# Supplementary material for: Variation in TAF1 Expression in Female Carrier-Induced Pluripotent Stem Cells and Human Brain Ontogeny Has Implications for Adult Neostriatum Vulnerability in X-Linked Dystonia Parkinsonism
Source: eNeuro. 2022 Aug 17;9(4):ENEURO.0129-22.2022. doi: 10.1523/ENEURO.0129-22.2022 (PMC9428949; doi:10.1523/ENEURO.0129-22.2022)
Supplement: Extended Data Figure 1-1 — Characteristics of 11 human iPSCs used in this study, including genotype, clone, genotype of clone, number of SVA hexameric repeats, source and PMID. ΔSVA-XDP denotes isogenic SVA-deleted XDP. For the XDP proband (33109 male, clone 2B) age at onset was known, 58 years. Download Figure 1-1, XLS file. [file enu-eN-NWR-0129-22-s02.xls]

## Sheet: List of hiPSCs
Individual,sex	Genotype	Clone	Genotype	Number of SVA hexameric repeats	Source	Pubmed (PMID)
33114, male	control	C	control	-	WiCell (#MIN09i-33114.C)	#26769797
33109, male	proband	2B	XDP	36	WiCell (#MIN04i-33109.2B)	#26769797
		2B-3A12	ΔSVA-XDP	-	Bragg lab	#29474918
33110, female	carrier	2A	mutant equivalent	35	Bragg lab	-
	carrier	2E	mutant equivalent	35	Bragg lab	-
	carrier	2F	mutant equivalent	39	Bragg lab	#29474918
33360, female	carrier	A	mutant equivalent	39	Bragg lab	#29474918
	carrier	B	wild-type equivalent	39	WiCell (#MIN11i-33360.B)	#29474918
	carrier	D	mutant equivalent	40	Bragg lab	-
33811, female	carrier	A	wild-type equivalent	37	Bragg lab	#29474918
	carrier	B	wild-type equivalent	37	Bragg lab	-
