# Supplementary material for: Variation in TAF1 Expression in Female Carrier-Induced Pluripotent Stem Cells and Human Brain Ontogeny Has Implications for Adult Neostriatum Vulnerability in X-Linked Dystonia Parkinsonism
Source: eNeuro. 2022 Aug 17;9(4):ENEURO.0129-22.2022. doi: 10.1523/ENEURO.0129-22.2022 (PMC9428949; doi:10.1523/ENEURO.0129-22.2022)
Supplement: Extended Data Figure 5-3 — Genes and repeats significantly downregulated, with FDR < 0.05, in the caudate nucleus over life span. Samples from neurotypical control individuals from the BrainSeq Consortium (Collado-Torres et al., 2019; Benjamin et al., 2020) were divided in four age groups: (A) 0–15 years; (B) 16–30 years; (C) 31–51 years; (D) older than 51 years. Three pairwise comparisons were performed among age groups (A vs B, A vs C, and A vs D). Download Figure 5-3, XLS file. [file enu-eN-NWR-0129-22-s03.xls]

## Sheet: Read me
Genes and repeats significantly downregulated, with FDR < 0.05, in the caudate nucleus over life span.
Samples:	caudate nucleus of neurotypical control individuals [BrainSeq Consortium dataset (Benjamin et al., 2020; Collado-Torres et al., 2019)]
Age groups:	A = 0-15 years;
	B = 16-30 years;
	C = 31-51 years;
	D = >51 years
Pairwose comparisons:	A vs B
	A vs C
	A vs D

## Sheet: A vs B
A vs B (0-15 yrs vs 16-30 yrs)
Chr	Symbol	Gene ID/Repeat ID	logFC	T statistic	adj.P.Val	Rank
chr6	SOX4	ENSG00000124766.6	-2.2341	-17.5	1.99e-41	1
chr17	SHISA6	ENSG00000188803.14	-2.50631	-16.7	1.05e-38	2
chr2	TRIB2	ENSG00000071575.11	-1.38128	-16.5	2.47e-38	3
chr2	IGFBP2	ENSG00000115457.9	-2.51423	-16.4	3.28e-38	4
chr17	CACNA1G	ENSG00000006283.17	-2.31786	-16.2	1.34e-37	5
chr11	LUZP2	ENSG00000187398.11	-1.81742	-16.1	3.6e-37	6
chr15	ST8SIA2	ENSG00000140557.11	-3.61685	-16	4.06e-37	7
chr1	KIF26B	ENSG00000162849.15	-1.29883	-15.6	1.08e-35	8
		ENSG00000151474.21	-0.90257	-15.6	1.42e-35	9
chr1	SLC44A5	ENSG00000137968.16	-2.08822	-15.5	1.42e-35	10
chr17	TBKBP1	ENSG00000198933.9	-1.22411	-15.5	1.42e-35	11
chr5	NREP	ENSG00000134986.13	-2.03267	-15.5	1.42e-35	12
chr4	BEND4	ENSG00000188848.15	-2.08162	-15.5	2.39e-35	13
chr13	MYO16	ENSG00000041515.15	-2.34512	-15.3	6.37e-35	14
chr5	NEURL1B	ENSG00000214357.8	-1.81262	-15.3	8e-35	15
chr14	GNG2	ENSG00000186469.8	-2.11564	-15.3	8.32e-35	16
chr5	HAPLN1	ENSG00000145681.10	-2.13887	-15.2	1.06e-34	17
		ENSG00000281216.1	-1.27913	-15.2	1.35e-34	18
chr17	NKIRAS2	ENSG00000168256.17	-1.05291	-14.9	1.06e-33	19
chr3	ROBO1	ENSG00000169855.19	-0.83593	-14.4	5.73e-32	20
chr2	COL5A2	ENSG00000204262.11	-1.54247	-14.4	6.1e-32	21
chr1	SIPA1L2	ENSG00000116991.10	-1.07996	-14	1.61e-30	22
chr15	MEX3B	ENSG00000183496.5	-1.66428	-13.9	2.13e-30	23
chr17	LASP1	ENSG00000002834.17	-0.74634	-13.9	2.33e-30	24
chr2	ASIC4	ENSG00000072182.12	-1.37243	-13.9	2.51e-30	25
chr11	ADAMTS15	ENSG00000166106.3	-2.14402	-13.9	2.97e-30	26
chr3	GADL1	ENSG00000144644.14	-3.43028	-13.8	4.4e-30	27
chr1	PTGFRN	ENSG00000134247.9	-1.03907	-13.7	1.01e-29	28
chr1	MPZL1	ENSG00000197965.11	-1.03066	-13.7	1.02e-29	29
chr2	SOX11	ENSG00000176887.6	-1.8169	-13.7	1.53e-29	30
chr1	FAM102B	ENSG00000162636.15	-1.297	-13.6	1.8e-29	31
chr1	KIF21B	ENSG00000116852.14	-1.53311	-13.6	3.23e-29	32
chr1	MEX3A	ENSG00000254726.2	-1.99552	-13.5	5.26e-29	33
chr2	PXDN	ENSG00000130508.10	-1.7277	-13.5	6.59e-29	34
		ENSG00000168542.14	-3.19604	-13.4	8.28e-29	35
chr18	MYO5B	ENSG00000167306.19	-2.02869	-13.4	1.03e-28	36
chr19	FBN3	ENSG00000142449.12	-2.03606	-13.4	1.03e-28	37
chr8	MMP16	ENSG00000156103.15	-1.21517	-13.4	1.18e-28	38
chr12	LINC00943	ENSG00000189238.5	-4.01236	-13.4	1.24e-28	39
chr18	SETBP1	ENSG00000152217.16	-1.00869	-13.4	1.24e-28	40
chr1		ENSG00000229191.1	-1.8865	-13.4	1.46e-28	41
chrX	AFF2	ENSG00000155966.13	-1.35995	-13.3	2.24e-28	42
chr9	DNAJB5	ENSG00000137094.14	-1.22525	-13.3	2.73e-28	43
chr3	MAGI1	ENSG00000151276.23	-0.63477	-13.3	2.98e-28	44
chr5	FBN2	ENSG00000138829.11	-1.5727	-13.2	2.98e-28	45
chr2	TMEM163	ENSG00000152128.13	-1.60253	-13.2	3.07e-28	46
chr3	TMEM108	ENSG00000144868.13	-1.87302	-13.2	5.39e-28	47
chr5	PCDHGC4	ENSG00000242419.5	-1.34924	-13.2	5.65e-28	48
chr14	KCNH5	ENSG00000140015.19	-1.88778	-13.2	5.65e-28	49
chr5	ZNF300	ENSG00000145908.12	-1.31308	-13.1	8.94e-28	50
chr17	TOP2A	ENSG00000131747.14	-3.94443	-13	1.37e-27	51
chr4	STK32B	ENSG00000152953.12	-1.32421	-13	1.56e-27	52
chr15	KIAA1024	ENSG00000169330.8	-1.78664	-13	1.88e-27	53
chr4	ANKRD50	ENSG00000151458.11	-0.81086	-13	2.06e-27	54
chr1	CENPF	ENSG00000117724.12	-1.7211	-12.9	2.94e-27	55
chr9	FAM163B	ENSG00000196990.8	-1.86031	-12.9	4.61e-27	56
chr1	DAB1	ENSG00000173406.15	-1.43041	-12.7	1.21e-26	57
chr6	SLC35F1	ENSG00000196376.10	-1.00061	-12.7	2e-26	58
chr22	SEZ6L	ENSG00000100095.18	-1.6732	-12.7	2.12e-26	59
chr6	CASC15	ENSG00000272168.6	-0.97825	-12.7	2.22e-26	60
chrX	2021-09-06	ENSG00000125354.22	-1.14116	-12.6	2.79e-26	61
chr2	SH3RF3	ENSG00000172985.10	-1.07134	-12.6	3.2e-26	62
chr10	GPR26	ENSG00000154478.3	-2.29282	-12.6	4.31e-26	63
chr20	CPXM1	ENSG00000088882.7	-2.33151	-12.6	5.05e-26	64
chr10	ADGRA1	ENSG00000197177.15	-1.4656	-12.6	5.05e-26	65
chr10	MKI67	ENSG00000148773.13	-3.51874	-12.5	5.72e-26	66
chr12	GAS2L3	ENSG00000139354.10	-1.90842	-12.5	6.05e-26	67
chr5	HMGCS1	ENSG00000112972.14	-1.42024	-12.5	6.08e-26	68
chr4	AFAP1	ENSG00000196526.10	-0.916	-12.5	6.69e-26	69
chr5	APC	ENSG00000134982.16	-0.80842	-12.5	8.38e-26	70
chr1	TRIM67	ENSG00000119283.15	-1.83114	-12.4	1.24e-25	71
chr1	KIRREL	ENSG00000183853.17	-1.38791	-12.4	1.44e-25	72
chr12	CCDC184	ENSG00000177875.4	-1.49632	-12.3	2.87e-25	73
chrX	TMSB15A	ENSG00000158164.6	-3.18607	-12.3	3.54e-25	74
chr8	KCNK9	ENSG00000169427.6	-2.05841	-12.3	3.85e-25	75
chr1	NID1	ENSG00000116962.14	-1.32918	-12.3	3.94e-25	76
chr16	MMP2	ENSG00000087245.12	-1.57091	-12.3	4.54e-25	77
chr6	MDFI	ENSG00000112559.13	-2.08676	-12.2	5.32e-25	78
chr3	IGF2BP2	ENSG00000073792.15	-1.3697	-12.2	6.8e-25	79
chr10	MCU	ENSG00000156026.14	-0.76019	-12.2	7.79e-25	80
chr17	NTN1	ENSG00000065320.8	-1.31321	-12.2	8.17e-25	81
chr8	PBK	ENSG00000168078.9	-3.1596	-12.2	8.63e-25	82
chr2	RAPH1	ENSG00000173166.17	-0.95723	-12.1	9.24e-25	83
chr15	CASC5	ENSG00000137812.19	-2.1274	-12.1	1.12e-24	84
chr19	TTC9B	ENSG00000174521.7	-1.50828	-12.1	1.21e-24	85
chr11	RRAS2	ENSG00000133818.13	-1.07754	-12.1	1.22e-24	86
chr16	CDH13	ENSG00000140945.16	-1.57897	-12.1	1.28e-24	87
chr17	PPM1E	ENSG00000175175.5	-1.51431	-12.1	1.28e-24	88
chr2	RPRM	ENSG00000177519.3	-2.48367	-12.1	1.29e-24	89
chr7	PTN	ENSG00000105894.11	-1.06776	-12.1	1.57e-24	90
chr1	CCDC28B	ENSG00000160050.14	-0.93136	-12.1	1.75e-24	91
chr6	SMAP1	ENSG00000112305.14	-0.61475	-12.1	1.75e-24	92
chr3	FAM19A1	ENSG00000183662.10	-2.35538	-12	1.94e-24	93
		ENSG00000066279.17	-2.812	-12	2.02e-24	94
chr1	EFHD2	ENSG00000142634.12	-1.17826	-12	2.47e-24	95
		ENSG00000038382.18	-0.82943	-12	2.6e-24	96
chr9	BICD2	ENSG00000185963.13	-0.53165	-12	2.92e-24	97
chr11	CLMP	ENSG00000166250.11	-2.7491	-12	2.94e-24	98
chr6	HIST1H2AE	ENSG00000277075.2	-1.36751	-12	3.06e-24	99
chr5	LPCAT1	ENSG00000153395.9	-1.02622	-12	3.28e-24	100
chr2	QPCT	ENSG00000115828.15	-1.18697	-11.9	4.17e-24	101
chrX	TRPC5	ENSG00000072315.3	-1.93333	-11.9	4.4e-24	102
chr4	NPNT	ENSG00000168743.12	-1.74737	-11.9	4.62e-24	103
chr3	MB21D2	ENSG00000180611.6	-0.95187	-11.9	4.62e-24	104
chr14	TMEM229B	ENSG00000198133.8	-0.92779	-11.9	5.63e-24	105
chr17	COL1A1	ENSG00000108821.13	-2.40371	-11.9	5.83e-24	106
chr2	GALNT14	ENSG00000158089.14	-1.71736	-11.9	6.6e-24	107
chr14	REC8	ENSG00000100918.12	-0.93358	-11.8	7.62e-24	108
chr1	GRIK3	ENSG00000163873.9	-1.06542	-11.8	7.96e-24	109
chr16	MAZ	ENSG00000103495.13	-0.81677	-11.8	9.29e-24	110
chr10	ENTPD7	ENSG00000198018.6	-0.82974	-11.8	1.01e-23	111
chr7	SLC29A4	ENSG00000164638.10	-1.45105	-11.8	1.1e-23	112
chr1	KCNC4	ENSG00000116396.14	-1.24058	-11.8	1.2e-23	113
chr1	XPR1	ENSG00000143324.13	-0.85533	-11.8	1.23e-23	114
chr9	GABBR2	ENSG00000136928.6	-1.79964	-11.8	1.25e-23	115
chr19	NCAN	ENSG00000130287.13	-1.18419	-11.8	1.36e-23	116
chr3	SEMA5B	ENSG00000082684.14	-1.28403	-11.7	1.42e-23	117
chr15	STRA6	ENSG00000137868.18	-3.45284	-11.7	1.81e-23	118
chrX	FAM155B	ENSG00000130054.4	-1.09754	-11.7	2.1e-23	119
chr10	PCDH15	ENSG00000150275.17	-1.03087	-11.7	2.8e-23	120
chr4	PRSS12	ENSG00000164099.3	-1.82264	-11.6	3.08e-23	121
chr4	KIAA1211	ENSG00000109265.13	-1.30728	-11.6	3.13e-23	122
		ENSG00000284501.1	-0.74785	-11.6	3.23e-23	123
chr1	GPR153	ENSG00000158292.6	-1.95151	-11.6	3.85e-23	124
chr15	ACAN	ENSG00000157766.15	-2.46143	-11.6	4.39e-23	125
chr2	TMEM169	ENSG00000163449.10	-1.10609	-11.5	7.06e-23	126
chr1	ILDR2	ENSG00000143195.12	-1.05581	-11.5	7.38e-23	127
chr6	LRFN2	ENSG00000156564.8	-1.92237	-11.5	8.21e-23	128
chr16	MMP15	ENSG00000102996.4	-1.26546	-11.5	9.16e-23	129
chr10	HELLS	ENSG00000119969.14	-1.18922	-11.5	9.3e-23	130
		ENSG00000275079.3	-0.99869	-11.4	1.51e-22	131
chr8	SLCO5A1	ENSG00000137571.10	-1.11397	-11.4	1.6e-22	132
chr6	PTK7	ENSG00000112655.15	-1.19336	-11.4	1.93e-22	133
chr11	LRRC55	ENSG00000183908.5	-1.67522	-11.3	2.62e-22	134
chr17	SDK2	ENSG00000069188.16	-1.47797	-11.3	2.91e-22	135
		ENSG00000229684.10	-1.14681	-11.3	3.92e-22	136
chr15	HCN4	ENSG00000138622.3	-1.64403	-11.3	4.18e-22	137
chrX	SLC16A2	ENSG00000147100.10	-0.71538	-11.2	5.6e-22	138
chrX	WNK3	ENSG00000196632.10	-0.5534	-11.2	5.71e-22	139
chr6	ANKRD6	ENSG00000135299.16	-0.90957	-11.2	5.93e-22	140
chrX	KCNE5	ENSG00000176076.7	-1.94744	-11.2	7.99e-22	141
chr1	BRINP3	ENSG00000162670.10	-0.94045	-11.2	9.51e-22	142
chr1	YBX1	ENSG00000065978.18	-1.12008	-11.2	9.54e-22	143
chrX	GABRA3	ENSG00000011677.12	-1.56724	-11.2	9.58e-22	144
chr13	FAM155A	ENSG00000204442.3	-0.89406	-11.1	1.16e-21	145
chr19	IGLON5	ENSG00000142549.9	-1.58134	-11.1	1.21e-21	146
chr1	CHML	ENSG00000203668.2	-0.96664	-11.1	1.25e-21	147
chr7	TTYH3	ENSG00000136295.14	-1.04659	-11.1	1.26e-21	148
chr8	EXT1	ENSG00000182197.10	-0.63058	-11.1	1.27e-21	149
chr3	GNB4	ENSG00000114450.9	-1.40402	-11.1	1.28e-21	150
chr10	ADGRA1-AS1	ENSG00000256925.2	-1.88791	-11.1	1.33e-21	151
chr4	FREM3	ENSG00000183090.5	-2.53786	-11.1	1.35e-21	152
		ENSG00000232421.10	-1.13982	-11.1	1.69e-21	153
chr13	COL4A2	ENSG00000134871.17	-2.16068	-11.1	1.73e-21	154
chr17	FAAP100	ENSG00000185504.16	-1.09937	-11.1	1.74e-21	155
		ENSG00000235067.10	-1.12309	-11.1	1.91e-21	156
chr6	TUBB2A	ENSG00000137267.5	-1.1452	-11.1	1.91e-21	157
chr17	CACNG5	ENSG00000075429.8	-1.64159	-11.1	1.98e-21	158
chr16	XYLT1	ENSG00000103489.11	-0.73189	-11	2.98e-21	159
chr7	SDK1	ENSG00000146555.18	-1.39366	-11	3.19e-21	160
chr2	THSD7B	ENSG00000144229.11	-1.56752	-11	3.19e-21	161
chr6	SCUBE3	ENSG00000146197.8	-1.58881	-11	3.22e-21	162
chr15	HAPLN3	ENSG00000140511.11	-1.98055	-11	3.23e-21	163
		ENSG00000232575.10	-1.12611	-11	3.56e-21	164
chr18	FHOD3	ENSG00000134775.15	-1.04673	-11	4.15e-21	165
		ENSG00000224156.10	-1.12408	-10.9	4.27e-21	166
chr8	TMEM65	ENSG00000164983.7	-0.96025	-10.9	4.52e-21	167
chr16	SBK1	ENSG00000188322.4	-1.38507	-10.9	5.71e-21	168
chr16	RPS2	ENSG00000140988.15	-0.90768	-10.9	6.29e-21	169
chr1	SDC3	ENSG00000162512.15	-0.95409	-10.9	6.3e-21	170
		ENSG00000113448.18	-0.71141	-10.9	6.55e-21	171
chr12	DYRK2	ENSG00000127334.10	-0.7694	-10.9	6.78e-21	172
chr5	MGAT4B	ENSG00000161013.16	-0.71634	-10.9	7.46e-21	173
chr15	IGDCC3	ENSG00000174498.13	-1.33533	-10.9	7.52e-21	174
chr18	GALR1	ENSG00000166573.5	-1.25543	-10.9	7.52e-21	175
chr5	PCDHAC1	ENSG00000248383.4	-1.13092	-10.9	7.59e-21	176
chr1	NOS1AP	ENSG00000198929.12	-1.20914	-10.9	8.06e-21	177
chr2	KCNK3	ENSG00000171303.6	-1.41868	-10.8	9.51e-21	178
		ENSG00000087460.24	-0.73725	-10.8	1.02e-20	179
chr10	NPM3	ENSG00000107833.10	-1.08893	-10.8	1.07e-20	180
chr3	SPSB4	ENSG00000175093.4	-1.21178	-10.8	1.19e-20	181
chr4	NCAPG	ENSG00000109805.9	-2.27363	-10.8	1.2e-20	182
chr1	NAV1	ENSG00000134369.15	-0.89963	-10.8	1.3e-20	183
chr6	TTK	ENSG00000112742.9	-2.35919	-10.8	1.35e-20	184
chr17	RAC3	ENSG00000169750.8	-1.61017	-10.8	1.35e-20	185
chr19	SHANK1	ENSG00000161681.15	-1.65851	-10.8	1.42e-20	186
chr13	COL4A1	ENSG00000187498.14	-2.31371	-10.8	1.47e-20	187
chr3	SLC6A11	ENSG00000132164.9	-1.91816	-10.8	1.48e-20	188
chr19	GRIN2D	ENSG00000105464.3	-1.79974	-10.8	1.48e-20	189
chr4	FAM184B	ENSG00000047662.4	-1.08044	-10.8	1.49e-20	190
chr5	HMGCR	ENSG00000113161.15	-0.89054	-10.7	1.96e-20	191
		ENSG00000277276.3	-1.39484	-10.7	1.98e-20	192
chr5	SLC6A7	ENSG00000011083.8	-2.73398	-10.7	2.04e-20	193
chrX	GPR173	ENSG00000184194.5	-0.61427	-10.7	2.05e-20	194
		ENSG00000183311.16	-1.12148	-10.7	2.53e-20	195
chr5	LMNB1	ENSG00000113368.11	-1.09227	-10.7	2.54e-20	196
chr4	N4BP2	ENSG00000078177.13	-0.97297	-10.7	2.58e-20	197
chr6	TUBB	ENSG00000196230.12	-1.09691	-10.7	2.62e-20	198
chr2	ST6GAL2	ENSG00000144057.15	-1.15242	-10.7	2.74e-20	199
chr21	GRIK1	ENSG00000171189.17	-1.13527	-10.6	3.4e-20	200
chr1	LRP8	ENSG00000157193.15	-0.98306	-10.6	3.82e-20	201
chr6	HIST1H3G	ENSG00000273983.1	-3.60827	-10.6	3.86e-20	202
chr5	SEMA5A	ENSG00000112902.11	-1.15344	-10.6	4e-20	203
chr11	NRXN2	ENSG00000110076.18	-0.8421	-10.6	4.11e-20	204
chrX	PCDH19	ENSG00000165194.15	-1.8318	-10.6	4.46e-20	205
chr18	CBLN2	ENSG00000141668.9	-2.69581	-10.6	4.55e-20	206
		ENSG00000227739.10	-1.12669	-10.6	4.62e-20	207
chr14	YBX1P1	ENSG00000224861.1	-1.47788	-10.6	5.29e-20	208
chr10	USP6NL	ENSG00000148429.14	-0.72342	-10.6	5.36e-20	209
chr10	PANK1	ENSG00000152782.16	-0.84125	-10.6	5.43e-20	210
chr11	TSKU	ENSG00000182704.7	-1.26545	-10.6	5.54e-20	211
chr1	EPHB2	ENSG00000133216.16	-1.12563	-10.6	5.76e-20	212
chr19	GMIP	ENSG00000089639.10	-1.14314	-10.6	5.99e-20	213
chr1	RNF2	ENSG00000121481.10	-0.73424	-10.5	7.24e-20	214
chr7	GPC2	ENSG00000213420.7	-1.46435	-10.5	8e-20	215
chr3	PODXL2	ENSG00000114631.10	-0.91102	-10.5	8.09e-20	216
chr4	SEL1L3	ENSG00000091490.10	-1.1147	-10.5	9.65e-20	217
		ENSG00000060718.20	-0.87645	-10.5	9.88e-20	218
chr14	OTUB2	ENSG00000089723.9	-1.36215	-10.5	1.08e-19	219
		ENSG00000278644.2	-0.87642	-10.5	1.15e-19	220
chr5	PARP8	ENSG00000151883.17	-0.79202	-10.5	1.26e-19	221
chr7	COL1A2	ENSG00000164692.17	-1.59344	-10.4	1.72e-19	222
chr14	SSTR1	ENSG00000139874.5	-1.53012	-10.4	1.86e-19	223
chr17	PCGF2	ENSG00000277258.4	-0.9284	-10.4	1.87e-19	224
chr15	CD276	ENSG00000103855.17	-0.76793	-10.4	1.92e-19	225
chr20	TTPAL	ENSG00000124120.10	-0.56931	-10.4	2.31e-19	226
chrX	HMGB3	ENSG00000029993.14	-1.03839	-10.4	2.54e-19	227
chr7	EZH2	ENSG00000106462.10	-1.10137	-10.3	2.95e-19	228
chr19	C2CD4C	ENSG00000183186.7	-1.51861	-10.3	2.97e-19	229
chr1	IGSF21	ENSG00000117154.11	-1.36022	-10.3	3.16e-19	230
chr19	DDX49	ENSG00000105671.11	-0.53274	-10.3	3.64e-19	231
chr10	H2AFY2	ENSG00000099284.13	-0.675	-10.3	3.72e-19	232
chr15	BLM	ENSG00000197299.10	-0.87382	-10.3	3.92e-19	233
chr16	CALB2	ENSG00000172137.18	-1.66039	-10.3	4.15e-19	234
chr16	CPNE7	ENSG00000178773.14	-1.44201	-10.3	4.27e-19	235
chr10	XPNPEP1	ENSG00000108039.17	-0.41471	-10.3	4.41e-19	236
chr6	HIST1H2BO	ENSG00000274641.1	-3.06476	-10.3	4.51e-19	237
chrX	ZNF711	ENSG00000147180.16	-0.60281	-10.3	5.1e-19	238
chr8	CTHRC1	ENSG00000164932.12	-1.947	-10.3	5.19e-19	239
chrX	MAGED4B	ENSG00000187243.16	-0.91173	-10.2	5.24e-19	240
chr12	FAM19A2	ENSG00000198673.10	-1.56677	-10.2	5.44e-19	241
chr6	MDGA1	ENSG00000112139.14	-0.9648	-10.2	5.62e-19	242
chr1	IQGAP3	ENSG00000183856.10	-3.1047	-10.2	5.81e-19	243
chr5	ARSB	ENSG00000113273.15	-0.60321	-10.2	6.24e-19	244
chrX	TRO	ENSG00000067445.20	-0.71984	-10.2	6.26e-19	245
chr1	ELAVL4	ENSG00000162374.16	-1.59499	-10.2	6.61e-19	246
chr17	HN1	ENSG00000189159.15	-1.03541	-10.2	6.69e-19	247
chr14	SLC8A3	ENSG00000100678.18	-0.94993	-10.2	6.69e-19	248
chr3	VEPH1	ENSG00000197415.11	-2.85859	-10.2	6.78e-19	249
chr5	ADAM19	ENSG00000135074.15	-1.41613	-10.2	7.03e-19	250
chr5	HNRNPA0	ENSG00000177733.6	-0.40967	-10.2	7.3e-19	251
chr5	ADAMTS16	ENSG00000145536.15	-2.68308	-10.2	7.57e-19	252
chrX	AMMECR1	ENSG00000101935.9	-0.70239	-10.2	7.72e-19	253
chr1	KCNT2	ENSG00000162687.16	-0.95892	-10.2	8.51e-19	254
chr2	VSNL1	ENSG00000163032.11	-1.84258	-10.2	8.84e-19	255
chr6	FABP7	ENSG00000164434.11	-1.7213	-10.2	9.46e-19	256
chr16	TUBB3	ENSG00000258947.6	-1.32261	-10.2	9.59e-19	257
chr15	NUSAP1	ENSG00000137804.12	-1.65389	-10.1	1.06e-18	258
chr4	CAMK2D	ENSG00000145349.16	-0.96526	-10.1	1.06e-18	259
chr6	USP49	ENSG00000164663.14	-0.54998	-10.1	1.14e-18	260
		ENSG00000077279.18	-1.51585	-10.1	1.26e-18	261
chr6	HIST1H2AG	ENSG00000196787.3	-1.86731	-10.1	1.32e-18	262
chr18	TMEM200C	ENSG00000206432.4	-0.96521	-10.1	1.37e-18	263
chr22	WNT7B	ENSG00000188064.9	-1.50772	-10.1	1.38e-18	264
chr20	TPX2	ENSG00000088325.15	-1.08397	-10.1	1.41e-18	265
chr5	GPRIN1	ENSG00000169258.6	-1.47238	-10.1	1.45e-18	266
chr21	KCNJ6	ENSG00000157542.9	-1.84335	-10.1	1.5e-18	267
chr12	SPATS2	ENSG00000123352.17	-0.67227	-10.1	1.59e-18	268
chr1	DTL	ENSG00000143476.17	-1.84662	-10.1	1.59e-18	269
chr20	KCNG1	ENSG00000026559.13	-1.74784	-10.1	1.61e-18	270
chr6	PREP	ENSG00000085377.13	-0.61781	-10.1	1.66e-18	271
chr3	CAMK2N2	ENSG00000163888.3	-1.40009	-10.1	1.67e-18	272
chr6	MARCKS	ENSG00000277443.2	-1.11539	-10.1	1.9e-18	273
chr1	TIPRL	ENSG00000143155.12	-0.51513	-10	2.03e-18	274
chr17	KPNA2	ENSG00000182481.8	-0.72452	-10	2.08e-18	275
chr5	PCDHB15	ENSG00000113248.5	-0.73989	-10	2.13e-18	276
chr3	CIDECP	ENSG00000186162.10	-0.656	-10	2.32e-18	277
chr12	IGF1	ENSG00000017427.15	-1.4125	-10	2.42e-18	278
chr6	HIST1H2AI	ENSG00000196747.4	-2.64526	-10	2.78e-18	279
chr2	CENPO	ENSG00000138092.10	-0.67102	-9.99	2.96e-18	280
chr12	CUX2	ENSG00000111249.13	-1.80164	-9.99	3e-18	281
chr16	MVD	ENSG00000167508.11	-0.78475	-9.98	3.1e-18	282
chr17	TRIM16	ENSG00000221926.11	-0.67732	-9.97	3.33e-18	283
chr5	BASP1	ENSG00000176788.8	-1.16315	-9.97	3.39e-18	284
chr5	PCDHGB5	ENSG00000276547.1	-0.70307	-9.97	3.44e-18	285
chr20	SOX12	ENSG00000177732.8	-0.83765	-9.95	3.92e-18	286
chrX	MAGED4	ENSG00000154545.16	-0.8847	-9.94	4.07e-18	287
chr11	DCHS1	ENSG00000166341.7	-0.90112	-9.94	4.09e-18	288
chr17	ACLY	ENSG00000131473.16	-0.75905	-9.93	4.25e-18	289
		ENSG00000282830.1	-1.64629	-9.92	4.67e-18	290
chr5	LSM11	ENSG00000155858.5	-1.39075	-9.92	4.71e-18	291
chr22	PNPLA3	ENSG00000100344.10	-1.67107	-9.91	4.9e-18	292
		ENSG00000143179.14	-0.46432	-9.91	4.92e-18	293
chr7	IGF2BP3	ENSG00000136231.13	-2.52215	-9.91	5e-18	294
chr2	LBH	ENSG00000213626.11	-1.09091	-9.9	5.41e-18	295
chr4	PCGF3	ENSG00000185619.18	-0.46303	-9.89	5.56e-18	296
chrX	EBP	ENSG00000147155.10	-0.58369	-9.89	5.58e-18	297
chr9	VAV2	ENSG00000160293.16	-0.8926	-9.89	5.91e-18	298
chr17	TMEM132E	ENSG00000181291.6	-1.28947	-9.88	6.07e-18	299
chr7	MEST	ENSG00000106484.14	-1.02256	-9.88	6.1e-18	300
chr10	CDK1	ENSG00000170312.15	-1.84123	-9.88	6.14e-18	301
chr11	RTN4RL2	ENSG00000186907.7	-2.31743	-9.87	6.41e-18	302
		ENSG00000160360.12	-0.9782	-9.87	6.64e-18	303
chr14	NID2	ENSG00000087303.17	-1.47475	-9.87	6.67e-18	304
chr10	TET1	ENSG00000138336.8	-0.62548	-9.86	6.76e-18	305
chr11	SLC35C1	ENSG00000181830.8	-0.77237	-9.86	7.02e-18	306
chr15	CCNB2	ENSG00000157456.7	-1.97238	-9.85	7.37e-18	307
chr2	RRM2	ENSG00000171848.13	-3.5505	-9.85	7.55e-18	308
chr16	DOK4	ENSG00000125170.10	-1.08035	-9.84	8.03e-18	309
chr3	CSPG5	ENSG00000114646.9	-1.1207	-9.83	8.68e-18	310
		ENSG00000146826.16	-0.71156	-9.82	9.22e-18	311
chr10	HTR7	ENSG00000148680.15	-1.74411	-9.79	1.14e-17	312
chr19	SH3GL1	ENSG00000141985.9	-0.49704	-9.77	1.25e-17	313
chr3	SETD5	ENSG00000168137.15	-0.39837	-9.75	1.44e-17	314
chr22	ZBED4	ENSG00000100426.6	-0.49521	-9.75	1.47e-17	315
chr14	CARMIL3	ENSG00000186648.14	-1.00271	-9.74	1.54e-17	316
chr10	DLG5	ENSG00000151208.16	-0.79414	-9.74	1.6e-17	317
chr9	PAPPA	ENSG00000182752.9	-1.64111	-9.73	1.68e-17	318
chr18	ASXL3	ENSG00000141431.10	-0.95615	-9.73	1.7e-17	319
chr5	ST8SIA4	ENSG00000113532.12	-0.90094	-9.72	1.72e-17	320
chr2	ITGA4	ENSG00000115232.13	-1.34918	-9.72	1.77e-17	321
chr3	PLXNA1	ENSG00000114554.11	-1.12526	-9.72	1.79e-17	322
chr7	ELFN1	ENSG00000225968.7	-1.14289	-9.71	1.9e-17	323
chr8	FAM110B	ENSG00000169122.11	-0.70065	-9.71	1.91e-17	324
chr2	CNRIP1	ENSG00000119865.8	-0.677	-9.7	1.98e-17	325
chr1	TSPAN2	ENSG00000134198.9	-1.37593	-9.69	2.16e-17	326
chr17	CA10	ENSG00000154975.13	-1.25272	-9.69	2.23e-17	327
chr8	GGH	ENSG00000137563.11	-0.77967	-9.69	2.23e-17	328
chr19	MAST1	ENSG00000105613.9	-1.36257	-9.66	2.74e-17	329
chr17	BLMH	ENSG00000108578.14	-0.4396	-9.65	2.77e-17	330
chr5	SPRY4	ENSG00000187678.8	-0.9111	-9.65	2.86e-17	331
chr6	DCBLD1	ENSG00000164465.18	-1.07306	-9.65	2.88e-17	332
chr19	NANOS3	ENSG00000187556.7	-1.36404	-9.65	2.88e-17	333
chr1	ZBTB8B	ENSG00000273274.1	-1.1095	-9.64	2.93e-17	334
chr10	SEMA4G	ENSG00000095539.15	-1.17939	-9.64	2.99e-17	335
chr17	NLE1	ENSG00000073536.17	-0.57114	-9.64	3.03e-17	336
chr7	HDAC9	ENSG00000048052.21	-0.80425	-9.63	3.31e-17	337
chr17	TUBG1	ENSG00000131462.7	-0.65133	-9.62	3.47e-17	338
chr6	TNFRSF21	ENSG00000146072.6	-0.80887	-9.61	3.56e-17	339
chr20	VSTM2L	ENSG00000132821.11	-1.1833	-9.6	3.86e-17	340
chr22	MCHR1	ENSG00000128285.4	-1.61091	-9.59	4.33e-17	341
chr17	CHD3	ENSG00000170004.16	-0.88797	-9.58	4.44e-17	342
chr10	AFAP1L2	ENSG00000169129.14	-0.63984	-9.58	4.6e-17	343
chr4	NWD2	ENSG00000174145.7	-2.69039	-9.58	4.61e-17	344
chr12	BICD1	ENSG00000151746.13	-0.42965	-9.57	4.68e-17	345
chr1	FBLIM1	ENSG00000162458.12	-1.82556	-9.56	5.04e-17	346
chr11	SYT13	ENSG00000019505.7	-1.58658	-9.55	5.45e-17	347
chr2	LGALSL	ENSG00000119862.12	-0.62299	-9.55	5.54e-17	348
chrX	NONO	ENSG00000147140.15	-0.38041	-9.54	5.8e-17	349
chr5	GHR	ENSG00000112964.13	-0.9327	-9.53	6.23e-17	350
chr20	SLC24A3	ENSG00000185052.11	-0.95385	-9.53	6.39e-17	351
chr5	RGMB	ENSG00000174136.11	-0.78311	-9.51	7.22e-17	352
chr6	HIST1H3F	ENSG00000277775.1	-3.14642	-9.51	7.39e-17	353
chr16	ZNRF1	ENSG00000186187.11	-0.70999	-9.5	7.56e-17	354
chr16	UBFD1	ENSG00000103353.15	-0.4393	-9.5	7.87e-17	355
chr9	COL15A1	ENSG00000204291.10	-1.57076	-9.49	8.12e-17	356
chr14	KIF26A	ENSG00000066735.14	-1.29117	-9.48	8.62e-17	357
chr2	KCNK12	ENSG00000184261.4	-1.17622	-9.48	8.62e-17	358
chr12	DBX2	ENSG00000185610.6	-1.42596	-9.48	8.83e-17	359
chr1	GPX7	ENSG00000116157.5	-0.76141	-9.48	8.97e-17	360
chr2	HPCAL1	ENSG00000115756.12	-0.74323	-9.47	9.35e-17	361
chr3	SLCO2A1	ENSG00000174640.12	-2.75505	-9.46	9.76e-17	362
chr13	RAP2A	ENSG00000125249.6	-0.52061	-9.45	1.07e-16	363
chr1	KIF14	ENSG00000118193.11	-2.01566	-9.44	1.11e-16	364
chr12	PDZRN4	ENSG00000165966.14	-0.86303	-9.43	1.21e-16	365
		ENSG00000274429.2	-0.78066	-9.42	1.26e-16	366
chr2	IDH1	ENSG00000138413.13	-0.79494	-9.42	1.26e-16	367
chr2	TET3	ENSG00000187605.15	-0.8	-9.42	1.3e-16	368
chr14	CDH24	ENSG00000139880.19	-0.73785	-9.41	1.34e-16	369
chr11	TP53I11	ENSG00000175274.18	-1.20004	-9.41	1.42e-16	370
chr1	SEMA6C	ENSG00000143434.15	-0.7816	-9.41	1.42e-16	371
chr1	CHD5	ENSG00000116254.17	-1.25189	-9.4	1.46e-16	372
chr10	MARVELD1	ENSG00000155254.12	-0.72268	-9.39	1.56e-16	373
chr2	NRXN1	ENSG00000179915.22	-0.85128	-9.38	1.74e-16	374
chr3	XXYLT1	ENSG00000173950.15	-0.81722	-9.37	1.86e-16	375
chr1	CLSPN	ENSG00000092853.13	-1.64989	-9.36	1.95e-16	376
chr6	HIST1H2BM	ENSG00000273703.1	-2.11117	-9.35	2.13e-16	377
chr3	POLQ	ENSG00000051341.13	-1.58099	-9.35	2.13e-16	378
		ENSG00000049130.14	-1.22324	-9.34	2.17e-16	379
chr1	HIST2H3C	ENSG00000203811.1	-2.9394	-9.34	2.2e-16	380
		ENSG00000008838.19	-0.51291	-9.33	2.3e-16	381
chr17	TMEM97	ENSG00000109084.13	-0.78571	-9.33	2.32e-16	382
chr6	HIST1H3B	ENSG00000274267.1	-2.80638	-9.33	2.32e-16	383
chr20	GINS1	ENSG00000101003.9	-0.83509	-9.33	2.4e-16	384
chrX	ZDHHC15	ENSG00000102383.13	-0.6405	-9.31	2.69e-16	385
chr17	RARA	ENSG00000131759.17	-0.75427	-9.3	2.76e-16	386
chr4	CASP3	ENSG00000164305.18	-0.74122	-9.29	3.02e-16	387
chr12	ZNF641	ENSG00000167528.12	-0.56071	-9.29	3.02e-16	388
chr1	DEPDC1	ENSG00000024526.16	-1.89139	-9.28	3.27e-16	389
chr2	TP53I3	ENSG00000115129.13	-1.30002	-9.27	3.4e-16	390
chr7	ZNF804B	ENSG00000182348.6	-1.64775	-9.27	3.52e-16	391
chr9	MELK	ENSG00000165304.7	-2.73275	-9.26	3.61e-16	392
chr7	CUX1	ENSG00000257923.9	-0.3192	-9.26	3.71e-16	393
chr19	SHD	ENSG00000105251.10	-1.37331	-9.24	4.31e-16	394
chr10	NANOS1	ENSG00000188613.6	-0.79634	-9.24	4.31e-16	395
chr2	MYO1B	ENSG00000128641.18	-1.01264	-9.23	4.44e-16	396
		ENSG00000139174.11	-1.20861	-9.23	4.45e-16	397
chr12	GLT8D2	ENSG00000120820.12	-0.77082	-9.23	4.45e-16	398
chr8	TUBBP1	ENSG00000127589.4	-1.15205	-9.23	4.51e-16	399
chr5	ARL15	ENSG00000185305.10	-0.71225	-9.22	4.76e-16	400
chr1	NTNG1	ENSG00000162631.18	-1.26925	-9.22	4.78e-16	401
chr2	MFSD9	ENSG00000135953.10	-0.68142	-9.2	5.27e-16	402
chr17	RPS2P46	ENSG00000189343.7	-1.02521	-9.2	5.35e-16	403
chr11	VSTM5	ENSG00000214376.5	-1.61075	-9.2	5.55e-16	404
chr6	HIST1H2BF	ENSG00000277224.2	-0.86949	-9.19	5.67e-16	405
chr17	KIF18B	ENSG00000186185.13	-2.0657	-9.19	5.87e-16	406
chrX	NLGN4X	ENSG00000146938.14	-0.66053	-9.19	5.87e-16	407
chr14	LRFN5	ENSG00000165379.13	-0.93236	-9.18	6.1e-16	408
chr5	PCDHGB4	ENSG00000253953.2	-0.72383	-9.18	6.3e-16	409
chr6	HIST1H1B	ENSG00000184357.4	-3.12239	-9.18	6.36e-16	410
chr6	FYN	ENSG00000010810.17	-0.53133	-9.17	6.69e-16	411
chr3	ZNF860	ENSG00000197385.5	-1.48073	-9.15	7.35e-16	412
chr9	RPL12	ENSG00000197958.12	-0.86626	-9.14	8.24e-16	413
chr11	NELL1	ENSG00000165973.18	-1.14568	-9.14	8.24e-16	414
chr5	PCDHB10	ENSG00000120324.8	-0.70454	-9.13	8.79e-16	415
chr11	LRFN4	ENSG00000173621.8	-0.85811	-9.13	8.79e-16	416
chr21	DSCAM	ENSG00000171587.14	-0.63873	-9.12	9.1e-16	417
chr1	VAV3	ENSG00000134215.15	-1.1728	-9.12	9.27e-16	418
chrX	EGFL6	ENSG00000198759.11	-2.16935	-9.12	9.37e-16	419
chr3	EPHB3	ENSG00000182580.2	-1.05363	-9.11	9.49e-16	420
chr6	HIST1H2BH	ENSG00000275713.2	-2.33395	-9.11	9.66e-16	421
chr8	GFRA2	ENSG00000168546.10	-1.44446	-9.11	1e-15	422
chr6	HIST1H2BE	ENSG00000274290.2	-0.70209	-9.11	1e-15	423
chr3	SMC4	ENSG00000113810.15	-0.68004	-9.1	1.05e-15	424
chr11	GDPD5	ENSG00000158555.14	-0.98835	-9.09	1.08e-15	425
chr5	AFAP1L1	ENSG00000157510.13	-1.19457	-9.09	1.1e-15	426
chr17	BIRC5	ENSG00000089685.14	-2.03441	-9.09	1.11e-15	427
chr12	LMBR1L	ENSG00000139636.15	-0.50777	-9.08	1.19e-15	428
chr5	SRD5A1	ENSG00000145545.11	-0.63397	-9.06	1.33e-15	429
chr8	PAG1	ENSG00000076641.4	-0.60539	-9.06	1.34e-15	430
chr12	FOXM1	ENSG00000111206.12	-1.44779	-9.06	1.36e-15	431
chr3	CNTN6	ENSG00000134115.12	-1.08962	-9.06	1.36e-15	432
chrX	CASK	ENSG00000147044.20	-0.55317	-9.06	1.36e-15	433
chr21	NRIP1	ENSG00000180530.10	-0.53809	-9.06	1.37e-15	434
chr22	ZNF74	ENSG00000185252.18	-0.51413	-9.05	1.41e-15	435
chr1	HIST2H3A	ENSG00000203852.3	-2.7186	-9.05	1.42e-15	436
chr5	RACK1	ENSG00000204628.11	-0.58204	-9.05	1.43e-15	437
chr5	MAP3K1	ENSG00000095015.5	-0.50441	-9.05	1.46e-15	438
chr13	LRCH1	ENSG00000136141.14	-0.51147	-9.04	1.54e-15	439
chr11	SCUBE2	ENSG00000175356.12	-0.9579	-9.04	1.54e-15	440
chr16	SLC7A6	ENSG00000103064.13	-0.60423	-9.04	1.55e-15	441
chr13	BRCA2	ENSG00000139618.14	-1.25411	-9.03	1.6e-15	442
chr16	ZNF821	ENSG00000102984.14	-0.67275	-9.03	1.68e-15	443
chr3	CLSTN2	ENSG00000158258.16	-1.241	-9.02	1.68e-15	444
chr6	REV3L	ENSG00000009413.15	-0.48506	-9.02	1.69e-15	445
chr19	R3HDM4	ENSG00000198858.9	-0.47459	-9.02	1.73e-15	446
chr7		ENSG00000236494.1	-3.15962	-9.02	1.79e-15	447
chr11	TUB	ENSG00000166402.8	-0.54435	-9.01	1.85e-15	448
chr13	CENPJ	ENSG00000151849.14	-0.74769	-9	1.96e-15	449
chr22	KIAA1644	ENSG00000138944.7	-1.37544	-9	2.02e-15	450
chr15	LINGO1	ENSG00000169783.12	-1.01062	-9	2.02e-15	451
chr1	KLHDC8A	ENSG00000162873.14	-1.54718	-8.99	2.14e-15	452
chr6	GSTA4	ENSG00000170899.10	-0.52859	-8.99	2.14e-15	453
chr17	RTN4RL1	ENSG00000185924.6	-1.28863	-8.98	2.23e-15	454
chr5	CDH10	ENSG00000040731.10	-0.78677	-8.98	2.24e-15	455
chr3	PTPRG	ENSG00000144724.19	-0.54867	-8.98	2.26e-15	456
chrX	FGD1	ENSG00000102302.7	-0.77519	-8.97	2.42e-15	457
chr11	TSPAN18	ENSG00000157570.11	-1.74898	-8.96	2.63e-15	458
chr19	PLPPR2	ENSG00000105520.10	-0.80791	-8.95	2.69e-15	459
chr1	SMYD2	ENSG00000143499.13	-0.79864	-8.95	2.72e-15	460
chr17	HS3ST3B1	ENSG00000125430.8	-2.25659	-8.94	2.89e-15	461
chr17	BTBD17	ENSG00000204347.3	-1.38084	-8.93	3.05e-15	462
chr1	B3GALT6	ENSG00000176022.4	-0.5353	-8.93	3.1e-15	463
chr16	CMIP	ENSG00000153815.16	-0.67921	-8.93	3.11e-15	464
chr7	NXPH1	ENSG00000122584.12	-1.1095	-8.93	3.12e-15	465
chr20	B4GALT5	ENSG00000158470.5	-0.60803	-8.91	3.6e-15	466
chr5	PCDHGA9	ENSG00000261934.2	-0.58493	-8.9	3.67e-15	467
chr10	FGFBP3	ENSG00000174721.9	-0.99185	-8.9	3.75e-15	468
chr1	HES5	ENSG00000197921.5	-1.64746	-8.9	3.85e-15	469
chr1	KDM1A	ENSG00000004487.15	-0.32738	-8.9	3.85e-15	470
chrX	MAGED1	ENSG00000179222.17	-0.57326	-8.89	3.94e-15	471
chr2	CKAP2L	ENSG00000169607.12	-2.13079	-8.89	4.11e-15	472
chr19	NPAS1	ENSG00000130751.9	-1.66562	-8.88	4.2e-15	473
chr9	DCAF12	ENSG00000198876.12	-0.49113	-8.88	4.2e-15	474
chr1	MARK1	ENSG00000116141.15	-0.57274	-8.88	4.31e-15	475
chr6	TMEM151B	ENSG00000178233.17	-1.00384	-8.88	4.31e-15	476
		ENSG00000011105.12	-0.81291	-8.87	4.44e-15	477
chr8	PTP4A3	ENSG00000184489.11	-1.02413	-8.87	4.54e-15	478
chr11	CTNND1	ENSG00000198561.13	-0.60309	-8.86	4.71e-15	479
chr17	ZNF286B	ENSG00000249459.8	-0.55841	-8.86	4.78e-15	480
chr17	PITPNA	ENSG00000174238.14	-0.41272	-8.86	4.78e-15	481
chr1	FABP3	ENSG00000121769.7	-1.043	-8.86	4.79e-15	482
chr19	TINCR	ENSG00000223573.6	-1.57785	-8.86	4.86e-15	483
chr5	UBE2QL1	ENSG00000215218.3	-1.07938	-8.84	5.41e-15	484
chr5	PCDHGA10	ENSG00000253846.2	-0.65938	-8.84	5.41e-15	485
		ENSG00000105426.16	-0.6671	-8.83	5.72e-15	486
chr17	LINC00511	ENSG00000227036.6	-0.67921	-8.83	5.83e-15	487
chr15	BUB1B	ENSG00000156970.12	-1.45476	-8.83	5.9e-15	488
chr7	AMPH	ENSG00000078053.16	-0.8871	-8.83	5.96e-15	489
chr12	SOCS2-AS1	ENSG00000246985.7	-1.19793	-8.82	6.02e-15	490
chr1	HIVEP3	ENSG00000127124.14	-0.8651	-8.82	6.35e-15	491
chr19	ZNF850	ENSG00000267041.5	-0.65314	-8.8	6.96e-15	492
chr19	PPP5C	ENSG00000011485.14	-0.39655	-8.79	7.43e-15	493
chr10	SPRN	ENSG00000203772.7	-1.21029	-8.79	7.43e-15	494
chr10	MAPK8	ENSG00000107643.15	-0.57165	-8.79	7.63e-15	495
chr9	PCSK5	ENSG00000099139.13	-0.70754	-8.77	8.73e-15	496
chr10	RTKN2	ENSG00000182010.10	-1.18688	-8.77	8.87e-15	497
chr12	TDG	ENSG00000139372.14	-0.51929	-8.76	8.95e-15	498
chr6	HIST1H4F	ENSG00000274618.1	-1.75672	-8.76	8.99e-15	499
chr13	SOX1	ENSG00000182968.4	-0.98899	-8.76	9e-15	500
chr19	ZNF681	ENSG00000196172.9	-0.86515	-8.76	9e-15	501
chr1	BCAN	ENSG00000132692.18	-0.88147	-8.76	9.11e-15	502
chr19	FAM32A	ENSG00000105058.11	-0.35674	-8.75	9.77e-15	503
chr1	FAAP20	ENSG00000162585.16	-0.71994	-8.73	1.08e-14	504
chr1	VASH2	ENSG00000143494.15	-1.62806	-8.73	1.1e-14	505
chr12	KRAS	ENSG00000133703.11	-0.4613	-8.73	1.14e-14	506
		ENSG00000081189.15	-0.96721	-8.72	1.17e-14	507
chr12	GALNT9	ENSG00000182870.12	-1.63958	-8.72	1.21e-14	508
chr1	C1orf106	ENSG00000163362.10	-1.1434	-8.72	1.22e-14	509
chr1	MAGI3	ENSG00000081026.18	-0.47857	-8.71	1.23e-14	510
chrX	RRAGB	ENSG00000083750.12	-0.52291	-8.71	1.25e-14	511
chr17	ACTG1	ENSG00000184009.9	-0.59377	-8.7	1.32e-14	512
chr9	POMT1	ENSG00000130714.15	-0.39724	-8.7	1.33e-14	513
chrX	ADGRG2	ENSG00000173698.17	-1.27489	-8.7	1.34e-14	514
chr1	MFAP2	ENSG00000117122.13	-2.37566	-8.7	1.35e-14	515
chr6	COL12A1	ENSG00000111799.20	-0.9849	-8.68	1.52e-14	516
chr6	BEND3	ENSG00000178409.13	-0.87614	-8.68	1.53e-14	517
		ENSG00000105327.17	-1.3676	-8.68	1.56e-14	518
chr5	TRPC7	ENSG00000069018.17	-1.30628	-8.68	1.56e-14	519
chr7	STK17A	ENSG00000164543.5	-0.65714	-8.68	1.57e-14	520
chr1	GPR161	ENSG00000143147.14	-1.20662	-8.67	1.65e-14	521
chr1	LAMC1	ENSG00000135862.5	-0.71497	-8.66	1.68e-14	522
chr16	RSPRY1	ENSG00000159579.13	-0.37316	-8.65	1.79e-14	523
chr9	FANCC	ENSG00000158169.12	-0.73639	-8.65	1.89e-14	524
chr19	LPAR2	ENSG00000064547.13	-1.19649	-8.64	2.02e-14	525
chr14	ZDHHC22	ENSG00000177108.5	-0.97906	-8.63	2.06e-14	526
chr20	SULF2	ENSG00000196562.14	-0.67044	-8.63	2.11e-14	527
chr16	PLA2G15	ENSG00000103066.12	-0.68642	-8.62	2.22e-14	528
chr15	NDN	ENSG00000182636.5	-0.56087	-8.61	2.33e-14	529
chr2	GPR17	ENSG00000144230.16	-1.56044	-8.6	2.54e-14	530
chr4	HOPX	ENSG00000171476.21	-1.06085	-8.59	2.62e-14	531
chr10	NRP1	ENSG00000099250.17	-0.9228	-8.59	2.63e-14	532
chrX	CDK16	ENSG00000102225.15	-0.53226	-8.59	2.74e-14	533
chr6	HIST1H4J	ENSG00000197238.4	-0.93688	-8.58	2.81e-14	534
chr14	AREL1	ENSG00000119682.16	-0.44118	-8.58	2.86e-14	535
chr8	LYPLA1	ENSG00000120992.17	-0.59028	-8.58	2.92e-14	536
chr1	WNT4	ENSG00000162552.14	-1.95645	-8.56	3.19e-14	537
chr15		ENSG00000261478.1	-1.36219	-8.56	3.19e-14	538
chr5	ADAMTS6	ENSG00000049192.14	-0.85752	-8.56	3.19e-14	539
chr12	CCT2	ENSG00000166226.12	-0.4278	-8.56	3.35e-14	540
chr6	RARS2	ENSG00000146282.17	-0.50407	-8.55	3.51e-14	541
chr1	SIKE1	ENSG00000052723.11	-0.52121	-8.54	3.77e-14	542
chr11	FXYD6	ENSG00000137726.16	-1.33904	-8.54	3.8e-14	543
chr1	LGR6	ENSG00000133067.17	-2.01025	-8.53	3.85e-14	544
chr11	NAA40	ENSG00000110583.12	-0.41791	-8.53	4.06e-14	545
chr17	DCAF7	ENSG00000136485.14	-0.3692	-8.52	4.1e-14	546
chr3	PCOLCE2	ENSG00000163710.7	-1.79566	-8.5	4.7e-14	547
chr8	CHRNA2	ENSG00000120903.12	-2.71614	-8.48	5.48e-14	548
chr6	MTHFD1L	ENSG00000120254.15	-0.52311	-8.48	5.56e-14	549
chr9	OLFM1	ENSG00000130558.19	-0.85995	-8.47	5.65e-14	550
chr12	RPLP0	ENSG00000089157.15	-0.70497	-8.47	5.73e-14	551
chrX	GABRQ	ENSG00000268089.2	-1.20383	-8.47	5.9e-14	552
chrX	MXRA5	ENSG00000101825.7	-1.64263	-8.46	6.07e-14	553
chr5	PTTG1	ENSG00000164611.12	-1.2826	-8.46	6.11e-14	554
chr4	CRMP1	ENSG00000072832.14	-0.93386	-8.45	6.64e-14	555
chr22	FAM83F	ENSG00000133477.16	-1.36162	-8.45	6.71e-14	556
		ENSG00000276781.3	-1.32802	-8.44	6.96e-14	557
chr20	SRC	ENSG00000197122.11	-0.6606	-8.44	6.96e-14	558
chr4	CENPU	ENSG00000151725.11	-1.39921	-8.43	7.51e-14	559
chr17	DHRS13	ENSG00000167536.13	-0.73317	-8.42	8.07e-14	560
chr4	PDGFRA	ENSG00000134853.11	-1.17562	-8.41	8.46e-14	561
chr5	PANK3	ENSG00000120137.6	-0.41822	-8.41	8.58e-14	562
chr19	PLEKHG2	ENSG00000090924.14	-1.22318	-8.41	8.65e-14	563
chr6		ENSG00000282988.1	-0.96391	-8.4	9.01e-14	564
		ENSG00000272419.6	-0.81712	-8.39	9.39e-14	565
chr1	HMCN1	ENSG00000143341.11	-1.26845	-8.39	9.44e-14	566
chr5	TGFBI	ENSG00000120708.16	-1.52494	-8.39	9.78e-14	567
		ENSG00000196565.13	-3.96715	-8.38	9.86e-14	568
chr14	GPR68	ENSG00000119714.10	-2.10206	-8.38	9.98e-14	569
chr10	ZMIZ1	ENSG00000108175.16	-0.59948	-8.38	9.99e-14	570
chr19	PAFAH1B3	ENSG00000079462.7	-0.74923	-8.38	1e-13	571
chr3	SRGAP3	ENSG00000196220.15	-0.62057	-8.38	1.01e-13	572
chr19	KDM4B	ENSG00000127663.14	-0.45552	-8.38	1.03e-13	573
chr2	AMMECR1L	ENSG00000144233.9	-0.36172	-8.35	1.22e-13	574
chr3	TRH	ENSG00000170893.3	-1.46684	-8.34	1.3e-13	575
chr1	HCN3	ENSG00000143630.9	-1.119	-8.34	1.33e-13	576
chr2	GULP1	ENSG00000144366.15	-0.76434	-8.34	1.33e-13	577
chr16	TOX3	ENSG00000103460.16	-1.49951	-8.33	1.38e-13	578
chr5	KCNIP1	ENSG00000182132.13	-0.67719	-8.33	1.39e-13	579
chr2	IRS1	ENSG00000169047.5	-0.65658	-8.32	1.44e-13	580
chr11	PGM2L1	ENSG00000165434.7	-1.31635	-8.32	1.45e-13	581
		ENSG00000177283.7	-1.04242	-8.31	1.53e-13	582
chr13		ENSG00000274718.1	-1.2191	-8.31	1.56e-13	583
chr4	HS3ST1	ENSG00000002587.9	-1.10393	-8.31	1.57e-13	584
		ENSG00000273529.2	-1.65249	-8.31	1.61e-13	585
chr1	CTPS1	ENSG00000171793.13	-0.54274	-8.3	1.67e-13	586
chr3	NT5DC2	ENSG00000168268.10	-1.0232	-8.3	1.69e-13	587
chr15	C15orf39	ENSG00000167173.18	-0.86866	-8.3	1.71e-13	588
chr19	CYTH2	ENSG00000105443.13	-0.42568	-8.29	1.74e-13	589
chr1	CD101	ENSG00000134256.12	-1.29942	-8.28	1.93e-13	590
chr4	CEP135	ENSG00000174799.10	-0.53808	-8.28	1.93e-13	591
chr5	TRIP13	ENSG00000071539.13	-1.50269	-8.27	1.99e-13	592
chr22	CECR5	ENSG00000069998.12	-0.35907	-8.27	2.03e-13	593
chr3	FBLN2	ENSG00000163520.13	-0.99947	-8.26	2.08e-13	594
chr12	CKAP4	ENSG00000136026.13	-0.85224	-8.26	2.12e-13	595
chr14	CHGA	ENSG00000100604.12	-1.31849	-8.26	2.12e-13	596
chr17	COX10	ENSG00000006695.10	-0.40829	-8.26	2.19e-13	597
chr20	CHRNA4	ENSG00000101204.16	-1.27169	-8.25	2.24e-13	598
chr19	ZNF134	ENSG00000213762.11	-0.28025	-8.25	2.3e-13	599
chr5	PCDHGB3	ENSG00000262209.2	-0.69539	-8.24	2.39e-13	600
chr7	SH2B2	ENSG00000160999.10	-1.15325	-8.24	2.4e-13	601
chr4	KDR	ENSG00000128052.8	-0.95768	-8.24	2.47e-13	602
chr10	SLC35G1	ENSG00000176273.14	-0.58225	-8.23	2.49e-13	603
chr1	OLFML2B	ENSG00000162745.10	-1.36997	-8.22	2.74e-13	604
chr11	CREB3L1	ENSG00000157613.10	-1.07677	-8.21	2.82e-13	605
chr13	FLT3	ENSG00000122025.14	-1.39751	-8.21	2.98e-13	606
chr3	NECTIN3	ENSG00000177707.10	-0.89331	-8.2	3.17e-13	607
		ENSG00000003436.15	-1.25691	-8.19	3.2e-13	608
chr11	TSPAN4	ENSG00000214063.10	-0.80701	-8.19	3.35e-13	609
chr17	SERPINF1	ENSG00000132386.10	-1.24601	-8.17	3.67e-13	610
chr14	NGB	ENSG00000165553.4	-1.16684	-8.17	3.68e-13	611
chr12	NAV3	ENSG00000067798.14	-0.64822	-8.17	3.75e-13	612
chr4	DCLK2	ENSG00000170390.15	-0.49709	-8.16	3.87e-13	613
chr6	BACH2	ENSG00000112182.14	-0.65471	-8.16	3.87e-13	614
chr6	HIVEP1	ENSG00000095951.16	-0.58833	-8.16	3.93e-13	615
chr5	F2R	ENSG00000181104.6	-1.53587	-8.16	3.94e-13	616
chr11	CDCA5	ENSG00000146670.9	-1.07442	-8.15	4.33e-13	617
chr11	CFL1	ENSG00000172757.12	-0.40993	-8.14	4.37e-13	618
chr3	CHST2	ENSG00000175040.5	-0.6285	-8.14	4.4e-13	619
chr12	TUBA1B	ENSG00000123416.15	-0.72686	-8.14	4.57e-13	620
chrX	ACOT9	ENSG00000123130.16	-0.58314	-8.12	5.09e-13	621
chrX	TENM1	ENSG00000009694.13	-0.90985	-8.11	5.25e-13	622
chr5	N4BP3	ENSG00000145911.5	-0.89823	-8.11	5.28e-13	623
chr11	FAM168A	ENSG00000054965.10	-0.30446	-8.11	5.41e-13	624
chr1	CDC7	ENSG00000097046.12	-0.69321	-8.11	5.52e-13	625
chr3	KIAA1524	ENSG00000163507.13	-0.65627	-8.1	5.55e-13	626
chr11	NAV2	ENSG00000166833.19	-0.54689	-8.1	5.67e-13	627
chrX		ENSG00000232599.1	-1.21646	-8.09	5.9e-13	628
chr19	SIPA1L3	ENSG00000105738.10	-0.48214	-8.09	5.97e-13	629
chr12	VPS37B	ENSG00000139722.6	-0.54633	-8.09	6e-13	630
chr17	GJC1	ENSG00000182963.9	-0.9784	-8.09	6.06e-13	631
chr15	ARID3B	ENSG00000179361.17	-0.58707	-8.09	6.06e-13	632
chr6	HIST1H3H	ENSG00000278828.1	-1.74132	-8.08	6.26e-13	633
chr1	ZNF362	ENSG00000160094.14	-0.40211	-8.08	6.33e-13	634
chrX	PLXNA3	ENSG00000130827.6	-0.69211	-8.07	6.96e-13	635
chr1	BRINP2	ENSG00000198797.6	-0.74572	-8.06	7.49e-13	636
chr8	HAS2	ENSG00000170961.6	-1.24973	-8.06	7.51e-13	637
chr16	ADGRG1	ENSG00000205336.11	-0.83932	-8.04	8.01e-13	638
chr1	PRMT6	ENSG00000198890.7	-0.45769	-8.04	8.02e-13	639
chr2	DLX2	ENSG00000115844.10	-1.46128	-8.04	8.38e-13	640
chr14	C14orf1	ENSG00000133935.6	-0.37847	-8.03	8.56e-13	641
chr4	HTRA3	ENSG00000170801.9	-1.56862	-8.03	8.56e-13	642
chr22	SCUBE1	ENSG00000159307.18	-1.64213	-8.03	8.92e-13	643
chr16	CIAPIN1	ENSG00000005194.14	-0.34017	-8.02	9.18e-13	644
chrX	GLRA2	ENSG00000101958.13	-1.43038	-8.02	9.59e-13	645
chr11	HBG1	ENSG00000213934.6	-3.24133	-8.01	9.65e-13	646
		ENSG00000185000.11	-0.43766	-8.01	9.9e-13	647
chr4	COQ2	ENSG00000173085.13	-0.51182	-8	1.02e-12	648
		ENSG00000275428.2	-2.146	-7.99	1.09e-12	649
chr15	KIF23	ENSG00000137807.13	-1.34937	-7.99	1.11e-12	650
chr2	UBE2E3	ENSG00000170035.15	-0.41162	-7.99	1.11e-12	651
chr1	MRTO4	ENSG00000053372.4	-0.38984	-7.99	1.13e-12	652
chr14	RCOR1	ENSG00000089902.9	-0.39246	-7.99	1.13e-12	653
chr17	CBX2	ENSG00000173894.10	-1.01073	-7.98	1.16e-12	654
chr15	ADAMTS7	ENSG00000136378.14	-1.20682	-7.98	1.16e-12	655
chrX	KIF4A	ENSG00000090889.11	-1.23188	-7.98	1.17e-12	656
		ENSG00000263324.5	-1.09369	-7.98	1.18e-12	657
chr3	ZNF445	ENSG00000185219.16	-0.35361	-7.97	1.28e-12	658
chr19	ARHGAP33	ENSG00000004777.18	-0.74176	-7.96	1.32e-12	659
chr7	ZYX	ENSG00000159840.15	-0.79067	-7.96	1.38e-12	660
chr22	ADSL	ENSG00000239900.12	-0.36923	-7.95	1.45e-12	661
chr6	HIST1H2BB	ENSG00000276410.3	-1.82898	-7.95	1.47e-12	662
chr2	PTH2R	ENSG00000144407.9	-1.35967	-7.94	1.52e-12	663
chr1		ENSG00000227671.4	-0.47115	-7.93	1.57e-12	664
chr7	AGK	ENSG00000006530.15	-0.34582	-7.93	1.65e-12	665
chr14	MGAT2	ENSG00000168282.5	-0.4402	-7.93	1.66e-12	666
chr14	TRAF3	ENSG00000131323.14	-0.43154	-7.93	1.66e-12	667
chr3	CCDC14	ENSG00000175455.14	-0.46671	-7.92	1.69e-12	668
chr16	DCTPP1	ENSG00000179958.8	-0.5465	-7.92	1.72e-12	669
chr6	TRIM27	ENSG00000204713.10	-0.45382	-7.92	1.76e-12	670
chr4	EPHA5	ENSG00000145242.13	-1.0401	-7.91	1.8e-12	671
chr4	MSMO1	ENSG00000052802.12	-0.76654	-7.91	1.81e-12	672
		ENSG00000281618.1	-0.94352	-7.9	1.91e-12	673
chr19	DCAF15	ENSG00000132017.10	-0.55142	-7.9	1.96e-12	674
chr6	E2F3	ENSG00000112242.14	-0.63945	-7.9	1.97e-12	675
chr5	PCDHA2	ENSG00000204969.6	-1.00376	-7.89	2.02e-12	676
chr19	TRPM4	ENSG00000130529.15	-0.72807	-7.89	2.03e-12	677
chr19	CACNG7	ENSG00000105605.7	-0.50398	-7.89	2.05e-12	678
chr1	FDPS	ENSG00000160752.14	-0.50324	-7.89	2.05e-12	679
chr2	DLX1	ENSG00000144355.14	-1.12973	-7.89	2.05e-12	680
chr19	DPF1	ENSG00000011332.19	-0.7458	-7.89	2.07e-12	681
chr12	PHLDA1	ENSG00000139289.13	-0.67729	-7.89	2.09e-12	682
chr20	CSNK2A1	ENSG00000101266.17	-0.32847	-7.88	2.1e-12	683
chr19	WIZ	ENSG00000011451.17	-0.56276	-7.88	2.14e-12	684
chr6	VTA1	ENSG00000009844.15	-0.44199	-7.87	2.29e-12	685
chr15	KLHL25	ENSG00000183655.12	-0.63092	-7.87	2.33e-12	686
chr5	ERGIC1	ENSG00000113719.15	-0.35516	-7.87	2.36e-12	687
chr17	CBX8	ENSG00000141570.10	-0.76847	-7.87	2.37e-12	688
chr1	SRGAP2	ENSG00000266028.7	-0.4309	-7.86	2.4e-12	689
chr19	ANO8	ENSG00000074855.10	-0.63737	-7.86	2.47e-12	690
chrX	NSDHL	ENSG00000147383.10	-0.56325	-7.86	2.5e-12	691
		ENSG00000114251.14	-1.0206	-7.86	2.51e-12	692
chr8	LY6H	ENSG00000176956.12	-1.09573	-7.86	2.51e-12	693
chr19	TRIM28	ENSG00000130726.11	-0.38419	-7.85	2.52e-12	694
chr14	VASH1	ENSG00000071246.10	-0.62237	-7.85	2.56e-12	695
chr21	CXADR	ENSG00000154639.18	-0.81215	-7.85	2.57e-12	696
chr7		ENSG00000283041.1	-0.54782	-7.85	2.57e-12	697
chr5	PCDHA11	ENSG00000249158.6	-0.78679	-7.85	2.63e-12	698
chr16	DNASE1	ENSG00000213918.10	-0.53978	-7.84	2.66e-12	699
chr4	CXXC4	ENSG00000168772.10	-0.66724	-7.84	2.77e-12	700
chr16	GFOD2	ENSG00000141098.12	-0.45972	-7.83	2.99e-12	701
chr2	GFPT1	ENSG00000198380.12	-0.46128	-7.83	3e-12	702
chr2	ERFE	ENSG00000178752.15	-1.30196	-7.82	3.08e-12	703
chr4	GALNTL6	ENSG00000174473.15	-1.10404	-7.82	3.1e-12	704
chr1	B4GALT2	ENSG00000117411.16	-0.55685	-7.82	3.12e-12	705
chr19	ADAMTS10	ENSG00000142303.13	-0.8404	-7.81	3.38e-12	706
chr19	WTIP	ENSG00000142279.12	-0.74089	-7.81	3.4e-12	707
		ENSG00000275575.4	-0.92331	-7.81	3.4e-12	708
chr6	PPP1R14C	ENSG00000198729.4	-0.9885	-7.8	3.49e-12	709
chr4	NDST4	ENSG00000138653.9	-1.6426	-7.8	3.52e-12	710
chr1	CSMD2	ENSG00000121904.17	-0.88348	-7.8	3.59e-12	711
chr8	XKR4	ENSG00000206579.8	-1.09337	-7.79	3.62e-12	712
chr17	METTL2A	ENSG00000087995.15	-0.37951	-7.79	3.79e-12	713
chr6	BMP5	ENSG00000112175.7	-2.40359	-7.78	3.92e-12	714
chr6	HIST1H2BL	ENSG00000185130.5	-1.33362	-7.77	4.22e-12	715
chr20	HM13	ENSG00000101294.16	-0.37411	-7.76	4.4e-12	716
		ENSG00000281540.2	-0.41193	-7.75	4.63e-12	717
chr13	PCDH17	ENSG00000118946.11	-0.63394	-7.75	4.69e-12	718
chr16		ENSG00000283662.1	-2.18329	-7.75	4.82e-12	719
chr3	ITGA9	ENSG00000144668.11	-0.65396	-7.74	4.88e-12	720
chr19	ZNF85	ENSG00000105750.14	-0.68033	-7.74	4.91e-12	721
chr10	MCM10	ENSG00000065328.16	-1.93067	-7.74	5.06e-12	722
chr4	WHSC1	ENSG00000109685.17	-0.3077	-7.73	5.36e-12	723
chr12	ARNTL2	ENSG00000029153.14	-0.73057	-7.73	5.39e-12	724
chr20	DNMT3B	ENSG00000088305.18	-1.01549	-7.72	5.64e-12	725
chr1	KIF2C	ENSG00000142945.12	-1.48415	-7.72	5.64e-12	726
chr7	FAM3C	ENSG00000196937.10	-0.55682	-7.72	5.64e-12	727
chr3	RPL29	ENSG00000162244.10	-0.5753	-7.72	5.68e-12	728
		ENSG00000228186.10	-0.77201	-7.71	6.05e-12	729
chr16	HSBP1	ENSG00000230989.6	-0.53689	-7.7	6.17e-12	730
chr1	ZNF695	ENSG00000197472.14	-1.32446	-7.7	6.38e-12	731
chr16		ENSG00000260577.2	-1.76108	-7.69	6.6e-12	732
chr10	GOLGA7B	ENSG00000155265.10	-0.63705	-7.69	6.67e-12	733
chr1	WDR3	ENSG00000065183.15	-0.37183	-7.69	6.67e-12	734
chr12	RAB35	ENSG00000111737.11	-0.38616	-7.69	6.83e-12	735
chr2	SPHKAP	ENSG00000153820.12	-1.31697	-7.69	6.84e-12	736
chr3	KCNMB2	ENSG00000197584.11	-1.05211	-7.69	6.93e-12	737
chr1	ZNF496	ENSG00000162714.12	-0.39343	-7.68	7.12e-12	738
chr19	ARMC6	ENSG00000105676.13	-0.37649	-7.68	7.12e-12	739
chr17	ASGR1	ENSG00000141505.11	-1.00254	-7.68	7.35e-12	740
chr20	FLRT3	ENSG00000125848.9	-0.96646	-7.67	7.41e-12	741
		ENSG00000185842.15	-0.94105	-7.67	7.74e-12	742
chr6	TMEM63B	ENSG00000137216.18	-0.54445	-7.66	7.9e-12	743
chr5	REEP2	ENSG00000132563.15	-0.61615	-7.66	8.06e-12	744
chr16	CHMP1A	ENSG00000131165.14	-0.37236	-7.66	8.06e-12	745
		ENSG00000223752.8	-0.70066	-7.65	8.59e-12	746
chr16	LRRC36	ENSG00000159708.17	-1.18209	-7.64	8.97e-12	747
chr11	CNTN5	ENSG00000149972.10	-0.78007	-7.64	8.99e-12	748
chr13	RFC3	ENSG00000133119.12	-0.67852	-7.64	9e-12	749
chr1	IPO9	ENSG00000198700.9	-0.28178	-7.64	9.17e-12	750
chr20	ADNP	ENSG00000101126.15	-0.285	-7.64	9.23e-12	751
chr3	SKIL	ENSG00000136603.13	-0.38864	-7.63	9.42e-12	752
chr2	MCM6	ENSG00000076003.4	-0.70016	-7.63	9.48e-12	753
chr19	WDR62	ENSG00000075702.16	-0.86269	-7.63	9.59e-12	754
chrX	LANCL3	ENSG00000147036.11	-0.75374	-7.63	9.77e-12	755
chr17	C17orf53	ENSG00000125319.14	-1.61202	-7.63	9.85e-12	756
chr19	C19orf48	ENSG00000167747.13	-0.60899	-7.62	9.98e-12	757
chr19	TLE2	ENSG00000065717.14	-0.74816	-7.61	1.07e-11	758
chr6	MLLT4	ENSG00000130396.20	-0.35065	-7.61	1.11e-11	759
chr4	GLRA3	ENSG00000145451.12	-1.46981	-7.6	1.12e-11	760
chr2	PID1	ENSG00000153823.18	-0.51466	-7.59	1.19e-11	761
chr3	CADPS	ENSG00000163618.17	-0.79318	-7.59	1.19e-11	762
chr11	KCNJ5	ENSG00000120457.11	-1.75147	-7.59	1.19e-11	763
chr8	UNC5D	ENSG00000156687.10	-1.00468	-7.59	1.2e-11	764
chr5	PCDHGA11	ENSG00000253873.5	-0.58337	-7.59	1.2e-11	765
chr6	HIST1H3C	ENSG00000278272.1	-1.83184	-7.59	1.22e-11	766
chr6	HIST1H2BG	ENSG00000273802.2	-0.89084	-7.59	1.22e-11	767
chr11	WEE1	ENSG00000166483.10	-1.23029	-7.59	1.24e-11	768
chrX		ENSG00000269226.7	-1.0598	-7.58	1.25e-11	769
		ENSG00000178445.9	-0.65777	-7.58	1.25e-11	770
chr19	SMARCA4	ENSG00000127616.17	-0.42095	-7.58	1.26e-11	771
chr5	PCDHB9	ENSG00000177839.6	-0.60595	-7.58	1.26e-11	772
chr19	ZNF724P	ENSG00000196081.9	-0.88235	-7.57	1.34e-11	773
chr15	PRC1	ENSG00000198901.13	-0.72647	-7.57	1.34e-11	774
chr5	MCC	ENSG00000171444.17	-0.60785	-7.57	1.35e-11	775
		ENSG00000213923.11	-0.39964	-7.56	1.44e-11	776
chr1	SRGAP2B	ENSG00000196369.10	-0.43086	-7.56	1.45e-11	777
chr4	RASL11B	ENSG00000128045.6	-1.0888	-7.56	1.46e-11	778
chrX	ACSL4	ENSG00000068366.19	-0.5405	-7.56	1.47e-11	779
chr3	KLHL18	ENSG00000114648.11	-0.41251	-7.55	1.54e-11	780
		ENSG00000221890.3	-0.79574	-7.54	1.6e-11	781
chr16	SYT17	ENSG00000103528.16	-0.68044	-7.54	1.64e-11	782
chr1	NT5C1A	ENSG00000116981.3	-0.88418	-7.54	1.65e-11	783
chr19	GRAMD1A	ENSG00000089351.14	-0.6163	-7.54	1.65e-11	784
chr15	IREB2	ENSG00000136381.12	-0.30092	-7.53	1.7e-11	785
chr12	TSPAN11	ENSG00000110900.14	-1.09224	-7.53	1.74e-11	786
chr17	ARSG	ENSG00000141337.12	-0.57467	-7.52	1.77e-11	787
chr4	ELOVL6	ENSG00000170522.9	-0.57452	-7.52	1.83e-11	788
chr4	TACC3	ENSG00000013810.18	-0.75407	-7.52	1.85e-11	789
chr17	IGFBP4	ENSG00000141753.6	-1.17958	-7.52	1.86e-11	790
chr17	AXIN2	ENSG00000168646.12	-0.51516	-7.51	1.97e-11	791
chr1	PTGER3	ENSG00000050628.20	-2.16372	-7.51	1.99e-11	792
chr9	SH2D3C	ENSG00000095370.19	-0.83391	-7.5	2e-11	793
chr5	PCDHGA5	ENSG00000253485.2	-0.6536	-7.5	2.05e-11	794
chr16	KIFC3	ENSG00000140859.15	-0.4721	-7.5	2.07e-11	795
chr9	ELAVL2	ENSG00000107105.14	-0.87927	-7.5	2.09e-11	796
chr4	PCDH18	ENSG00000189184.11	-0.87145	-7.5	2.1e-11	797
chr20	MAFB	ENSG00000204103.3	-1.18219	-7.49	2.11e-11	798
chr20	COL20A1	ENSG00000101203.16	-1.08967	-7.49	2.11e-11	799
chr6	HIST1H4K	ENSG00000273542.1	-0.93767	-7.49	2.11e-11	800
chr1	CAPZB	ENSG00000077549.17	-0.32081	-7.49	2.12e-11	801
chr3	WDR82	ENSG00000164091.11	-0.30913	-7.49	2.18e-11	802
chr19	S1PR2	ENSG00000267534.2	-0.89934	-7.48	2.26e-11	803
chr1		ENSG00000230699.2	-1.45537	-7.48	2.26e-11	804
chr16	MMP25	ENSG00000008516.16	-2.2212	-7.48	2.35e-11	805
chr11	PPP1R14B	ENSG00000173457.10	-0.68571	-7.47	2.4e-11	806
chr16	HAS3	ENSG00000103044.10	-0.88255	-7.47	2.45e-11	807
chr6	ABCC10	ENSG00000124574.14	-0.44144	-7.47	2.45e-11	808
chr3	STAC	ENSG00000144681.10	-0.89427	-7.47	2.48e-11	809
chr19	DLL3	ENSG00000090932.10	-0.78896	-7.46	2.53e-11	810
chr9	GRIN3A	ENSG00000198785.4	-1.7364	-7.46	2.57e-11	811
chr12	ADCY6	ENSG00000174233.11	-0.57606	-7.45	2.73e-11	812
chr5	IQGAP2	ENSG00000145703.15	-1.3134	-7.45	2.8e-11	813
chr19	IRGQ	ENSG00000167378.8	-0.44222	-7.44	2.87e-11	814
chr14	MDGA2	ENSG00000139915.18	-0.54435	-7.44	2.87e-11	815
chr14	PNMA1	ENSG00000176903.4	-0.38955	-7.43	3.04e-11	816
		ENSG00000171862.10	-0.34645	-7.43	3.04e-11	817
chr6	LAMA4	ENSG00000112769.18	-0.82588	-7.42	3.21e-11	818
chr9	FGD3	ENSG00000127084.17	-0.93801	-7.42	3.3e-11	819
chr6	FILIP1	ENSG00000118407.14	-0.83176	-7.42	3.32e-11	820
chr3	PLCXD2	ENSG00000240891.7	-1.07285	-7.41	3.34e-11	821
		ENSG00000234549.8	-0.66828	-7.41	3.48e-11	822
chr1	NRAS	ENSG00000213281.4	-0.50729	-7.4	3.55e-11	823
chr3	SCN5A	ENSG00000183873.15	-1.09729	-7.4	3.55e-11	824
		ENSG00000231257.8	-0.65341	-7.4	3.56e-11	825
chr2	NXPH2	ENSG00000144227.4	-1.3586	-7.4	3.61e-11	826
chr7	ZNF282	ENSG00000170265.11	-0.41932	-7.4	3.62e-11	827
chr15	TLE3	ENSG00000140332.15	-0.76731	-7.4	3.64e-11	828
chr12	LIMA1	ENSG00000050405.13	-0.57695	-7.4	3.73e-11	829
		ENSG00000274488.4	-1.05102	-7.39	3.76e-11	830
chr2	CNTNAP5	ENSG00000155052.14	-0.7634	-7.39	3.86e-11	831
chr18	MEX3C	ENSG00000176624.10	-0.35446	-7.39	3.87e-11	832
chr20	ITPA	ENSG00000125877.12	-0.4624	-7.39	3.87e-11	833
chr8	NCALD	ENSG00000104490.17	-0.89669	-7.39	3.93e-11	834
chr3	BCHE	ENSG00000114200.9	-0.78174	-7.39	3.93e-11	835
chr7	TFR2	ENSG00000106327.12	-1.25175	-7.38	3.99e-11	836
chr19	ILF3	ENSG00000129351.17	-0.28249	-7.38	4.01e-11	837
chr2		ENSG00000228999.2	-2.09271	-7.38	4.04e-11	838
chr1	PLPPR5	ENSG00000117598.11	-0.72562	-7.38	4.05e-11	839
chr1	ZBTB8A	ENSG00000160062.14	-0.59526	-7.38	4.11e-11	840
chr14	MAPK1IP1L	ENSG00000168175.14	-0.35263	-7.38	4.18e-11	841
chr5	SLC36A1	ENSG00000123643.12	-0.63335	-7.37	4.25e-11	842
		ENSG00000262327.7	-0.3491	-7.36	4.46e-11	843
chr1	GALNT2	ENSG00000143641.9	-0.40727	-7.36	4.52e-11	844
chr6	LPA	ENSG00000198670.11	-1.76288	-7.36	4.52e-11	845
chr19	NECTIN2	ENSG00000130202.9	-0.80012	-7.36	4.61e-11	846
chr2	CYP26B1	ENSG00000003137.8	-0.7971	-7.35	4.82e-11	847
chr8	KLF10	ENSG00000155090.14	-0.94359	-7.35	4.86e-11	848
chr16	ZNF629	ENSG00000102870.5	-0.32421	-7.35	4.92e-11	849
chr12		ENSG00000214039.8	-1.56017	-7.35	4.93e-11	850
chr8	LINC01301	ENSG00000251396.6	-0.7933	-7.34	5.01e-11	851
chr2	SLC16A14	ENSG00000163053.10	-0.59963	-7.34	5.09e-11	852
chr3	LIMD1	ENSG00000144791.9	-0.69712	-7.34	5.14e-11	853
chr7	TMEM178B	ENSG00000261115.5	-0.73028	-7.34	5.17e-11	854
chr12	CHFR	ENSG00000072609.17	-0.34887	-7.34	5.18e-11	855
chr15	WDR76	ENSG00000092470.11	-0.78632	-7.34	5.18e-11	856
chr17	SLC43A2	ENSG00000167703.14	-0.58138	-7.33	5.46e-11	857
		ENSG00000234912.11	-0.4673	-7.32	5.73e-11	858
chr5	DPYSL3	ENSG00000113657.12	-1.00033	-7.32	5.78e-11	859
chr17	PYCR1	ENSG00000183010.16	-0.63983	-7.31	5.97e-11	860
chr11	BCL9L	ENSG00000186174.12	-0.53319	-7.31	6.03e-11	861
chr4	PRKG2	ENSG00000138669.9	-0.77879	-7.31	6.16e-11	862
chr8	RNF122	ENSG00000133874.1	-1.36252	-7.31	6.24e-11	863
chr6	TUBB2B	ENSG00000137285.9	-0.76632	-7.3	6.33e-11	864
chr1	STRIP1	ENSG00000143093.14	-0.56949	-7.3	6.45e-11	865
chr9	GOLM1	ENSG00000135052.16	-0.67787	-7.3	6.64e-11	866
chr10	ZWINT	ENSG00000122952.16	-1.05747	-7.29	6.68e-11	867
chr18	CDH2	ENSG00000170558.8	-0.5099	-7.29	6.74e-11	868
chr14	NYNRIN	ENSG00000205978.5	-0.62734	-7.29	6.75e-11	869
chr15	CTDSPL2	ENSG00000137770.13	-0.31758	-7.29	6.82e-11	870
chr15	RGMA	ENSG00000182175.13	-0.95475	-7.29	6.94e-11	871
chr2	KLF7	ENSG00000118263.14	-0.54612	-7.29	6.96e-11	872
chr3	TOPBP1	ENSG00000163781.12	-0.31493	-7.28	7.2e-11	873
chr4	PDE5A	ENSG00000138735.15	-0.67251	-7.28	7.26e-11	874
chr19	GIPC3	ENSG00000179855.5	-1.24623	-7.28	7.39e-11	875
chr9	ADAMTSL1	ENSG00000178031.16	-1.62366	-7.27	7.78e-11	876
chr1	LRRC40	ENSG00000066557.5	-0.41243	-7.26	8e-11	877
chr5	PCDHGB8P	ENSG00000248449.2	-0.65563	-7.26	8.16e-11	878
chr2	BZW1	ENSG00000082153.17	-0.44358	-7.26	8.32e-11	879
chr12	KNTC1	ENSG00000184445.11	-0.44605	-7.24	8.9e-11	880
chr13	KLHL1	ENSG00000150361.11	-1.19354	-7.24	9.02e-11	881
chr7	STX1A	ENSG00000106089.11	-0.81788	-7.24	9.16e-11	882
chr19	EEF2	ENSG00000167658.15	-0.37164	-7.24	9.17e-11	883
chr20	ZNF512B	ENSG00000196700.8	-0.48607	-7.24	9.2e-11	884
chr17	VPS25	ENSG00000131475.6	-0.32042	-7.23	9.39e-11	885
chr4	LCORL	ENSG00000178177.15	-0.59972	-7.23	9.47e-11	886
chr2	PDE6D	ENSG00000156973.13	-0.33442	-7.23	9.73e-11	887
chr19	ZNF675	ENSG00000197372.9	-0.36949	-7.23	9.9e-11	888
chr4	MFSD10	ENSG00000109736.14	-0.55206	-7.22	9.98e-11	889
chr17	ETV4	ENSG00000175832.12	-1.63625	-7.22	1.01e-10	890
chr12	SCYL2	ENSG00000136021.18	-0.36358	-7.22	1.02e-10	891
chr7	VWC2	ENSG00000188730.4	-0.87042	-7.22	1.02e-10	892
chr2	RND3	ENSG00000115963.13	-0.86779	-7.22	1.03e-10	893
chr17	KDM6B	ENSG00000132510.10	-0.67561	-7.22	1.03e-10	894
chr20	GDAP1L1	ENSG00000124194.16	-0.82793	-7.22	1.04e-10	895
chr17	ASIC2	ENSG00000108684.14	-0.80325	-7.21	1.06e-10	896
chr22	GTSE1	ENSG00000075218.18	-1.69409	-7.21	1.06e-10	897
chr8	ESCO2	ENSG00000171320.14	-1.51352	-7.21	1.07e-10	898
chr20	RPN2	ENSG00000118705.16	-0.45188	-7.21	1.07e-10	899
chr17	FAM20A	ENSG00000108950.11	-1.68113	-7.21	1.1e-10	900
chr6	NFKBIE	ENSG00000146232.15	-0.71325	-7.2	1.11e-10	901
chr15	RFX7	ENSG00000181827.14	-0.46568	-7.2	1.13e-10	902
chr1	SSR2	ENSG00000163479.13	-0.29046	-7.2	1.14e-10	903
chr6	HIST1H1D	ENSG00000124575.6	-1.42764	-7.2	1.14e-10	904
chr10	RSU1	ENSG00000148484.17	-0.42609	-7.2	1.15e-10	905
		ENSG00000274392.3	-0.74197	-7.2	1.15e-10	906
chr17	TRIM16L	ENSG00000108448.20	-0.48806	-7.19	1.21e-10	907
chr2	MAP4K3	ENSG00000011566.14	-0.31463	-7.19	1.24e-10	908
		ENSG00000176953.12	-0.35929	-7.18	1.26e-10	909
		ENSG00000165671.19	-0.20818	-7.18	1.27e-10	910
chr5	DAB2	ENSG00000153071.14	-0.58656	-7.18	1.27e-10	911
chr17	COX10-AS1	ENSG00000236088.9	-0.48392	-7.18	1.28e-10	912
chr13	TNFRSF19	ENSG00000127863.15	-0.7411	-7.18	1.31e-10	913
chr7	LRRC17	ENSG00000128606.12	-1.41422	-7.18	1.31e-10	914
chr12	PTMS	ENSG00000159335.15	-0.69435	-7.17	1.31e-10	915
chr2	MRPL44	ENSG00000135900.3	-0.30775	-7.17	1.31e-10	916
chr15		ENSG00000259407.1	-1.0574	-7.17	1.31e-10	917
chr9	BRINP1	ENSG00000078725.12	-0.58123	-7.17	1.34e-10	918
chr2	DGKD	ENSG00000077044.10	-0.47168	-7.17	1.38e-10	919
chr19	ZNF677	ENSG00000197928.10	-0.41151	-7.16	1.42e-10	920
chrX	CHST7	ENSG00000147119.3	-0.80072	-7.16	1.45e-10	921
chr2	ARL4C	ENSG00000188042.7	-0.74375	-7.16	1.45e-10	922
chr16	CETP	ENSG00000087237.10	-1.52087	-7.16	1.45e-10	923
chr15	CHRNA7	ENSG00000175344.17	-0.97516	-7.16	1.46e-10	924
chr20	SS18L1	ENSG00000184402.14	-0.39497	-7.16	1.46e-10	925
chr19	STRN4	ENSG00000090372.14	-0.4117	-7.15	1.48e-10	926
chr6	HIST1H2AH	ENSG00000274997.1	-1.69166	-7.15	1.5e-10	927
chr1	PGD	ENSG00000142657.20	-0.49955	-7.15	1.5e-10	928
chr11		ENSG00000270607.1	-0.70103	-7.15	1.53e-10	929
chr1	PSEN2	ENSG00000143801.16	-0.44134	-7.15	1.53e-10	930
chr20	L3MBTL1	ENSG00000185513.14	-0.45534	-7.14	1.56e-10	931
chr1	ASTN1	ENSG00000152092.15	-0.53357	-7.14	1.57e-10	932
chr2	POLR1B	ENSG00000125630.15	-0.36647	-7.13	1.64e-10	933
chr3	EPHA3	ENSG00000044524.10	-0.70142	-7.13	1.64e-10	934
chr8	PPP3CC	ENSG00000120910.14	-0.46613	-7.13	1.64e-10	935
chr15	DNM1P51	ENSG00000235370.6	-1.18702	-7.13	1.66e-10	936
chr16	CBLN1	ENSG00000102924.11	-1.11925	-7.13	1.7e-10	937
chr14	MMP14	ENSG00000157227.12	-1.0754	-7.13	1.7e-10	938
chr6	RPL7L1	ENSG00000146223.14	-0.23977	-7.13	1.7e-10	939
chr3	POC1A	ENSG00000164087.7	-0.66183	-7.13	1.71e-10	940
chr7	LRRN3	ENSG00000173114.12	-0.68079	-7.12	1.72e-10	941
chr11	AMOTL1	ENSG00000166025.17	-0.47371	-7.12	1.73e-10	942
chr6	EYS	ENSG00000188107.14	-2.32562	-7.11	1.87e-10	943
chr6	SRSF12	ENSG00000154548.8	-0.52909	-7.11	1.88e-10	944
chr6	TUBB2BP1	ENSG00000216819.1	-0.84554	-7.11	1.9e-10	945
chr19	FSD1	ENSG00000105255.10	-0.5758	-7.11	1.9e-10	946
chr9	FBXW2	ENSG00000119402.16	-0.26348	-7.11	1.91e-10	947
		ENSG00000278183.4	-0.37485	-7.1	1.93e-10	948
chr1	SCMH1	ENSG00000010803.16	-0.40353	-7.1	1.99e-10	949
chr16	BFAR	ENSG00000103429.10	-0.29374	-7.1	2.02e-10	950
chr11	ACP2	ENSG00000134575.9	-0.44091	-7.1	2.03e-10	951
chr4	TBC1D9	ENSG00000109436.7	-0.62837	-7.09	2.05e-10	952
chr18	RIT2	ENSG00000152214.12	-0.97573	-7.09	2.09e-10	953
		ENSG00000206488.10	-0.65385	-7.08	2.15e-10	954
chr20	EBF4	ENSG00000088881.20	-0.63375	-7.08	2.17e-10	955
chr4	TET2	ENSG00000168769.13	-0.31433	-7.08	2.18e-10	956
chr2	STRADB	ENSG00000082146.12	-0.51275	-7.08	2.18e-10	957
chr3	B3GALNT1	ENSG00000169255.13	-0.5075	-7.08	2.19e-10	958
chr22	LDOC1L	ENSG00000188636.3	-0.34881	-7.08	2.22e-10	959
chr17	ADAM11	ENSG00000073670.13	-0.85894	-7.08	2.24e-10	960
chr2	BUB1	ENSG00000169679.14	-0.97974	-7.08	2.25e-10	961
		ENSG00000134323.11	-0.90775	-7.08	2.27e-10	962
chr8	CRH	ENSG00000147571.4	-1.31981	-7.07	2.29e-10	963
chr17	TTC19	ENSG00000011295.15	-0.34383	-7.07	2.31e-10	964
chr5		ENSG00000229119.3	-0.74014	-7.07	2.33e-10	965
chr1	MAST2	ENSG00000086015.20	-0.4329	-7.07	2.36e-10	966
chr1	SH3BP5L	ENSG00000175137.10	-0.35815	-7.06	2.41e-10	967
chr17	WSCD1	ENSG00000179314.13	-0.67346	-7.06	2.42e-10	968
chr20	NTSR1	ENSG00000101188.4	-1.61598	-7.06	2.46e-10	969
chr20	VPS16	ENSG00000215305.9	-0.39687	-7.06	2.46e-10	970
chr12	TIGAR	ENSG00000078237.6	-0.46767	-7.06	2.46e-10	971
chr4	LETM1	ENSG00000168924.14	-0.28329	-7.06	2.46e-10	972
chr1	ARHGEF10L	ENSG00000074964.16	-0.47792	-7.06	2.47e-10	973
chr14	DCAF5	ENSG00000139990.17	-0.25588	-7.05	2.56e-10	974
chr12	CCND2	ENSG00000118971.7	-0.4477	-7.05	2.56e-10	975
chr8	MTMR9	ENSG00000104643.9	-0.36377	-7.05	2.6e-10	976
chr15	PRTG	ENSG00000166450.12	-0.79831	-7.05	2.61e-10	977
chr5	ARL10	ENSG00000175414.6	-0.56244	-7.05	2.61e-10	978
chr22	NFAM1	ENSG00000235568.6	-0.90537	-7.05	2.62e-10	979
chr15	LOXL1	ENSG00000129038.15	-0.82907	-7.05	2.65e-10	980
chr5	PCDHGB6	ENSG00000253305.2	-0.55029	-7.04	2.71e-10	981
chr3	CPNE4	ENSG00000196353.11	-1.04745	-7.04	2.71e-10	982
chr1	EPHA8	ENSG00000070886.11	-1.48676	-7.04	2.72e-10	983
chr14		ENSG00000257522.5	-1.72899	-7.04	2.75e-10	984
chr10	DPYSL4	ENSG00000151640.12	-0.55469	-7.04	2.78e-10	985
chr7	PTPRZ1	ENSG00000106278.11	-0.69106	-7.03	2.85e-10	986
chr12	LINC00937	ENSG00000226091.7	-0.99555	-7.03	2.93e-10	987
chr8	SLA	ENSG00000155926.13	-1.10443	-7.02	2.99e-10	988
chr5	PCDHB12	ENSG00000120328.6	-0.534	-7.02	3.04e-10	989
chr13	KCTD12	ENSG00000178695.5	-0.72893	-7.02	3.04e-10	990
chr3	GAP43	ENSG00000172020.12	-0.90966	-7.02	3.06e-10	991
chr2	VWC2L	ENSG00000174453.9	-1.17893	-7.02	3.13e-10	992
chr6		ENSG00000231754.2	-1.03974	-7.02	3.16e-10	993
		ENSG00000229006.7	-0.42391	-7.01	3.19e-10	994
chr16	ABCC1	ENSG00000103222.18	-0.38565	-7.01	3.2e-10	995
chr1	B3GALT2	ENSG00000162630.5	-0.80555	-7.01	3.2e-10	996
chr1	PIK3R3	ENSG00000117461.14	-0.69605	-7.01	3.26e-10	997
chr19	TMPRSS9	ENSG00000178297.12	-1.99004	-7.01	3.31e-10	998
chr12	GLI1	ENSG00000111087.9	-2.79217	-7.01	3.33e-10	999
chr12	LIN7A	ENSG00000111052.7	-0.71404	-7	3.46e-10	1000
		ENSG00000070756.15	-0.37295	-7	3.48e-10	1001
		ENSG00000274636.2	-0.76946	-7	3.49e-10	1002
chr19	ASNA1	ENSG00000198356.11	-0.31049	-7	3.5e-10	1003
chr16	SLC38A7	ENSG00000103042.8	-0.40699	-7	3.5e-10	1004
chr19	TCF3	ENSG00000071564.14	-0.44637	-7	3.53e-10	1005
chr22	TTC28	ENSG00000100154.14	-0.37239	-7	3.53e-10	1006
chr16	TRAF7	ENSG00000131653.12	-0.36883	-6.99	3.53e-10	1007
chr2	NRBP1	ENSG00000115216.13	-0.32633	-6.99	3.53e-10	1008
		ENSG00000215641.8	-0.39415	-6.99	3.72e-10	1009
chr4	CENPE	ENSG00000138778.11	-0.62834	-6.98	3.76e-10	1010
chr7	RP9	ENSG00000164610.8	-0.43614	-6.98	3.79e-10	1011
chr1	BLACAT1	ENSG00000281406.1	-1.60033	-6.98	3.83e-10	1012
chr11	IGF2	ENSG00000167244.18	-1.09119	-6.98	3.85e-10	1013
chr6	HIST1H4A	ENSG00000278637.1	-1.36706	-6.98	3.87e-10	1014
chr15	ALPK3	ENSG00000136383.6	-0.66668	-6.97	3.98e-10	1015
chr3	CDC25A	ENSG00000164045.11	-0.87072	-6.97	4.01e-10	1016
chr11	IFITM10	ENSG00000244242.1	-0.93319	-6.97	4.02e-10	1017
chr4	EDNRA	ENSG00000151617.15	-1.09487	-6.97	4.02e-10	1018
chr11	DDIAS	ENSG00000165490.12	-1.06598	-6.97	4.03e-10	1019
chr14	RGS6	ENSG00000182732.16	-0.98614	-6.97	4.04e-10	1020
chr6		ENSG00000272841.1	-0.68936	-6.97	4.09e-10	1021
chr7	CCDC71L	ENSG00000253276.2	-0.77076	-6.97	4.14e-10	1022
chr20	MAP1LC3A	ENSG00000101460.12	-0.54232	-6.96	4.36e-10	1023
chr14	IRF2BPL	ENSG00000119669.4	-0.51413	-6.95	4.48e-10	1024
chr19	AP1M1	ENSG00000072958.8	-0.42749	-6.95	4.5e-10	1025
		ENSG00000277015.4	-0.69626	-6.95	4.54e-10	1026
chr7	ARL4A	ENSG00000122644.12	-0.4285	-6.95	4.56e-10	1027
chr3	DYNC1LI1	ENSG00000144635.8	-0.34022	-6.95	4.63e-10	1028
chr16	PPP4C	ENSG00000149923.13	-0.40373	-6.94	4.74e-10	1029
chr6	HIST1H2BI	ENSG00000278588.1	-1.75244	-6.94	4.77e-10	1030
chr6	ZKSCAN3	ENSG00000189298.13	-0.43405	-6.94	4.8e-10	1031
chr18	C18orf21	ENSG00000141428.16	-0.37096	-6.94	4.8e-10	1032
chr19	DOCK6	ENSG00000130158.13	-0.85052	-6.93	4.96e-10	1033
chr12	LPCAT3	ENSG00000111684.10	-0.58132	-6.93	5.02e-10	1034
chr1	CTSK	ENSG00000143387.12	-0.54163	-6.93	5.04e-10	1035
chr17	EFTUD2	ENSG00000108883.12	-0.32921	-6.93	5.05e-10	1036
chr21	HMGN1	ENSG00000205581.10	-0.38916	-6.93	5.05e-10	1037
chr3	ERC2	ENSG00000187672.12	-0.57556	-6.93	5.08e-10	1038
chr13	KLF12	ENSG00000118922.17	-0.56168	-6.93	5.1e-10	1039
		ENSG00000110693.17	-0.55888	-6.93	5.16e-10	1040
chr10	C10orf82	ENSG00000165863.16	-1.58303	-6.92	5.33e-10	1041
chr15	PYGO1	ENSG00000171016.11	-0.57523	-6.92	5.39e-10	1042
chr10	COMTD1	ENSG00000165644.10	-1.10676	-6.92	5.46e-10	1043
chr12	BTBD11	ENSG00000151136.14	-1.0962	-6.91	5.57e-10	1044
chr4	LEF1	ENSG00000138795.9	-0.72746	-6.91	5.57e-10	1045
chr1	ADGRL2	ENSG00000117114.19	-0.72839	-6.91	5.64e-10	1046
chr18	SALL3	ENSG00000256463.8	-0.70347	-6.91	5.66e-10	1047
chr15	TNFAIP8L3	ENSG00000183578.6	-0.79199	-6.91	5.69e-10	1048
chr4	TNRC18P1	ENSG00000249661.1	-0.98931	-6.91	5.71e-10	1049
chr12	PLEKHA8P1	ENSG00000134297.6	-0.99808	-6.91	5.73e-10	1050
		ENSG00000275365.3	-1.42868	-6.9	6.04e-10	1051
chr15	CSPG4P10	ENSG00000276710.4	-0.98773	-6.89	6.14e-10	1052
chr10	CXCL12	ENSG00000107562.16	-0.97087	-6.89	6.17e-10	1053
chr18	RNF165	ENSG00000141622.13	-0.88714	-6.89	6.29e-10	1054
chr22	MKL1	ENSG00000196588.14	-0.38217	-6.89	6.31e-10	1055
chr4	ADAM29	ENSG00000168594.15	-2.01762	-6.89	6.4e-10	1056
chr6	TAF11	ENSG00000064995.16	-0.33635	-6.88	6.47e-10	1057
chr17	VAT1	ENSG00000108828.15	-0.50152	-6.88	6.52e-10	1058
chr3	IMPG2	ENSG00000081148.11	-0.64588	-6.88	6.62e-10	1059
chr11	FIBP	ENSG00000172500.12	-0.369	-6.88	6.76e-10	1060
chr1	EXO1	ENSG00000174371.16	-1.07303	-6.87	6.82e-10	1061
chr12		ENSG00000255864.5	-0.63028	-6.87	6.87e-10	1062
chr12	FBXW8	ENSG00000174989.12	-0.42406	-6.87	6.91e-10	1063
chr16	GLIS2	ENSG00000126603.8	-0.76817	-6.87	6.97e-10	1064
chr2	RPLP0P6	ENSG00000213553.4	-1.00967	-6.87	7.09e-10	1065
chr12	GPR162	ENSG00000250510.7	-0.78373	-6.86	7.35e-10	1066
chr20	KCNS1	ENSG00000124134.8	-0.92404	-6.86	7.47e-10	1067
		ENSG00000278550.4	-0.56109	-6.86	7.5e-10	1068
chr14	CCDC177	ENSG00000267909.2	-1.06376	-6.85	7.62e-10	1069
chr1	FUBP1	ENSG00000162613.16	-0.35722	-6.85	7.76e-10	1070
chr12	SRRM4	ENSG00000139767.8	-0.96688	-6.85	7.78e-10	1071
chr12	UBE2N	ENSG00000177889.9	-0.30864	-6.85	7.86e-10	1072
chr5	PCDHB14	ENSG00000120327.6	-0.43914	-6.84	8.03e-10	1073
chr12	ADGRD1	ENSG00000111452.12	-0.92163	-6.84	8.06e-10	1074
chr9	DPM2	ENSG00000136908.17	-0.3819	-6.84	8.08e-10	1075
chr8	NRG1	ENSG00000157168.18	-0.68313	-6.84	8.11e-10	1076
chr4		ENSG00000280285.1	-2.14235	-6.84	8.17e-10	1077
chr19	SPC24	ENSG00000161888.11	-1.23715	-6.84	8.17e-10	1078
chr5		ENSG00000250284.1	-1.95632	-6.84	8.26e-10	1079
chr11	CBL	ENSG00000110395.6	-0.31008	-6.84	8.33e-10	1080
chr12	RPS2P5	ENSG00000240342.3	-1.09465	-6.84	8.37e-10	1081
chr4	ENPEP	ENSG00000138792.9	-1.05877	-6.83	8.46e-10	1082
chr8	SLC52A2	ENSG00000185803.8	-0.54125	-6.83	8.63e-10	1083
chr17	FAM57A	ENSG00000167695.14	-0.60989	-6.83	8.72e-10	1084
chr20	LSM14B	ENSG00000149657.19	-0.31816	-6.83	8.73e-10	1085
chr12	KCNC2	ENSG00000166006.12	-1.32454	-6.83	8.83e-10	1086
chr7	CHRM2	ENSG00000181072.11	-1.12525	-6.83	8.86e-10	1087
chr3	ALAS1	ENSG00000023330.14	-0.3353	-6.82	8.91e-10	1088
chr17	ZNF286A	ENSG00000187607.15	-0.48739	-6.82	9.03e-10	1089
chr15	APBA2	ENSG00000034053.14	-0.40266	-6.82	9.07e-10	1090
chr18	RNF152	ENSG00000176641.10	-0.92811	-6.82	9.08e-10	1091
chr20	PTPRA	ENSG00000132670.20	-0.29839	-6.82	9.09e-10	1092
chr13	CDK8	ENSG00000132964.11	-0.36774	-6.82	9.1e-10	1093
chr2	RAB1A	ENSG00000138069.16	-0.28448	-6.82	9.1e-10	1094
chr5	PCDHGA6	ENSG00000253731.2	-0.55446	-6.82	9.1e-10	1095
chr2	LYPD6	ENSG00000187123.14	-0.71229	-6.82	9.11e-10	1096
chr12	APAF1	ENSG00000120868.13	-0.45386	-6.82	9.12e-10	1097
chr14	PPP2R5E	ENSG00000154001.13	-0.35055	-6.82	9.19e-10	1098
chr10	IPMK	ENSG00000151151.5	-0.43338	-6.82	9.2e-10	1099
chr1	ECM1	ENSG00000143369.14	-0.75178	-6.82	9.23e-10	1100
		ENSG00000206491.12	-0.69615	-6.82	9.3e-10	1101
chr1	NBPF20	ENSG00000162825.16	-0.54314	-6.81	9.52e-10	1102
chr5	ADAMTS2	ENSG00000087116.14	-1.1971	-6.81	9.67e-10	1103
chr2	CDC42EP3	ENSG00000163171.7	-0.83233	-6.81	9.71e-10	1104
chr12	ASIC1	ENSG00000110881.11	-0.5415	-6.81	9.85e-10	1105
chr7	KIAA1549	ENSG00000122778.9	-0.64517	-6.81	9.87e-10	1106
chr8	SQLE	ENSG00000104549.11	-0.73807	-6.8	9.96e-10	1107
chr9	PIP5K1B	ENSG00000107242.17	-0.62173	-6.8	1.01e-09	1108
chr4	GRID2	ENSG00000152208.12	-0.50713	-6.8	1.02e-09	1109
chr3	DVL3	ENSG00000161202.17	-0.30504	-6.8	1.03e-09	1110
chr4	QRFPR	ENSG00000186867.10	-1.41629	-6.8	1.03e-09	1111
chr10	CCNJ	ENSG00000107443.15	-0.40262	-6.8	1.03e-09	1112
chr15		ENSG00000166503.8	-0.3119	-6.8	1.04e-09	1113
chr19	SMIM17	ENSG00000268182.5	-0.81864	-6.79	1.06e-09	1114
chr20	ADRA1D	ENSG00000171873.7	-1.26222	-6.79	1.07e-09	1115
chr12	DENR	ENSG00000139726.10	-0.28928	-6.79	1.09e-09	1116
chr1	SLC30A10	ENSG00000196660.10	-0.65267	-6.79	1.1e-09	1117
chr19	FBXW9	ENSG00000132004.12	-0.59023	-6.79	1.1e-09	1118
chr17	MCRIP1	ENSG00000225663.7	-0.44923	-6.78	1.13e-09	1119
chrX	MAGED2	ENSG00000102316.16	-0.42588	-6.78	1.13e-09	1120
chr17	PSMD11	ENSG00000108671.9	-0.30847	-6.78	1.15e-09	1121
chrX	UBA1	ENSG00000130985.16	-0.35969	-6.78	1.15e-09	1122
		ENSG00000161036.12	-0.42755	-6.77	1.16e-09	1123
chrX	KIAA2022	ENSG00000050030.13	-0.7965	-6.77	1.18e-09	1124
chr3	SNRK	ENSG00000163788.13	-0.38415	-6.77	1.19e-09	1125
chr19	TNNI3	ENSG00000129991.12	-1.51691	-6.77	1.19e-09	1126
chr1	CTTNBP2NL	ENSG00000143079.14	-0.38286	-6.76	1.23e-09	1127
chr12	AVPR1A	ENSG00000166148.3	-1.56758	-6.76	1.23e-09	1128
chr20	NCOA3	ENSG00000124151.18	-0.39618	-6.76	1.23e-09	1129
chr11	FJX1	ENSG00000179431.6	-0.84404	-6.76	1.23e-09	1130
chr12		ENSG00000280088.1	-0.51522	-6.76	1.24e-09	1131
chr16	ABCA3	ENSG00000167972.13	-0.42867	-6.76	1.25e-09	1132
chr2	PPM1G	ENSG00000115241.10	-0.35744	-6.76	1.28e-09	1133
chr18	LIPG	ENSG00000101670.11	-1.63936	-6.75	1.31e-09	1134
chr5	TSPAN17	ENSG00000048140.17	-0.57041	-6.74	1.4e-09	1135
chr1	RCC2	ENSG00000179051.13	-0.37187	-6.72	1.57e-09	1136
chr1	IGSF3	ENSG00000143061.17	-0.88193	-6.72	1.59e-09	1137
chr3	CNTN4	ENSG00000144619.14	-0.73445	-6.71	1.62e-09	1138
chr12	CLEC2D	ENSG00000069493.14	-0.66656	-6.71	1.62e-09	1139
chr3	SEC61A1	ENSG00000058262.9	-0.49746	-6.71	1.68e-09	1140
chr7	BZW2	ENSG00000136261.14	-0.52793	-6.71	1.68e-09	1141
chr18	ARHGAP28	ENSG00000088756.12	-0.76412	-6.71	1.7e-09	1142
chr6	HIST1H3E	ENSG00000274750.2	-1.36968	-6.7	1.72e-09	1143
chrX	TMSB15B	ENSG00000158427.14	-0.84777	-6.7	1.72e-09	1144
chr19	LINC00662	ENSG00000261824.6	-0.3499	-6.7	1.74e-09	1145
chrX	SLC25A5	ENSG00000005022.5	-0.36476	-6.7	1.76e-09	1146
chr3	IL1RAP	ENSG00000196083.9	-0.62523	-6.7	1.77e-09	1147
chr10	ZNF33B	ENSG00000196693.14	-0.53405	-6.7	1.77e-09	1148
chrX		ENSG00000205664.10	-0.69852	-6.7	1.77e-09	1149
chr14	BRF1	ENSG00000185024.16	-0.33578	-6.7	1.78e-09	1150
chr1	NDC1	ENSG00000058804.11	-0.40185	-6.7	1.79e-09	1151
		ENSG00000229061.8	-0.61206	-6.7	1.79e-09	1152
chr19	ZNF776	ENSG00000152443.12	-0.28414	-6.7	1.8e-09	1153
chr17	TRPV2	ENSG00000187688.14	-0.98575	-6.69	1.8e-09	1154
chr19	ZNF229	ENSG00000278318.4	-0.35732	-6.69	1.87e-09	1155
chr5		ENSG00000280047.1	-0.752	-6.69	1.89e-09	1156
chr11	NTM	ENSG00000182667.14	-0.41547	-6.69	1.89e-09	1157
chr9	VCP	ENSG00000165280.15	-0.34642	-6.68	1.91e-09	1158
chr11	OSBPL5	ENSG00000021762.19	-0.60343	-6.68	1.92e-09	1159
chr1	CDC42	ENSG00000070831.15	-0.48179	-6.68	1.94e-09	1160
chr20	TRIB3	ENSG00000101255.10	-1.59014	-6.68	2e-09	1161
chr5	PAPD7	ENSG00000112941.13	-0.29704	-6.67	2.02e-09	1162
chr15	GJD2	ENSG00000159248.4	-1.09931	-6.66	2.16e-09	1163
chr4	WDR1	ENSG00000071127.16	-0.60383	-6.66	2.16e-09	1164
chr7	KDELR2	ENSG00000136240.9	-0.4292	-6.66	2.17e-09	1165
		ENSG00000278091.4	-0.58411	-6.65	2.25e-09	1166
chr6	TBC1D22B	ENSG00000065491.8	-0.33179	-6.65	2.32e-09	1167
chr1	PAQR7	ENSG00000182749.5	-0.4696	-6.64	2.36e-09	1168
chr15	PSMA4	ENSG00000041357.15	-0.32514	-6.64	2.36e-09	1169
chr22	PPIL2	ENSG00000100023.18	-0.27533	-6.64	2.36e-09	1170
		ENSG00000235658.8	-0.60187	-6.64	2.38e-09	1171
chr3	TFRC	ENSG00000072274.12	-0.62774	-6.64	2.4e-09	1172
chr15	NIPA2	ENSG00000140157.14	-0.2804	-6.64	2.43e-09	1173
chr20	XKR7	ENSG00000260903.2	-0.92415	-6.64	2.43e-09	1174
chr5	PCDHGA8	ENSG00000253767.2	-0.52926	-6.64	2.45e-09	1175
chr10	DNMBP	ENSG00000107554.16	-0.45186	-6.64	2.46e-09	1176
chr1	ZYG11B	ENSG00000162378.12	-0.33713	-6.64	2.46e-09	1177
chr7	TNRC18	ENSG00000182095.14	-0.48839	-6.64	2.47e-09	1178
chr16	ARHGDIG	ENSG00000242173.8	-0.55392	-6.64	2.47e-09	1179
chr20	JAG1	ENSG00000101384.11	-0.63295	-6.63	2.48e-09	1180
chr22	GRK3	ENSG00000100077.14	-0.60274	-6.63	2.5e-09	1181
chr1	KDM5B	ENSG00000117139.16	-0.32762	-6.63	2.5e-09	1182
		ENSG00000104886.11	-0.36905	-6.63	2.53e-09	1183
chr5	PCDHGA7	ENSG00000253537.2	-0.49558	-6.63	2.54e-09	1184
chr20	CD93	ENSG00000125810.9	-1.66433	-6.63	2.55e-09	1185
chr14		ENSG00000258520.1	-1.75214	-6.63	2.56e-09	1186
		ENSG00000276495.4	-0.38862	-6.63	2.58e-09	1187
chr17	UBTF	ENSG00000108312.14	-0.31274	-6.62	2.61e-09	1188
chr5		ENSG00000215196.4	-1.03725	-6.62	2.67e-09	1189
chr5	RNF180	ENSG00000164197.11	-0.40625	-6.61	2.78e-09	1190
chr12	WNT5B	ENSG00000111186.12	-0.6174	-6.61	2.79e-09	1191
chr14	DACT1	ENSG00000165617.14	-1.00562	-6.61	2.84e-09	1192
		ENSG00000229202.10	-0.69225	-6.61	2.9e-09	1193
chr1	VANGL1	ENSG00000173218.14	-0.81837	-6.6	2.93e-09	1194
chr4	SHROOM3	ENSG00000138771.14	-0.77701	-6.6	3.05e-09	1195
chr13	CKAP2	ENSG00000136108.14	-0.39797	-6.59	3.1e-09	1196
chr6	HIST1H2BK	ENSG00000197903.7	-0.72227	-6.59	3.1e-09	1197
chr11	TTC17	ENSG00000052841.14	-0.21369	-6.59	3.11e-09	1198
chr12	POLE	ENSG00000177084.16	-0.65148	-6.59	3.15e-09	1199
chr4	SEC24D	ENSG00000150961.14	-0.66821	-6.59	3.19e-09	1200
chr11	LMO1	ENSG00000166407.13	-1.2797	-6.59	3.2e-09	1201
		ENSG00000180035.12	-0.34479	-6.59	3.21e-09	1202
chr5	NNT	ENSG00000112992.16	-0.25677	-6.59	3.22e-09	1203
chr19	SLC7A10	ENSG00000130876.11	-0.86135	-6.59	3.22e-09	1204
		ENSG00000237071.7	-0.38257	-6.59	3.23e-09	1205
		ENSG00000223887.10	-0.70346	-6.58	3.23e-09	1206
chr16	RHBDF1	ENSG00000007384.15	-0.69547	-6.58	3.23e-09	1207
chr11	COMMD9	ENSG00000110442.11	-0.31969	-6.58	3.37e-09	1208
chr18	ZNF521	ENSG00000198795.10	-0.50849	-6.58	3.37e-09	1209
chrY	PRKY	ENSG00000099725.14	-0.8083	-6.58	3.37e-09	1210
		ENSG00000136997.16	-1.34779	-6.58	3.38e-09	1211
chr3	KALRN	ENSG00000160145.15	-0.599	-6.58	3.4e-09	1212
		ENSG00000175920.16	-1.49562	-6.57	3.43e-09	1213
chr1	MRPL37	ENSG00000116221.15	-0.28786	-6.57	3.47e-09	1214
chr3	COMMD2	ENSG00000114744.8	-0.4404	-6.57	3.48e-09	1215
chr20	PLCB4	ENSG00000101333.16	-0.58143	-6.57	3.5e-09	1216
chr19	SLC39A3	ENSG00000141873.10	-0.39809	-6.57	3.51e-09	1217
chr13	SIAH3	ENSG00000215475.4	-0.92485	-6.57	3.51e-09	1218
chr9	DBH-AS1	ENSG00000225756.1	-1.0564	-6.57	3.51e-09	1219
chr17	SRR	ENSG00000167720.12	-0.46436	-6.57	3.55e-09	1220
chr10	ZEB1	ENSG00000148516.21	-0.42454	-6.56	3.65e-09	1221
chr12	LUM	ENSG00000139329.4	-1.17016	-6.56	3.66e-09	1222
chr7	PCOLCE	ENSG00000106333.12	-0.90426	-6.56	3.67e-09	1223
chr21	COL6A1	ENSG00000142156.14	-0.59277	-6.56	3.74e-09	1224
chr12	2021-03-09	ENSG00000139266.5	-0.41934	-6.56	3.74e-09	1225
chrX	ARMCX5	ENSG00000125962.14	-0.42661	-6.55	3.92e-09	1226
chr17	TNFAIP1	ENSG00000109079.9	-0.32811	-6.55	3.92e-09	1227
chr12	RIMKLB	ENSG00000166532.15	-0.35977	-6.55	3.98e-09	1228
chr19	CHERP	ENSG00000085872.14	-0.3498	-6.55	3.98e-09	1229
chrX	MTMR1	ENSG00000063601.16	-0.23856	-6.54	4e-09	1230
chr7	MKRN1	ENSG00000133606.10	-0.25776	-6.54	4.08e-09	1231
		ENSG00000185551.14	-0.95437	-6.54	4.12e-09	1232
chr13	SLC25A15	ENSG00000102743.14	-0.48606	-6.54	4.13e-09	1233
chr11	PANX1	ENSG00000110218.8	-0.57206	-6.54	4.19e-09	1234
chr5	DCP2	ENSG00000172795.15	-0.35264	-6.53	4.24e-09	1235
chr2	DHX57	ENSG00000163214.20	-0.31666	-6.53	4.29e-09	1236
chr2	FN1	ENSG00000115414.18	-0.90575	-6.53	4.33e-09	1237
chr11	GRK2	ENSG00000173020.10	-0.33324	-6.53	4.33e-09	1238
		ENSG00000282457.1	-1.00028	-6.53	4.33e-09	1239
chr5	PCDH12	ENSG00000113555.5	-1.04742	-6.53	4.35e-09	1240
chr6	ATAT1	ENSG00000137343.17	-0.58314	-6.53	4.36e-09	1241
chr8	ASAP1	ENSG00000153317.14	-0.29189	-6.52	4.46e-09	1242
chr1	BCL9	ENSG00000116128.10	-0.47083	-6.52	4.49e-09	1243
chr15	FANCI	ENSG00000140525.17	-0.55781	-6.52	4.51e-09	1244
chr19	TNFAIP8L1	ENSG00000185361.8	-0.61937	-6.52	4.6e-09	1245
chr3	GSK3B	ENSG00000082701.14	-0.33288	-6.52	4.65e-09	1246
chr4	C4orf19	ENSG00000154274.14	-0.79583	-6.51	4.76e-09	1247
chr10	DHTKD1	ENSG00000181192.11	-0.35767	-6.51	4.77e-09	1248
chr19	PBX4	ENSG00000105717.13	-0.86959	-6.51	4.85e-09	1249
chr17	CNTROB	ENSG00000170037.13	-0.37134	-6.51	4.86e-09	1250
chr3	VHL	ENSG00000134086.7	-0.27104	-6.5	4.93e-09	1251
chr1	DHDDS	ENSG00000117682.16	-0.23502	-6.5	4.93e-09	1252
		ENSG00000134313.15	-0.34517	-6.5	4.97e-09	1253
chr18	NOL4	ENSG00000101746.15	-0.53178	-6.5	4.98e-09	1254
chr17	RHBDL3	ENSG00000141314.12	-0.59256	-6.5	5.01e-09	1255
chr10	CALML3-AS1	ENSG00000205488.8	-1.23723	-6.5	5.05e-09	1256
chr19	SAE1	ENSG00000142230.11	-0.24944	-6.5	5.05e-09	1257
chr2	SPATS2L	ENSG00000196141.13	-0.44368	-6.5	5.11e-09	1258
		ENSG00000223749.9	-1.58402	-6.49	5.2e-09	1259
chr11	C11orf80	ENSG00000173715.15	-0.58693	-6.49	5.23e-09	1260
chr4	PABPC4L	ENSG00000254535.3	-1.02933	-6.49	5.23e-09	1261
		ENSG00000110321.16	-0.36475	-6.49	5.26e-09	1262
		ENSG00000167553.15	-0.87631	-6.49	5.32e-09	1263
		ENSG00000176619.12	-0.4073	-6.49	5.35e-09	1264
chr5	PCDHGB9P	ENSG00000276545.1	-0.6488	-6.49	5.42e-09	1265
chr17	SARM1	ENSG00000004139.13	-0.39982	-6.49	5.42e-09	1266
chr19	ZNF730	ENSG00000183850.13	-0.88604	-6.49	5.44e-09	1267
chr2	B3GNT7	ENSG00000156966.6	-0.88478	-6.48	5.49e-09	1268
chr12		ENSG00000257027.1	-0.77993	-6.48	5.59e-09	1269
chr14	RPS6KL1	ENSG00000198208.11	-0.3946	-6.47	5.86e-09	1270
chr10	ALDH18A1	ENSG00000059573.8	-0.27301	-6.47	6.05e-09	1271
chr9	LRSAM1	ENSG00000148356.13	-0.36143	-6.46	6.15e-09	1272
chr3	GRM7	ENSG00000196277.15	-0.8167	-6.46	6.15e-09	1273
chr20	SOGA1	ENSG00000149639.14	-0.576	-6.46	6.18e-09	1274
chr1	BTF3L4	ENSG00000134717.17	-0.28523	-6.46	6.27e-09	1275
chr1	SH3BGRL3	ENSG00000142669.14	-0.44577	-6.46	6.34e-09	1276
chr22	CENPM	ENSG00000100162.14	-1.48127	-6.46	6.37e-09	1277
chr12	ANKRD52	ENSG00000139645.9	-0.36723	-6.45	6.58e-09	1278
chr22	SAMM50	ENSG00000100347.14	-0.25371	-6.45	6.65e-09	1279
chr7	VOPP1	ENSG00000154978.12	-0.52267	-6.45	6.73e-09	1280
chr8	MTSS1	ENSG00000170873.18	-0.48373	-6.44	6.97e-09	1281
chr9	LINGO2	ENSG00000174482.10	-1.04829	-6.43	7.22e-09	1282
chr12	SLC25A3	ENSG00000075415.12	-0.19517	-6.43	7.35e-09	1283
chr15	TMEM266	ENSG00000169758.12	-0.795	-6.43	7.35e-09	1284
chr19	ZNF154	ENSG00000179909.15	-0.43455	-6.43	7.44e-09	1285
chr17	GRB2	ENSG00000177885.13	-0.25207	-6.42	7.7e-09	1286
chr1	P3H1	ENSG00000117385.15	-0.38921	-6.42	7.72e-09	1287
chr5	HNRNPAB	ENSG00000197451.11	-0.45785	-6.42	7.74e-09	1288
chrX	ZIC3	ENSG00000156925.11	-0.82976	-6.42	7.75e-09	1289
chr22	RHBDD3	ENSG00000100263.13	-0.43712	-6.42	7.76e-09	1290
chr12	SOCS2	ENSG00000120833.13	-0.67725	-6.42	7.79e-09	1291
chr6	TIAM2	ENSG00000146426.17	-0.5724	-6.42	7.79e-09	1292
chr17	LRRC59	ENSG00000108829.9	-0.30644	-6.41	7.95e-09	1293
chr10		ENSG00000272447.1	-0.56512	-6.41	8.04e-09	1294
chr5	CDC23	ENSG00000094880.10	-0.26202	-6.4	8.38e-09	1295
chr1	PIK3CD	ENSG00000171608.15	-0.56655	-6.4	8.56e-09	1296
chr13	GPC6	ENSG00000183098.10	-0.60139	-6.4	8.57e-09	1297
		ENSG00000278243.2	-0.44471	-6.4	8.63e-09	1298
chr10	CRTAC1	ENSG00000095713.13	-0.74756	-6.4	8.64e-09	1299
		ENSG00000280610.2	-0.69006	-6.4	8.69e-09	1300
chr5	PCDHA13	ENSG00000239389.7	-0.77149	-6.4	8.72e-09	1301
chr1	MKNK1	ENSG00000079277.19	-0.42702	-6.4	8.72e-09	1302
chr2		ENSG00000272944.1	-0.87641	-6.39	8.82e-09	1303
chr6	XPO5	ENSG00000124571.17	-0.26312	-6.39	8.82e-09	1304
chr2	LYPD6B	ENSG00000150556.16	-1.48699	-6.39	8.83e-09	1305
chr16	FLYWCH2	ENSG00000162076.12	-0.41733	-6.39	8.98e-09	1306
chr19	CC2D1A	ENSG00000132024.17	-0.3887	-6.39	9.08e-09	1307
chr2	C2orf27A	ENSG00000197927.12	-0.65715	-6.39	9.09e-09	1308
chr18	RAB27B	ENSG00000041353.9	-0.84944	-6.39	9.18e-09	1309
chr12	ARHGEF25	ENSG00000240771.6	-0.38835	-6.38	9.39e-09	1310
chr5	H2AFY	ENSG00000113648.16	-0.21327	-6.37	9.83e-09	1311
chr11	MDK	ENSG00000110492.15	-0.93491	-6.37	9.83e-09	1312
chr2	NCK2	ENSG00000071051.13	-0.41894	-6.37	9.97e-09	1313
chr1	AUNIP	ENSG00000127423.10	-1.54855	-6.37	1.03e-08	1314
chr8	TOX	ENSG00000198846.5	-0.53315	-6.36	1.04e-08	1315
chr19	CHST8	ENSG00000124302.12	-1.23234	-6.36	1.04e-08	1316
chr16	CDH3	ENSG00000062038.13	-0.78008	-6.36	1.04e-08	1317
chr8	SGCZ	ENSG00000185053.13	-0.85362	-6.36	1.05e-08	1318
chr6	HMGA1	ENSG00000137309.19	-0.56823	-6.36	1.06e-08	1319
chr1	CASQ1	ENSG00000143318.12	-0.80752	-6.36	1.06e-08	1320
chr2	MTCO1P42	ENSG00000230327.1	-1.01973	-6.36	1.07e-08	1321
		ENSG00000229998.8	-0.88551	-6.36	1.08e-08	1322
chr7	CBX3	ENSG00000122565.18	-0.32838	-6.36	1.08e-08	1323
chr17	SLC13A5	ENSG00000141485.16	-0.89418	-6.36	1.08e-08	1324
chr6	HIST1H2AB	ENSG00000278463.1	-1.39756	-6.35	1.11e-08	1325
chr9		ENSG00000260412.1	-1.28137	-6.35	1.13e-08	1326
chr16	PRR14	ENSG00000156858.11	-0.39017	-6.35	1.13e-08	1327
chr5		ENSG00000248927.1	-1.38147	-6.34	1.17e-08	1328
chr18	MYL12B	ENSG00000118680.12	-0.32739	-6.34	1.19e-08	1329
chr16	CSNK2A2	ENSG00000070770.8	-0.22003	-6.34	1.19e-08	1330
chr16	CCNF	ENSG00000162063.12	-0.5475	-6.33	1.22e-08	1331
chr17	TP53	ENSG00000141510.16	-0.63359	-6.33	1.22e-08	1332
chr12	NUDT4	ENSG00000173598.13	-0.54397	-6.33	1.22e-08	1333
chr3	PFN2	ENSG00000070087.13	-0.33337	-6.33	1.22e-08	1334
chr1	TNR	ENSG00000116147.16	-0.80813	-6.33	1.24e-08	1335
chr4	INTS12	ENSG00000138785.14	-0.30119	-6.33	1.24e-08	1336
chr1		ENSG00000280222.1	-0.8852	-6.33	1.24e-08	1337
chr9	C9orf16	ENSG00000171159.4	-0.52739	-6.33	1.24e-08	1338
chrY	PCDH11Y	ENSG00000099715.14	-1.0023	-6.33	1.27e-08	1339
chr19	MPV17L2	ENSG00000254858.9	-0.47754	-6.33	1.27e-08	1340
		rmsk+_UCON20	-1.05805	-6.32	1.3e-08	1341
chr1	BMP8B	ENSG00000116985.11	-0.79212	-6.32	1.3e-08	1342
chr12	TMEM117	ENSG00000139173.9	-0.44833	-6.32	1.32e-08	1343
chr12	ATF7IP	ENSG00000171681.12	-0.3053	-6.32	1.32e-08	1344
chr4	OSTC	ENSG00000198856.12	-0.40725	-6.32	1.32e-08	1345
chr2	SERPINE2	ENSG00000135919.12	-0.54971	-6.31	1.34e-08	1346
chr19	WDR18	ENSG00000065268.10	-0.50359	-6.31	1.35e-08	1347
chr12	BICDL1	ENSG00000135127.11	-0.70264	-6.31	1.35e-08	1348
chr11	PDGFD	ENSG00000170962.12	-0.92781	-6.31	1.4e-08	1349
chr10	LINC01561	ENSG00000177234.7	-0.74557	-6.31	1.4e-08	1350
chr3	SEMA3F	ENSG00000001617.11	-0.85356	-6.3	1.44e-08	1351
chr7	ZNF789	ENSG00000198556.13	-0.35687	-6.3	1.45e-08	1352
chr7	ABCA13	ENSG00000179869.14	-1.49084	-6.3	1.46e-08	1353
chr8	STC1	ENSG00000159167.11	-1.66923	-6.3	1.46e-08	1354
chr12	GRIP1	ENSG00000155974.11	-0.63469	-6.3	1.47e-08	1355
chr13	TRPC4	ENSG00000133107.14	-1.0118	-6.29	1.48e-08	1356
chr16	VAC14	ENSG00000103043.14	-0.27597	-6.29	1.5e-08	1357
chr5	FST	ENSG00000134363.11	-1.69977	-6.29	1.53e-08	1358
chr7	TSPAN12	ENSG00000106025.8	-0.71055	-6.29	1.56e-08	1359
chr5	PCDHB2	ENSG00000112852.6	-0.53125	-6.28	1.57e-08	1360
chr2		ENSG00000228206.2	-1.61145	-6.28	1.57e-08	1361
chrY	ANOS2P	ENSG00000241859.6	-0.81629	-6.28	1.57e-08	1362
chr6	PPP1R18	ENSG00000146112.11	-0.85861	-6.28	1.62e-08	1363
chr9	PIP5KL1	ENSG00000167103.11	-1.13717	-6.28	1.62e-08	1364
chr1	RGS16	ENSG00000143333.6	-1.49021	-6.28	1.63e-08	1365
chr4	SLC9B2	ENSG00000164038.14	-0.36825	-6.28	1.64e-08	1366
chr3	KIF9-AS1	ENSG00000227398.3	-0.49278	-6.27	1.64e-08	1367
chr22	SSTR3	ENSG00000278195.1	-1.33819	-6.27	1.66e-08	1368
chr19	PGLS	ENSG00000130313.6	-0.39454	-6.27	1.66e-08	1369
chr15	ZWILCH	ENSG00000174442.11	-0.61149	-6.27	1.66e-08	1370
chr7	KLHDC10	ENSG00000128607.13	-0.23116	-6.27	1.67e-08	1371
chr1	ZNF436	ENSG00000125945.14	-0.31017	-6.27	1.68e-08	1372
chr14	KCNK13	ENSG00000152315.4	-1.10417	-6.27	1.71e-08	1373
chr16	HS3ST2	ENSG00000122254.6	-1.93568	-6.26	1.8e-08	1374
chr3	FANCD2	ENSG00000144554.10	-0.53016	-6.25	1.82e-08	1375
chrX	ZC4H2	ENSG00000126970.15	-0.36163	-6.25	1.84e-08	1376
chr15	RHOV	ENSG00000104140.6	-1.36042	-6.25	1.86e-08	1377
chr15	PTPN9	ENSG00000169410.9	-0.3648	-6.25	1.88e-08	1378
chr7	FOXK1	ENSG00000164916.10	-0.28599	-6.25	1.88e-08	1379
chr17	ATPAF2	ENSG00000171953.15	-0.31809	-6.25	1.88e-08	1380
chr9	SDCCAG3	ENSG00000165689.16	-0.39501	-6.25	1.89e-08	1381
chr17	RAMP2	ENSG00000131477.10	-0.76937	-6.25	1.9e-08	1382
chr3	KIF15	ENSG00000163808.16	-0.69068	-6.25	1.91e-08	1383
chr9	BRD3	ENSG00000169925.16	-0.38929	-6.24	1.95e-08	1384
chr22	TRIOBP	ENSG00000100106.19	-0.51412	-6.24	1.97e-08	1385
chr1	HIST3H2A	ENSG00000181218.5	-0.57934	-6.24	1.97e-08	1386
chrX	CITED1	ENSG00000125931.10	-1.26194	-6.24	2.01e-08	1387
chrX	NLGN3	ENSG00000196338.12	-0.45281	-6.24	2.01e-08	1388
chr3	RBM15B	ENSG00000259956.1	-0.25802	-6.24	2.01e-08	1389
chr1	LINC01351	ENSG00000237457.6	-0.88814	-6.23	2.03e-08	1390
chr6	TBC1D7	ENSG00000145979.17	-0.39965	-6.23	2.04e-08	1391
chr8	SMIM18	ENSG00000253457.2	-0.81282	-6.23	2.09e-08	1392
chr4	ZNF518B	ENSG00000178163.7	-0.29137	-6.22	2.12e-08	1393
chr4	LGI2	ENSG00000153012.11	-0.88782	-6.22	2.14e-08	1394
chr11		ENSG00000254510.1	-1.42621	-6.22	2.15e-08	1395
chr11		ENSG00000250303.3	-0.54216	-6.21	2.27e-08	1396
chr12	PTPRO	ENSG00000151490.13	-0.82633	-6.21	2.27e-08	1397
chr12	FAM109A	ENSG00000198324.13	-0.51422	-6.21	2.28e-08	1398
chr1	DDI2	ENSG00000197312.11	-0.22753	-6.21	2.33e-08	1399
chr13	PSPC1	ENSG00000121390.18	-0.25247	-6.2	2.37e-08	1400
chr13	KBTBD6	ENSG00000165572.7	-0.35497	-6.2	2.37e-08	1401
chr5	FAM151B	ENSG00000152380.9	-0.44229	-6.2	2.47e-08	1402
chr1	HSPG2	ENSG00000142798.17	-0.90637	-6.2	2.47e-08	1403
chr15	CSPG4P12	ENSG00000259295.6	-0.80156	-6.19	2.52e-08	1404
chr7		ENSG00000272899.3	-0.59959	-6.19	2.55e-08	1405
chr9	WDR5	ENSG00000196363.9	-0.25215	-6.19	2.58e-08	1406
chr6	COL9A1	ENSG00000112280.15	-0.80384	-6.19	2.58e-08	1407
chr6	JARID2	ENSG00000008083.13	-0.28667	-6.19	2.59e-08	1408
chrX	PPEF1	ENSG00000086717.18	-0.93657	-6.18	2.66e-08	1409
chr16	ORC6	ENSG00000091651.8	-0.67325	-6.18	2.67e-08	1410
chr14	APEX1	ENSG00000100823.11	-0.26994	-6.18	2.68e-08	1411
chr3	PTX3	ENSG00000163661.3	-1.6813	-6.17	2.77e-08	1412
chr10	SEPHS1	ENSG00000086475.14	-0.36468	-6.17	2.77e-08	1413
chr8	ADGRB1	ENSG00000181790.10	-0.7066	-6.17	2.82e-08	1414
chr20	TSHZ2	ENSG00000182463.15	-0.64213	-6.17	2.83e-08	1415
chr2	EML4	ENSG00000143924.18	-0.38506	-6.16	2.89e-08	1416
chr17	TOP3A	ENSG00000177302.14	-0.3127	-6.16	2.9e-08	1417
chr20	GDF5	ENSG00000125965.8	-1.51512	-6.16	2.92e-08	1418
chr7	TRIM24	ENSG00000122779.17	-0.29149	-6.16	2.95e-08	1419
chr3	OSBPL10	ENSG00000144645.13	-0.65773	-6.16	3.01e-08	1420
chr5	GRPEL2	ENSG00000164284.14	-0.30537	-6.16	3.02e-08	1421
chr8		ENSG00000253641.5	-0.8745	-6.15	3.07e-08	1422
chr15	RAB11A	ENSG00000103769.9	-0.27641	-6.15	3.11e-08	1423
chr1	HEYL	ENSG00000163909.7	-0.90412	-6.15	3.13e-08	1424
chr21	GART	ENSG00000159131.16	-0.29184	-6.15	3.18e-08	1425
chr1	IL12RB2	ENSG00000081985.10	-0.87439	-6.15	3.18e-08	1426
chr1	RAB3B	ENSG00000169213.6	-1.41092	-6.15	3.18e-08	1427
chr6	CITED2	ENSG00000164442.9	-0.76752	-6.14	3.2e-08	1428
		ENSG00000275618.2	-0.25058	-6.14	3.24e-08	1429
chrX	SLC9A6	ENSG00000198689.10	-0.47101	-6.14	3.24e-08	1430
chr5	KCNMB1	ENSG00000145936.8	-1.07441	-6.14	3.24e-08	1431
chr1	SEPN1	ENSG00000162430.16	-0.3176	-6.14	3.25e-08	1432
chr19	ZNF69	ENSG00000198429.9	-0.44606	-6.14	3.26e-08	1433
chr16	ZNF205	ENSG00000122386.10	-0.44795	-6.14	3.28e-08	1434
		ENSG00000234495.7	-0.3399	-6.14	3.33e-08	1435
chr3	ATP2C1	ENSG00000017260.19	-0.29067	-6.13	3.37e-08	1436
chrX	RPS4X	ENSG00000198034.10	-0.41677	-6.13	3.42e-08	1437
chr9	HMCN2	ENSG00000148357.16	-1.1407	-6.12	3.53e-08	1438
chr6		ENSG00000216775.2	-0.9169	-6.12	3.56e-08	1439
chr18	KLHL14	ENSG00000197705.9	-1.80156	-6.12	3.58e-08	1440
chr19	PRKACA	ENSG00000072062.13	-0.38616	-6.12	3.59e-08	1441
chr14	PCNX4	ENSG00000126773.12	-0.26188	-6.12	3.59e-08	1442
chr9	PPP1R26	ENSG00000196422.10	-0.42205	-6.12	3.59e-08	1443
chr8	STMN2	ENSG00000104435.13	-1.11248	-6.12	3.61e-08	1444
chr19	ADGRL1	ENSG00000072071.16	-0.51223	-6.12	3.63e-08	1445
chr1	SRGAP2D	ENSG00000270872.2	-0.44866	-6.12	3.69e-08	1446
		ENSG00000276539.4	-0.5362	-6.11	3.76e-08	1447
chr6	HIST1H2BJ	ENSG00000124635.8	-0.8844	-6.11	3.76e-08	1448
chr20	IFT52	ENSG00000101052.12	-0.34864	-6.11	3.76e-08	1449
chr16	TGFB1I1	ENSG00000140682.18	-0.74495	-6.11	3.77e-08	1450
chr7	PHTF2	ENSG00000006576.16	-0.32757	-6.11	3.8e-08	1451
chr7	LRRC61	ENSG00000127399.14	-0.61249	-6.11	3.85e-08	1452
chr13	NUP58	ENSG00000139496.15	-0.24895	-6.11	3.86e-08	1453
chrX	VMA21	ENSG00000160131.13	-0.31468	-6.11	3.86e-08	1454
chrX	GPC3	ENSG00000147257.13	-1.12199	-6.11	3.88e-08	1455
chr2		ENSG00000233757.6	-0.3022	-6.1	3.92e-08	1456
chr14	EVL	ENSG00000196405.12	-0.40876	-6.1	3.93e-08	1457
chr7	PSMG3	ENSG00000157778.8	-0.37642	-6.1	3.95e-08	1458
chr2	LRRFIP1	ENSG00000124831.18	-0.32499	-6.1	3.95e-08	1459
chrX	RP2	ENSG00000102218.5	-0.56318	-6.1	3.97e-08	1460
chr3	KLHDC8B	ENSG00000185909.14	-0.48805	-6.09	4.24e-08	1461
chr9	PLPPR1	ENSG00000148123.14	-0.53142	-6.08	4.33e-08	1462
chr12	ALDH1L2	ENSG00000136010.13	-0.63257	-6.08	4.35e-08	1463
chr10		ENSG00000260400.1	-0.74496	-6.08	4.35e-08	1464
chr16		ENSG00000279620.1	-0.87465	-6.08	4.38e-08	1465
chr1	CYB561D1	ENSG00000174151.14	-0.34873	-6.08	4.42e-08	1466
chr17	MFSD11	ENSG00000092931.11	-0.2619	-6.08	4.43e-08	1467
chr18	RBFA	ENSG00000101546.12	-0.34239	-6.08	4.45e-08	1468
chr11	TENM4	ENSG00000149256.15	-0.43706	-6.08	4.45e-08	1469
chr15	HOMER2	ENSG00000103942.12	-0.62644	-6.08	4.48e-08	1470
chr5	F2RL2	ENSG00000164220.6	-1.60506	-6.08	4.48e-08	1471
chr1	SERINC2	ENSG00000168528.11	-1.50331	-6.08	4.49e-08	1472
chr12	CACNA1C	ENSG00000151067.21	-0.69426	-6.08	4.49e-08	1473
chr16	KCTD5	ENSG00000167977.8	-0.4206	-6.08	4.5e-08	1474
chr17	KCNAB3	ENSG00000170049.9	-0.63221	-6.08	4.5e-08	1475
chr2	CLASP1	ENSG00000074054.17	-0.27634	-6.07	4.53e-08	1476
chr3	GRM2	ENSG00000164082.14	-1.1418	-6.07	4.54e-08	1477
chr22	GRAMD4	ENSG00000075240.16	-0.43113	-6.07	4.59e-08	1478
chr17		ENSG00000261888.1	-1.19787	-6.07	4.64e-08	1479
chr18	GALNT1	ENSG00000141429.13	-0.27401	-6.07	4.7e-08	1480
chr16		ENSG00000005189.19	-0.48373	-6.07	4.71e-08	1481
chr15	RPP25	ENSG00000178718.6	-0.61597	-6.07	4.73e-08	1482
chr14	NOVA1	ENSG00000139910.19	-0.36805	-6.06	4.78e-08	1483
chr12	RHNO1	ENSG00000171792.10	-0.27705	-6.06	4.95e-08	1484
chr7	RALA	ENSG00000006451.7	-0.34931	-6.05	5.05e-08	1485
chr8	EIF4EBP1	ENSG00000187840.4	-0.8806	-6.05	5.08e-08	1486
chr3	PPM1L	ENSG00000163590.13	-0.42926	-6.05	5.1e-08	1487
chr3	MRPL3	ENSG00000114686.8	-0.29118	-6.05	5.14e-08	1488
chr1	LEMD1	ENSG00000186007.9	-1.44167	-6.05	5.21e-08	1489
chr1	ILF2	ENSG00000143621.16	-0.32413	-6.05	5.21e-08	1490
chr9	CORO2A	ENSG00000106789.12	-0.75199	-6.05	5.23e-08	1491
chr8	E2F5	ENSG00000133740.10	-0.38954	-6.05	5.24e-08	1492
chr16	ZKSCAN2	ENSG00000155592.15	-0.25687	-6.04	5.27e-08	1493
chr5	CDH12	ENSG00000154162.14	-0.89693	-6.04	5.49e-08	1494
chr9	PPP1R26-AS1	ENSG00000225361.3	-0.80747	-6.03	5.55e-08	1495
chr1	CTNNBIP1	ENSG00000178585.14	-0.47139	-6.03	5.69e-08	1496
chr4	TMEM155	ENSG00000164112.12	-1.73742	-6.02	5.99e-08	1497
chr16	CDH11	ENSG00000140937.13	-0.3538	-6.02	6.04e-08	1498
chr7	TES	ENSG00000135269.17	-0.84676	-6.01	6.14e-08	1499
chr1	ACOT7	ENSG00000097021.19	-0.55986	-6.01	6.14e-08	1500
chr15	MFGE8	ENSG00000140545.14	-0.70594	-6.01	6.16e-08	1501
chr13	DCLK1	ENSG00000133083.14	-0.64849	-6.01	6.29e-08	1502
chr5	PCDHGB7	ENSG00000254122.2	-0.50228	-6	6.6e-08	1503
chr10	TCF7L2	ENSG00000148737.16	-0.83341	-6	6.6e-08	1504
		ENSG00000263310.5	-0.67881	-6	6.63e-08	1505
chr9	FANCG	ENSG00000221829.9	-0.41412	-6	6.64e-08	1506
chr1	PPIH	ENSG00000171960.10	-0.3651	-6	6.66e-08	1507
chr14	ARF6	ENSG00000165527.6	-0.3564	-6	6.67e-08	1508
chr5	PCDHA8	ENSG00000204962.5	-0.89653	-6	6.72e-08	1509
chr22	TUG1	ENSG00000253352.8	-0.3271	-6	6.74e-08	1510
chr16	ZNF843	ENSG00000176723.9	-0.62424	-6	6.75e-08	1511
chr19	TSHZ3	ENSG00000121297.6	-0.60873	-5.99	6.78e-08	1512
chr17	TIMP2	ENSG00000035862.12	-0.73772	-5.99	6.79e-08	1513
chr17	FGF11	ENSG00000161958.10	-0.92555	-5.99	6.79e-08	1514
chr5	PCDHA3	ENSG00000255408.3	-0.65304	-5.99	6.84e-08	1515
chr10	PALD1	ENSG00000107719.8	-0.51759	-5.99	6.92e-08	1516
chr7	ACTB	ENSG00000075624.13	-0.37546	-5.99	7.01e-08	1517
chr2	SNRNP200	ENSG00000144028.14	-0.2693	-5.99	7.01e-08	1518
chr19	EFNA2	ENSG00000099617.3	-1.24933	-5.99	7.04e-08	1519
		ENSG00000167657.13	-0.3895	-5.99	7.04e-08	1520
chr5	ZNF346	ENSG00000113761.11	-0.25184	-5.99	7.06e-08	1521
chrX	FHL1	ENSG00000022267.16	-0.39593	-5.98	7.11e-08	1522
chr18	RAB12	ENSG00000206418.3	-0.23502	-5.98	7.16e-08	1523
chr8	TSTA3	ENSG00000104522.15	-0.39197	-5.98	7.16e-08	1524
chr19	INAFM1	ENSG00000257704.3	-0.69993	-5.98	7.27e-08	1525
chr10	PLCE1	ENSG00000138193.15	-0.57033	-5.98	7.33e-08	1526
chr19	ZNF726	ENSG00000213967.10	-0.59701	-5.97	7.59e-08	1527
chr8	CHMP7	ENSG00000147457.13	-0.22996	-5.97	7.83e-08	1528
		ENSG00000283009.1	-0.30209	-5.97	7.84e-08	1529
chr11	DPP3	ENSG00000254986.7	-0.45316	-5.96	7.87e-08	1530
chr15	RCCD1	ENSG00000166965.12	-0.41523	-5.96	8.01e-08	1531
chr5	HMMR	ENSG00000072571.19	-1.01807	-5.96	8.1e-08	1532
chr1	CCNL2	ENSG00000221978.11	-0.29207	-5.96	8.13e-08	1533
chr7	CRHR2	ENSG00000106113.18	-1.02103	-5.95	8.25e-08	1534
chr8	COMMD5	ENSG00000170619.9	-0.36868	-5.95	8.36e-08	1535
chr6	CENPW	ENSG00000203760.8	-1.1239	-5.95	8.37e-08	1536
chr7	GTF2IRD1	ENSG00000006704.10	-0.33064	-5.95	8.4e-08	1537
chr11	EXT2	ENSG00000151348.13	-0.24349	-5.95	8.44e-08	1538
chr8	GPAT4	ENSG00000158669.11	-0.26391	-5.95	8.46e-08	1539
		ENSG00000019549.9	-1.06961	-5.95	8.53e-08	1540
chr6	PGBD1	ENSG00000137338.5	-0.36799	-5.95	8.57e-08	1541
chr9	COL5A1	ENSG00000130635.15	-0.71414	-5.95	8.59e-08	1542
chr2	STARD7-AS1	ENSG00000204685.6	-0.42252	-5.95	8.62e-08	1543
chr6	RPP40	ENSG00000124787.13	-0.47628	-5.94	8.7e-08	1544
chr3		ENSG00000234165.1	-1.18074	-5.94	8.76e-08	1545
		ENSG00000276920.4	-1.08678	-5.94	8.85e-08	1546
chr14	TDP1	ENSG00000042088.13	-0.39879	-5.94	8.87e-08	1547
chr2	SCN7A	ENSG00000136546.13	-0.77825	-5.94	8.89e-08	1548
chr17	RAMP2-AS1	ENSG00000197291.8	-0.72249	-5.94	8.98e-08	1549
chr4	DKK2	ENSG00000155011.8	-0.9541	-5.94	9.02e-08	1550
		ENSG00000275192.1	-1.27314	-5.93	9.08e-08	1551
chr10	RPS24	ENSG00000138326.18	-0.44697	-5.93	9.09e-08	1552
chr19	ZNF428	ENSG00000131116.11	-0.38333	-5.93	9.11e-08	1553
chr6	UHRF1BP1	ENSG00000065060.16	-0.2361	-5.93	9.25e-08	1554
chr22	TBC1D10A	ENSG00000099992.15	-0.47424	-5.93	9.31e-08	1555
chr14	AHNAK2	ENSG00000185567.6	-1.10376	-5.93	9.34e-08	1556
chr17	CRK	ENSG00000167193.7	-0.30819	-5.93	9.39e-08	1557
chr22	MPPED1	ENSG00000186732.13	-1.08123	-5.92	9.55e-08	1558
chr12	TMEM132B	ENSG00000139364.10	-0.44506	-5.92	9.72e-08	1559
chr10	SVIL	ENSG00000197321.14	-0.63884	-5.92	9.75e-08	1560
chr5	FBLL1	ENSG00000188573.7	-0.70913	-5.91	1e-07	1561
chr7	PHF14	ENSG00000106443.15	-0.26882	-5.91	1.01e-07	1562
chr6	GRIK2	ENSG00000164418.19	-0.62431	-5.91	1.01e-07	1563
		ENSG00000163430.11	-0.65284	-5.91	1.01e-07	1564
chr17	TRAF4	ENSG00000076604.14	-0.56043	-5.91	1.01e-07	1565
chr12	PGAM5	ENSG00000247077.6	-0.27316	-5.91	1.02e-07	1566
chr14	GPATCH2L	ENSG00000089916.17	-0.20945	-5.91	1.02e-07	1567
chr19	C19orf57	ENSG00000132016.11	-0.7061	-5.91	1.05e-07	1568
chr6	TMEM200A	ENSG00000164484.11	-0.92724	-5.9	1.06e-07	1569
chr17	EIF5A	ENSG00000132507.17	-0.28596	-5.9	1.07e-07	1570
chr17	ACACA	ENSG00000278540.4	-0.25273	-5.9	1.07e-07	1571
		ENSG00000284238.1	-0.31266	-5.9	1.07e-07	1572
chr2	LINC00607	ENSG00000235770.5	-1.44628	-5.9	1.08e-07	1573
chr19	COLGALT1	ENSG00000130309.10	-0.4583	-5.9	1.09e-07	1574
chr1	RALGPS2	ENSG00000116191.17	-0.52624	-5.9	1.1e-07	1575
chr6	UST	ENSG00000111962.7	-0.44707	-5.89	1.1e-07	1576
chr1	NEK2	ENSG00000117650.12	-1.7174	-5.89	1.12e-07	1577
chr16	FAM57B	ENSG00000149926.13	-0.84884	-5.89	1.13e-07	1578
chr12	FOXJ2	ENSG00000065970.8	-0.25428	-5.89	1.14e-07	1579
chr19	MCOLN1	ENSG00000090674.15	-0.40987	-5.89	1.15e-07	1580
chr16	NPIPA1	ENSG00000183426.16	-0.45874	-5.88	1.19e-07	1581
		ENSG00000135655.15	-0.27754	-5.88	1.2e-07	1582
chr19	DNMT1	ENSG00000130816.14	-0.32415	-5.88	1.2e-07	1583
chr17		ENSG00000264985.2	-2.11215	-5.88	1.21e-07	1584
chr16	RNF40	ENSG00000103549.21	-0.28606	-5.88	1.21e-07	1585
chr4	SLC10A4	ENSG00000145248.6	-0.91005	-5.87	1.22e-07	1586
chr10	NUTM2E	ENSG00000228570.7	-0.73475	-5.87	1.22e-07	1587
chr2	ALS2	ENSG00000003393.14	-0.25366	-5.87	1.24e-07	1588
chr19	ZFP28	ENSG00000196867.7	-0.28271	-5.87	1.25e-07	1589
chr9	LAMC3	ENSG00000050555.17	-0.774	-5.87	1.27e-07	1590
chr7	CYP51A1	ENSG00000001630.15	-0.62249	-5.87	1.27e-07	1591
chr10	PTPRE	ENSG00000132334.16	-0.40193	-5.86	1.28e-07	1592
chr6	HIST1H2AK	ENSG00000275221.1	-1.16841	-5.86	1.29e-07	1593
chr6	HIST1H4H	ENSG00000158406.4	-0.47481	-5.86	1.3e-07	1594
chr12	MYL6	ENSG00000092841.18	-0.41723	-5.86	1.33e-07	1595
chrX	PNMA6A	ENSG00000235961.5	-0.62816	-5.85	1.34e-07	1596
chr3	WDR6	ENSG00000178252.17	-0.39752	-5.85	1.36e-07	1597
chr1	ATP13A2	ENSG00000159363.17	-0.43083	-5.85	1.37e-07	1598
chr5	STK10	ENSG00000072786.12	-0.42573	-5.85	1.38e-07	1599
chr17	TMUB2	ENSG00000168591.15	-0.25558	-5.85	1.38e-07	1600
chr17	USP43	ENSG00000154914.16	-0.86173	-5.85	1.38e-07	1601
chr3	DALRD3	ENSG00000178149.16	-0.4007	-5.85	1.38e-07	1602
chr10	PLAU	ENSG00000122861.15	-0.98603	-5.85	1.4e-07	1603
chr12	VEZT	ENSG00000028203.17	-0.20765	-5.85	1.4e-07	1604
chr11	RNF121	ENSG00000137522.17	-0.21295	-5.84	1.41e-07	1605
chr17	ITGA3	ENSG00000005884.17	-0.46295	-5.84	1.42e-07	1606
		rmsk+_L1M	-1.01018	-5.84	1.42e-07	1607
chr22	PDGFB	ENSG00000100311.16	-0.5496	-5.84	1.43e-07	1608
chr19	HKR1	ENSG00000181666.17	-0.20212	-5.84	1.44e-07	1609
chr5	PCYOX1L	ENSG00000145882.10	-0.44059	-5.83	1.54e-07	1610
		rmsk-_MER63B	-0.45955	-5.82	1.62e-07	1611
chr4	SMAD1	ENSG00000170365.9	-0.35751	-5.82	1.62e-07	1612
chr3	STAB1	ENSG00000010327.10	-0.99486	-5.81	1.64e-07	1613
chr16	TVP23A	ENSG00000166676.14	-0.45804	-5.81	1.64e-07	1614
chr5	NLN	ENSG00000123213.22	-0.32214	-5.81	1.65e-07	1615
chr19		ENSG00000267890.1	-0.89909	-5.81	1.65e-07	1616
		ENSG00000275176.4	-0.25056	-5.81	1.67e-07	1617
chr5	JAKMIP2	ENSG00000176049.15	-0.27632	-5.81	1.67e-07	1618
		ENSG00000089094.18	-0.27789	-5.81	1.67e-07	1619
chr6	HIST1H3A	ENSG00000275714.1	-0.80926	-5.81	1.68e-07	1620
		ENSG00000274542.1	-0.9355	-5.81	1.69e-07	1621
chr1	FHL3	ENSG00000183386.9	-0.75183	-5.81	1.7e-07	1622
chr13	CCDC169	ENSG00000242715.7	-0.7591	-5.8	1.72e-07	1623
chr8	CDCA2	ENSG00000184661.13	-1.41996	-5.8	1.73e-07	1624
chr8	NUDCD1	ENSG00000120526.10	-0.32366	-5.8	1.74e-07	1625
chr1	KHDRBS1	ENSG00000121774.17	-0.22647	-5.8	1.74e-07	1626
chr12	GALNT8	ENSG00000130035.6	-0.79241	-5.8	1.77e-07	1627
chr10	KLF6	ENSG00000067082.14	-0.82961	-5.8	1.79e-07	1628
		ENSG00000255571.8	-0.48309	-5.79	1.87e-07	1629
chr17	EIF4A3	ENSG00000141543.9	-0.33681	-5.79	1.88e-07	1630
chr7	VPS37D	ENSG00000176428.5	-0.50707	-5.78	1.89e-07	1631
chr6	HIST1H2BN	ENSG00000233822.4	-0.55917	-5.78	1.91e-07	1632
chr2	COPS8	ENSG00000198612.10	-0.22283	-5.78	1.91e-07	1633
chr19	TIMM13	ENSG00000099800.7	-0.31701	-5.78	1.94e-07	1634
chr22	MTFP1	ENSG00000242114.5	-0.59599	-5.78	1.97e-07	1635
		rmsk+_L1P3b	-0.73111	-5.77	1.98e-07	1636
chr15	FAM174B	ENSG00000185442.12	-0.35536	-5.77	1.99e-07	1637
chr12	ATXN7L3B	ENSG00000253719.3	-0.21202	-5.77	2.02e-07	1638
		ENSG00000233948.10	-0.35618	-5.77	2.06e-07	1639
chr4	CHIC2	ENSG00000109220.10	-0.39479	-5.77	2.07e-07	1640
chr16	C16orf87	ENSG00000155330.9	-0.39691	-5.77	2.07e-07	1641
chr16	ATP6V0D1	ENSG00000159720.11	-0.29862	-5.76	2.08e-07	1642
chr19	ZNF43	ENSG00000198521.11	-0.39432	-5.76	2.09e-07	1643
chr10	GPRIN2	ENSG00000204175.5	-1.33877	-5.76	2.1e-07	1644
chr16	KIAA0895L	ENSG00000196123.12	-0.35583	-5.76	2.1e-07	1645
chr15	MEF2A	ENSG00000068305.17	-0.32724	-5.76	2.1e-07	1646
chr19	RPL36	ENSG00000130255.12	-0.44943	-5.76	2.11e-07	1647
chr10	MRPS16	ENSG00000182180.13	-0.21196	-5.76	2.12e-07	1648
chr5	PCDHA5	ENSG00000204965.8	-0.69925	-5.76	2.13e-07	1649
chr14	XRCC3	ENSG00000126215.13	-0.48343	-5.76	2.16e-07	1650
chr3	STT3B	ENSG00000163527.9	-0.26351	-5.75	2.21e-07	1651
chr20	NRSN2	ENSG00000125841.12	-0.48898	-5.75	2.23e-07	1652
chr13	EBPL	ENSG00000123179.13	-0.5505	-5.75	2.25e-07	1653
chr7	LHFPL3	ENSG00000187416.11	-0.49835	-5.75	2.25e-07	1654
chr17	NATD1	ENSG00000274180.1	-0.32997	-5.75	2.25e-07	1655
chr13	MIR4500HG	ENSG00000228824.6	-1.00753	-5.75	2.27e-07	1656
chr3	ATP1B3	ENSG00000069849.10	-0.3773	-5.75	2.28e-07	1657
chr12	BCAT1	ENSG00000060982.14	-0.5624	-5.74	2.3e-07	1658
chr4	PLK4	ENSG00000142731.10	-0.59298	-5.74	2.3e-07	1659
chr13	FARP1	ENSG00000152767.16	-0.42461	-5.74	2.31e-07	1660
chr5	ECSCR	ENSG00000249751.3	-1.1866	-5.74	2.31e-07	1661
chr20	NANP	ENSG00000170191.4	-0.33995	-5.74	2.36e-07	1662
chr10		ENSG00000282390.1	-1.11975	-5.74	2.36e-07	1663
chr10	DNAJC9	ENSG00000213551.4	-0.3039	-5.74	2.37e-07	1664
chr1	MLLT11	ENSG00000213190.3	-0.68622	-5.74	2.39e-07	1665
chr19	TEAD2	ENSG00000074219.13	-0.74298	-5.73	2.41e-07	1666
chr2	FAR2P3	ENSG00000240253.5	-1.17131	-5.73	2.42e-07	1667
		ENSG00000170776.21	-0.3186	-5.73	2.45e-07	1668
		ENSG00000125991.19	-0.24912	-5.73	2.45e-07	1669
chr5	WDR36	ENSG00000134987.11	-0.25039	-5.73	2.46e-07	1670
chr19	DOT1L	ENSG00000104885.17	-0.45503	-5.73	2.47e-07	1671
chr11	CAPN5	ENSG00000149260.15	-0.50815	-5.73	2.48e-07	1672
chr9	INPP5E	ENSG00000148384.12	-0.32462	-5.73	2.5e-07	1673
chr12	RHOF	ENSG00000139725.7	-0.50411	-5.72	2.57e-07	1674
chr16	EXOC3L1	ENSG00000179044.15	-1.60943	-5.72	2.62e-07	1675
chr15	CIB2	ENSG00000136425.12	-0.65458	-5.72	2.62e-07	1676
chr6	ADGRG6	ENSG00000112414.14	-0.72972	-5.72	2.63e-07	1677
chr1	CAMSAP2	ENSG00000118200.14	-0.26588	-5.71	2.65e-07	1678
chr2	ACVR2A	ENSG00000121989.14	-0.41661	-5.71	2.68e-07	1679
chr19	ZNF468	ENSG00000204604.9	-0.39215	-5.71	2.69e-07	1680
chr9	TYRP1	ENSG00000107165.12	-1.97944	-5.71	2.7e-07	1681
chr12	CS	ENSG00000062485.18	-0.26041	-5.71	2.7e-07	1682
chr2	DNER	ENSG00000187957.7	-0.60583	-5.71	2.74e-07	1683
chr2	WDFY1	ENSG00000085449.14	-0.29922	-5.71	2.77e-07	1684
chr17	LSM12	ENSG00000161654.9	-0.27153	-5.7	2.81e-07	1685
chr12	ITPR2	ENSG00000123104.11	-0.42685	-5.7	2.83e-07	1686
chr12	ESPL1	ENSG00000135476.11	-1.88405	-5.7	2.85e-07	1687
chr4	SPCS3	ENSG00000129128.12	-0.27518	-5.7	2.9e-07	1688
chr11	RAD9A	ENSG00000172613.7	-0.41848	-5.7	2.9e-07	1689
chr1	RASAL2	ENSG00000075391.16	-0.45372	-5.69	2.93e-07	1690
chr1	NFYC	ENSG00000066136.20	-0.24435	-5.69	2.93e-07	1691
chr1	JAK1	ENSG00000162434.11	-0.30378	-5.69	2.94e-07	1692
chr19	ZNF551	ENSG00000204519.10	-0.37465	-5.69	2.94e-07	1693
chr15	EHD4	ENSG00000103966.10	-0.72698	-5.69	2.95e-07	1694
chr16	CLEC16A	ENSG00000038532.14	-0.2175	-5.69	2.96e-07	1695
chr22	TTLL1	ENSG00000100271.16	-0.30237	-5.69	3.02e-07	1696
chr7		ENSG00000235859.5	-0.45773	-5.68	3.08e-07	1697
		ENSG00000163637.12	-0.39954	-5.68	3.09e-07	1698
chr13	BIVM	ENSG00000134897.13	-0.34594	-5.68	3.09e-07	1699
chr1	DR1	ENSG00000117505.12	-0.25136	-5.68	3.12e-07	1700
chr6	SOBP	ENSG00000112320.11	-0.30484	-5.68	3.19e-07	1701
chr19	MIDN	ENSG00000167470.12	-0.69412	-5.67	3.25e-07	1702
chr3	CNTN3	ENSG00000113805.8	-0.75871	-5.67	3.25e-07	1703
chr3	WNT7A	ENSG00000154764.5	-0.61532	-5.67	3.25e-07	1704
chr12	PWP1	ENSG00000136045.11	-0.24415	-5.67	3.3e-07	1705
chr11	KLHL35	ENSG00000149243.15	-0.60973	-5.67	3.3e-07	1706
chr6	ACAT2	ENSG00000120437.8	-0.54873	-5.67	3.32e-07	1707
chr1	NBPF9	ENSG00000269713.7	-0.29269	-5.67	3.34e-07	1708
chr1	ZCCHC17	ENSG00000121766.15	-0.24742	-5.67	3.34e-07	1709
chr6	ARHGAP18	ENSG00000146376.10	-0.66338	-5.67	3.34e-07	1710
chr10	LINC00840	ENSG00000226808.1	-1.17872	-5.66	3.43e-07	1711
chr3	EEFSEC	ENSG00000132394.10	-0.3126	-5.66	3.46e-07	1712
		ENSG00000280618.2	-0.45384	-5.66	3.49e-07	1713
chr4	SPRY1	ENSG00000164056.10	-0.49146	-5.66	3.5e-07	1714
chr2	GRHL1	ENSG00000134317.17	-0.62393	-5.65	3.52e-07	1715
chr1	DCLRE1B	ENSG00000118655.4	-0.42768	-5.65	3.55e-07	1716
chr2	PTRHD1	ENSG00000184924.5	-0.37928	-5.65	3.55e-07	1717
chr2	LIMS2	ENSG00000072163.19	-0.54105	-5.65	3.58e-07	1718
chr8		ENSG00000254615.2	-0.5974	-5.65	3.63e-07	1719
chr8	ZNF250	ENSG00000196150.13	-0.26186	-5.65	3.66e-07	1720
chr14		ENSG00000269883.1	-1.18422	-5.65	3.68e-07	1721
		ENSG00000275837.3	-0.28364	-5.64	3.68e-07	1722
chr1	SERBP1	ENSG00000142864.14	-0.25858	-5.64	3.71e-07	1723
chr1	DUSP12	ENSG00000081721.11	-0.33691	-5.64	3.72e-07	1724
chr1	ANKRD13C	ENSG00000118454.12	-0.23616	-5.64	3.78e-07	1725
chr2	COL6A3	ENSG00000163359.15	-1.0716	-5.64	3.79e-07	1726
chr9	TNC	ENSG00000041982.15	-1.74804	-5.64	3.8e-07	1727
chr10	CTBP2	ENSG00000175029.16	-0.39572	-5.63	3.87e-07	1728
chr2	CAD	ENSG00000084774.13	-0.29144	-5.63	3.93e-07	1729
		ENSG00000065413.18	-0.38825	-5.63	3.94e-07	1730
chr8	DUSP26	ENSG00000133878.8	-0.40935	-5.63	3.97e-07	1731
chr6	RWDD2A	ENSG00000013392.7	-0.32235	-5.63	3.97e-07	1732
chr5	SEC24A	ENSG00000113615.12	-0.2871	-5.63	3.99e-07	1733
chr13	SLC7A1	ENSG00000139514.12	-0.4792	-5.63	4e-07	1734
chr3	DAG1	ENSG00000173402.11	-0.4064	-5.63	4e-07	1735
chr9	RAD23B	ENSG00000119318.12	-0.2412	-5.63	4.04e-07	1736
chr8	PNOC	ENSG00000168081.8	-1.21782	-5.62	4.05e-07	1737
chr7	IGFBP3	ENSG00000146674.14	-1.82545	-5.62	4.05e-07	1738
chr10	GLRX3	ENSG00000108010.11	-0.23702	-5.62	4.1e-07	1739
		ENSG00000226634.6	-0.53546	-5.62	4.16e-07	1740
chr7	TNS3	ENSG00000136205.16	-0.55882	-5.62	4.17e-07	1741
chr18	ST8SIA5	ENSG00000101638.13	-0.62183	-5.62	4.18e-07	1742
chr1	KIFAP3	ENSG00000075945.12	-0.29011	-5.61	4.3e-07	1743
chr17	TTLL6	ENSG00000170703.15	-0.88006	-5.61	4.31e-07	1744
chr15	TMOD3	ENSG00000138594.13	-0.31084	-5.6	4.46e-07	1745
chr19	MEIS3	ENSG00000105419.17	-0.68623	-5.6	4.47e-07	1746
		ENSG00000277594.2	-0.29378	-5.6	4.49e-07	1747
chr7	NT5C3A	ENSG00000122643.18	-0.28678	-5.6	4.49e-07	1748
chr7	ZNF815P	ENSG00000235944.7	-0.4854	-5.6	4.52e-07	1749
chr15	ARHGAP11A	ENSG00000198826.10	-0.66065	-5.6	4.55e-07	1750
chr11	FADS2	ENSG00000134824.13	-0.52769	-5.6	4.55e-07	1751
chr2	MEMO1	ENSG00000162959.13	-0.29312	-5.6	4.57e-07	1752
chr19	ZNF121	ENSG00000197961.11	-0.25158	-5.6	4.57e-07	1753
chr3	GRIP2	ENSG00000144596.12	-0.77027	-5.6	4.62e-07	1754
chr12	ACVR1B	ENSG00000135503.12	-0.38177	-5.6	4.65e-07	1755
chr1	SNX7	ENSG00000162627.16	-0.59525	-5.59	4.69e-07	1756
chr2	R3HDM1	ENSG00000048991.16	-0.47301	-5.59	4.71e-07	1757
chr3	TIMP4	ENSG00000157150.4	-0.7201	-5.59	4.74e-07	1758
chr11	TUBAP2	ENSG00000214391.3	-0.73499	-5.59	4.84e-07	1759
		ENSG00000283903.1	-0.86056	-5.58	4.91e-07	1760
chr14	IGHM	ENSG00000211899.9	-1.78802	-5.58	4.92e-07	1761
chr19	NAT14	ENSG00000090971.4	-0.38268	-5.58	4.96e-07	1762
chr1	PIP5K1A	ENSG00000143398.19	-0.17473	-5.58	4.98e-07	1763
		ENSG00000178150.9	-0.81516	-5.58	4.98e-07	1764
chr12	PHC1	ENSG00000111752.10	-0.22876	-5.58	4.98e-07	1765
chr3	ZNF589	ENSG00000164048.13	-0.30081	-5.58	5.01e-07	1766
chr3	RFTN1	ENSG00000131378.13	-0.85266	-5.58	5.12e-07	1767
chr3	USP13	ENSG00000058056.8	-0.30689	-5.57	5.12e-07	1768
chr11	FIBIN	ENSG00000176971.3	-0.64943	-5.57	5.14e-07	1769
chr3	ZNF385D	ENSG00000151789.10	-0.61122	-5.57	5.14e-07	1770
chr7	CAV2	ENSG00000105971.14	-0.62382	-5.57	5.17e-07	1771
chr2		ENSG00000273301.1	-0.87595	-5.57	5.17e-07	1772
chr15	CSK	ENSG00000103653.16	-0.33123	-5.57	5.21e-07	1773
chr10	OAT	ENSG00000065154.11	-0.32071	-5.57	5.29e-07	1774
		ENSG00000177144.7	-0.55867	-5.57	5.3e-07	1775
chr17	FOXO3B	ENSG00000240445.3	-0.30072	-5.57	5.33e-07	1776
chr6	PRR3	ENSG00000204576.11	-0.59732	-5.56	5.36e-07	1777
chr1	VCAM1	ENSG00000162692.10	-1.01207	-5.56	5.4e-07	1778
chr11	MAML2	ENSG00000184384.13	-0.43849	-5.56	5.42e-07	1779
chr19	CEP89	ENSG00000121289.17	-0.26793	-5.56	5.42e-07	1780
chr1	GMEB1	ENSG00000162419.12	-0.2212	-5.56	5.46e-07	1781
chr12	CAND1	ENSG00000111530.12	-0.23262	-5.56	5.46e-07	1782
chr1	RC3H1	ENSG00000135870.11	-0.2538	-5.56	5.53e-07	1783
chr4	UGDH	ENSG00000109814.11	-0.408	-5.56	5.55e-07	1784
chr5	PLCXD3	ENSG00000182836.9	-0.85601	-5.56	5.59e-07	1785
chr2		ENSG00000225649.5	-0.96618	-5.56	5.6e-07	1786
chr3	TRAIP	ENSG00000183763.8	-0.67203	-5.56	5.6e-07	1787
chr9	SLC2A6	ENSG00000160326.13	-0.53624	-5.55	5.61e-07	1788
chr7	LINC00265	ENSG00000188185.11	-0.49041	-5.55	5.63e-07	1789
chr2	LRP1B	ENSG00000168702.17	-0.28816	-5.55	5.69e-07	1790
chr8	PI15	ENSG00000137558.7	-0.90166	-5.55	5.79e-07	1791
chr6	RGS17	ENSG00000091844.7	-0.62743	-5.55	5.79e-07	1792
chr19	KDELR1	ENSG00000105438.8	-0.25551	-5.55	5.86e-07	1793
chr7		ENSG00000273270.1	-0.42774	-5.55	5.87e-07	1794
		ENSG00000188157.14	-0.53595	-5.54	6e-07	1795
chr19	ZNF8	ENSG00000278129.1	-0.24584	-5.54	6.02e-07	1796
chr5	SUB1	ENSG00000113387.11	-0.32554	-5.54	6.09e-07	1797
chr2	KCNH7	ENSG00000184611.11	-0.47985	-5.54	6.12e-07	1798
chr5	CENPK	ENSG00000123219.12	-0.86545	-5.54	6.14e-07	1799
chr2	ACTG2	ENSG00000163017.13	-1.46613	-5.54	6.14e-07	1800
chr11	PKNOX2	ENSG00000165495.15	-0.51073	-5.53	6.15e-07	1801
chr8	ARFGEF1	ENSG00000066777.8	-0.19808	-5.53	6.18e-07	1802
chr20	RALGAPA2	ENSG00000188559.13	-0.26717	-5.53	6.25e-07	1803
chr10	ADRA2A	ENSG00000150594.6	-1.33533	-5.52	6.47e-07	1804
		ENSG00000281165.2	-0.53416	-5.52	6.5e-07	1805
chrX	ZNF280C	ENSG00000056277.15	-0.31192	-5.52	6.53e-07	1806
chrX	SHROOM2	ENSG00000146950.12	-0.31582	-5.52	6.55e-07	1807
chrX	EFNB1	ENSG00000090776.5	-0.5563	-5.52	6.56e-07	1808
chr5	DEPDC1B	ENSG00000035499.12	-1.03727	-5.52	6.59e-07	1809
chr2	MYO3B	ENSG00000071909.18	-1.08331	-5.52	6.6e-07	1810
chr6	ADAT2	ENSG00000189007.15	-0.4493	-5.52	6.61e-07	1811
chrX	TAB3	ENSG00000157625.15	-0.27197	-5.52	6.61e-07	1812
chr3	TBCCD1	ENSG00000113838.12	-0.35166	-5.52	6.7e-07	1813
chr1	ATP6V0B	ENSG00000117410.13	-0.35606	-5.51	6.76e-07	1814
chr19	PLVAP	ENSG00000130300.8	-0.98738	-5.51	6.81e-07	1815
chr20	CABLES2	ENSG00000149679.11	-0.4488	-5.51	6.96e-07	1816
chr6	PRPH2	ENSG00000112619.7	-0.86604	-5.51	6.97e-07	1817
chr5	PCDHB13	ENSG00000187372.11	-0.39904	-5.5	7.23e-07	1818
chr4	SOWAHB	ENSG00000186212.3	-1.51008	-5.5	7.24e-07	1819
chr20	TMC2	ENSG00000149488.12	-1.0298	-5.49	7.44e-07	1820
chr1	TMEM51-AS1	ENSG00000175147.11	-0.71881	-5.49	7.52e-07	1821
chr3	LIMD1-AS1	ENSG00000230530.1	-0.70454	-5.49	7.54e-07	1822
chr20	TGIF2	ENSG00000118707.9	-0.54983	-5.49	7.55e-07	1823
		ENSG00000181090.19	-0.21097	-5.49	7.55e-07	1824
chr10	CAMK2G	ENSG00000148660.20	-0.45512	-5.49	7.58e-07	1825
chr5	PCDHGB2	ENSG00000253910.2	-0.4179	-5.49	7.68e-07	1826
chr3		ENSG00000270059.1	-1.05363	-5.49	7.7e-07	1827
chr10	FUT11	ENSG00000196968.10	-0.35826	-5.49	7.71e-07	1828
chr7	KLHL7	ENSG00000122550.17	-0.26261	-5.48	7.78e-07	1829
chr2	LOXL3	ENSG00000115318.11	-0.46681	-5.48	7.84e-07	1830
chr8	POLB	ENSG00000070501.11	-0.29165	-5.48	7.97e-07	1831
chr15	CSPG4P11	ENSG00000259726.1	-0.71791	-5.48	7.99e-07	1832
chr10	ZEB1-AS1	ENSG00000237036.4	-0.44536	-5.48	8.1e-07	1833
chr7		ENSG00000270953.1	-0.88213	-5.47	8.23e-07	1834
chr14	KCNK10	ENSG00000100433.15	-0.86339	-5.47	8.25e-07	1835
chr5	FER	ENSG00000151422.12	-0.27004	-5.47	8.26e-07	1836
chr3	DCBLD2	ENSG00000057019.15	-0.33282	-5.47	8.26e-07	1837
chr3	PDZRN3	ENSG00000121440.14	-0.56826	-5.47	8.28e-07	1838
		rmsk+_HSMAR1	-0.28472	-5.47	8.43e-07	1839
chr7	LFNG	ENSG00000106003.12	-0.6834	-5.47	8.45e-07	1840
chr15	PARP6	ENSG00000137817.16	-0.30633	-5.46	8.65e-07	1841
chr1		ENSG00000263590.2	-0.714	-5.46	8.67e-07	1842
chr22	RNF215	ENSG00000099999.14	-0.33872	-5.46	8.67e-07	1843
		ENSG00000230341.8	-0.77572	-5.46	8.81e-07	1844
chr15	CHRFAM7A	ENSG00000166664.13	-0.82593	-5.46	8.83e-07	1845
chr19	TLE6	ENSG00000104953.19	-1.17592	-5.46	8.86e-07	1846
chr19	SIN3B	ENSG00000127511.9	-0.2903	-5.45	9.05e-07	1847
chr11	ETS1	ENSG00000134954.14	-0.624	-5.45	9.07e-07	1848
chr17	LRRC75A-AS1	ENSG00000175061.17	-0.43022	-5.45	9.16e-07	1849
chr1	FCRLB	ENSG00000162746.14	-1.05039	-5.45	9.16e-07	1850
		ENSG00000006125.17	-0.27821	-5.45	9.21e-07	1851
chr12	DCTN2	ENSG00000175203.15	-0.2029	-5.45	9.22e-07	1852
chr3	DPPA4	ENSG00000121570.12	-1.71185	-5.45	9.22e-07	1853
chr11	LRP5	ENSG00000162337.11	-0.46071	-5.44	9.38e-07	1854
chr5	LHFPL2	ENSG00000145685.13	-0.53346	-5.44	9.45e-07	1855
chr8	MCM4	ENSG00000104738.16	-0.30404	-5.44	9.62e-07	1856
chr22	YES1P1	ENSG00000224003.1	-0.82607	-5.44	9.76e-07	1857
chr19	ATP5SL	ENSG00000105341.18	-0.26443	-5.44	9.76e-07	1858
chr7	AIMP2	ENSG00000106305.9	-0.33078	-5.43	9.91e-07	1859
chr1	RBM15	ENSG00000162775.14	-0.23609	-5.43	9.96e-07	1860
chr19	ARID3A	ENSG00000116017.10	-0.46215	-5.43	1e-06	1861
chr19	ZNF749	ENSG00000186230.6	-0.37711	-5.43	1.03e-06	1862
chr8	SULF1	ENSG00000137573.13	-0.96689	-5.43	1.03e-06	1863
chr17	MAP3K14-AS1	ENSG00000267278.5	-1.3481	-5.42	1.04e-06	1864
chr5	PCDHA12	ENSG00000251664.3	-0.66282	-5.42	1.04e-06	1865
chr6	HIST1H4I	ENSG00000276180.1	-0.67205	-5.42	1.05e-06	1866
chr2	ATAD2B	ENSG00000119778.14	-0.23926	-5.42	1.05e-06	1867
chr7	SLC37A3	ENSG00000157800.17	-0.23238	-5.42	1.05e-06	1868
		ENSG00000231247.8	-0.82052	-5.42	1.06e-06	1869
chr1	FLVCR1	ENSG00000162769.12	-0.2713	-5.42	1.06e-06	1870
chr8		ENSG00000260838.3	-0.98548	-5.42	1.07e-06	1871
chr8	POU5F1B	ENSG00000212993.4	-1.08176	-5.41	1.09e-06	1872
chr6	PGM3	ENSG00000013375.15	-0.38941	-5.41	1.09e-06	1873
chr3	MAGEF1	ENSG00000177383.4	-0.2638	-5.41	1.09e-06	1874
chr16	ATP2C2	ENSG00000064270.12	-0.60114	-5.41	1.1e-06	1875
chr2	SDC1	ENSG00000115884.10	-1.10427	-5.41	1.11e-06	1876
chr14	RDH11	ENSG00000072042.12	-0.39683	-5.41	1.11e-06	1877
		ENSG00000281321.1	-1.21364	-5.41	1.11e-06	1878
chr18	PARD6G	ENSG00000178184.15	-0.5635	-5.41	1.12e-06	1879
chr17	PEMT	ENSG00000133027.17	-0.40057	-5.4	1.15e-06	1880
chr2	ZNF513	ENSG00000163795.13	-0.27407	-5.4	1.15e-06	1881
chr18		ENSG00000279319.1	-0.8363	-5.4	1.16e-06	1882
chr3	CTNNB1	ENSG00000168036.16	-0.28305	-5.4	1.16e-06	1883
chr20	AAR2	ENSG00000131043.11	-0.3313	-5.4	1.16e-06	1884
chr19	HOOK2	ENSG00000095066.11	-0.39517	-5.4	1.16e-06	1885
chr16	C16orf59	ENSG00000162062.14	-0.63485	-5.4	1.18e-06	1886
chr19	SHC2	ENSG00000129946.10	-0.6168	-5.4	1.18e-06	1887
		ENSG00000234000.8	-0.78747	-5.39	1.19e-06	1888
chr9	KLHL9	ENSG00000198642.6	-0.27255	-5.39	1.2e-06	1889
chr17	NME1	ENSG00000239672.7	-0.41471	-5.39	1.2e-06	1890
chr18		ENSG00000280365.1	-0.99095	-5.39	1.21e-06	1891
chr17	CCDC137	ENSG00000185298.12	-0.32577	-5.39	1.23e-06	1892
chr2		ENSG00000235499.1	-1.30284	-5.39	1.23e-06	1893
chr4	FBXW7	ENSG00000109670.13	-0.38154	-5.38	1.24e-06	1894
chr9	CACFD1	ENSG00000160325.14	-0.44408	-5.38	1.25e-06	1895
		ENSG00000035403.17	-0.37042	-5.38	1.25e-06	1896
chr1	ZNF697	ENSG00000143067.4	-0.52512	-5.38	1.25e-06	1897
chr1	FCRLA	ENSG00000132185.16	-1.7631	-5.38	1.29e-06	1898
chr7	CCDC136	ENSG00000128596.16	-0.48931	-5.37	1.31e-06	1899
chr5	GPX8	ENSG00000164294.13	-0.99532	-5.37	1.32e-06	1900
chr8	TP53INP1	ENSG00000164938.13	-0.51017	-5.37	1.32e-06	1901
chrX	SLC35A2	ENSG00000102100.15	-0.3794	-5.37	1.32e-06	1902
chr1	ZNF678	ENSG00000181450.17	-0.33988	-5.36	1.36e-06	1903
chr3	IMPDH2	ENSG00000178035.11	-0.3421	-5.36	1.37e-06	1904
chr17	GPS1	ENSG00000169727.12	-0.25142	-5.36	1.37e-06	1905
chr1	VANGL2	ENSG00000162738.5	-0.6576	-5.36	1.38e-06	1906
chr22	RANBP1	ENSG00000099901.16	-0.26627	-5.36	1.39e-06	1907
chr12	KCNJ8	ENSG00000121361.3	-0.59163	-5.36	1.4e-06	1908
chr19	FUT1	ENSG00000174951.10	-0.96556	-5.36	1.4e-06	1909
		ENSG00000276880.3	-0.4862	-5.36	1.4e-06	1910
		ENSG00000215425.11	-0.29311	-5.36	1.41e-06	1911
chr5	PCDHGA4	ENSG00000262576.2	-0.42395	-5.36	1.41e-06	1912
chr18	APCDD1	ENSG00000154856.12	-0.54943	-5.36	1.41e-06	1913
chr17	ARRB2	ENSG00000141480.17	-0.30296	-5.36	1.41e-06	1914
chr13	MEDAG	ENSG00000102802.9	-1.37834	-5.35	1.42e-06	1915
chr3	ZKSCAN7	ENSG00000196345.12	-0.40796	-5.35	1.43e-06	1916
chr16	SLX4	ENSG00000188827.10	-0.32618	-5.35	1.45e-06	1917
chr14	PLEKHD1	ENSG00000175985.9	-1.01081	-5.35	1.46e-06	1918
		ENSG00000111846.16	-0.38062	-5.35	1.48e-06	1919
chr7	OSBPL3	ENSG00000070882.12	-0.46249	-5.34	1.48e-06	1920
chr7	METTL2B	ENSG00000165055.15	-0.25382	-5.34	1.5e-06	1921
chr5	PCDHB18P	ENSG00000146001.5	-0.52721	-5.34	1.5e-06	1922
chr13	VPS36	ENSG00000136100.12	-0.21634	-5.34	1.5e-06	1923
chr19	OLFM2	ENSG00000105088.8	-0.59575	-5.34	1.5e-06	1924
		ENSG00000224399.11	-0.39974	-5.34	1.5e-06	1925
chr19	TBXA2R	ENSG00000006638.11	-1.16477	-5.34	1.51e-06	1926
chr5	ZNF608	ENSG00000168916.15	-0.42218	-5.34	1.51e-06	1927
chr19	CAMSAP3	ENSG00000076826.9	-0.65813	-5.34	1.51e-06	1928
chr15	ACTC1	ENSG00000159251.6	-0.95441	-5.34	1.51e-06	1929
chr3	CHL1	ENSG00000134121.9	-0.44665	-5.34	1.53e-06	1930
chr9	TNFSF15	ENSG00000181634.7	-1.33063	-5.34	1.54e-06	1931
chr16	GLYR1	ENSG00000140632.16	-0.19925	-5.34	1.54e-06	1932
chr13	HTR2A	ENSG00000102468.10	-0.85517	-5.33	1.55e-06	1933
chr19	SYT3	ENSG00000213023.10	-0.63156	-5.33	1.56e-06	1934
chr2	CD28	ENSG00000178562.17	-1.34535	-5.33	1.57e-06	1935
		ENSG00000224264.9	-0.32403	-5.33	1.57e-06	1936
chr16	NPRL3	ENSG00000103148.15	-0.30349	-5.33	1.59e-06	1937
chr1	KMO	ENSG00000117009.11	-0.82359	-5.32	1.63e-06	1938
chr19	ZNF671	ENSG00000083814.13	-0.25201	-5.32	1.64e-06	1939
chr17	CHMP6	ENSG00000176108.9	-0.35154	-5.32	1.66e-06	1940
chr2	CEP68	ENSG00000011523.13	-0.19816	-5.32	1.68e-06	1941
chr19	TOMM40	ENSG00000130204.12	-0.29216	-5.32	1.68e-06	1942
		ENSG00000235650.6	-0.50479	-5.32	1.69e-06	1943
chr17	FMNL1	ENSG00000184922.13	-0.4499	-5.32	1.7e-06	1944
		ENSG00000276341.1	-0.67148	-5.31	1.72e-06	1945
		rmsk+_HERV4_I-int	-0.39668	-5.31	1.73e-06	1946
chr10	ARL5B	ENSG00000165997.4	-0.37014	-5.31	1.74e-06	1947
chr5	ZNF454	ENSG00000178187.7	-0.36112	-5.31	1.75e-06	1948
chr20	BMP2	ENSG00000125845.6	-0.61494	-5.31	1.76e-06	1949
chr19	ZIK1	ENSG00000171649.11	-0.32548	-5.31	1.77e-06	1950
chr1	AIM2	ENSG00000163568.14	-1.19408	-5.31	1.78e-06	1951
chr19	PLPPR3	ENSG00000129951.18	-0.81775	-5.3	1.79e-06	1952
		ENSG00000213020.9	-0.27503	-5.3	1.79e-06	1953
chr3	CBLB	ENSG00000114423.18	-0.29871	-5.3	1.8e-06	1954
chr1	PABPC4	ENSG00000090621.13	-0.24079	-5.3	1.81e-06	1955
chr4	CCDC109B	ENSG00000005059.15	-0.82435	-5.3	1.81e-06	1956
chr11	CAPRIN1	ENSG00000135387.20	-0.19875	-5.3	1.83e-06	1957
chr1		ENSG00000237976.1	-0.81799	-5.3	1.83e-06	1958
chr12	TRPV4	ENSG00000111199.10	-1.31893	-5.3	1.85e-06	1959
chrX	PABPC5-AS1	ENSG00000234161.1	-0.64545	-5.29	1.88e-06	1960
chr6	PHACTR2	ENSG00000112419.14	-0.42592	-5.29	1.9e-06	1961
chr12		ENSG00000271327.1	-0.67315	-5.29	1.93e-06	1962
chr15	TMED3	ENSG00000166557.12	-0.33695	-5.29	1.94e-06	1963
chr8	HGSNAT	ENSG00000165102.14	-0.36164	-5.29	1.94e-06	1964
chr5	GDNF	ENSG00000168621.14	-1.05004	-5.29	1.94e-06	1965
chrX	SYP	ENSG00000102003.10	-0.61623	-5.28	1.98e-06	1966
chr10	LARP4B	ENSG00000107929.14	-0.18226	-5.28	1.98e-06	1967
chr5	PCDHA7	ENSG00000204963.5	-0.65697	-5.28	1.98e-06	1968
chr6	RPS18	ENSG00000231500.6	-0.51184	-5.28	2e-06	1969
chr19	MIER2	ENSG00000105556.11	-0.28838	-5.28	2.01e-06	1970
chr22	PRR5	ENSG00000186654.20	-0.48347	-5.28	2.01e-06	1971
chr16	DEF8	ENSG00000140995.16	-0.2214	-5.28	2.02e-06	1972
chr7	GGCT	ENSG00000006625.17	-0.30758	-5.28	2.03e-06	1973
chr1	USF1	ENSG00000158773.14	-0.19118	-5.28	2.04e-06	1974
chr17	KCNJ16	ENSG00000153822.13	-1.05413	-5.27	2.04e-06	1975
chr22	ELFN2	ENSG00000166897.14	-0.55839	-5.27	2.05e-06	1976
chr6	SYNCRIP	ENSG00000135316.17	-0.25133	-5.27	2.07e-06	1977
chr3	NLGN1	ENSG00000169760.17	-0.34919	-5.27	2.11e-06	1978
chr9	MSANTD3	ENSG00000066697.14	-0.33175	-5.27	2.12e-06	1979
chr1	LIX1L	ENSG00000271601.3	-0.44509	-5.27	2.13e-06	1980
chr2	EIF4E2	ENSG00000135930.13	-0.18391	-5.26	2.13e-06	1981
chr17	HDAC5	ENSG00000108840.15	-0.33004	-5.26	2.13e-06	1982
chr11	KIF18A	ENSG00000121621.6	-0.89721	-5.26	2.13e-06	1983
chr16	ZDHHC7	ENSG00000153786.12	-0.25195	-5.26	2.15e-06	1984
chr2	2021-03-04	ENSG00000144583.4	-0.7463	-5.26	2.15e-06	1985
chr21	LRRC3	ENSG00000160233.7	-0.94197	-5.26	2.16e-06	1986
chr12	PA2G4	ENSG00000170515.13	-0.24182	-5.26	2.18e-06	1987
chr6	TRAM2	ENSG00000065308.4	-0.59251	-5.26	2.2e-06	1988
chr5	TMEM167A	ENSG00000174695.9	-0.2746	-5.26	2.2e-06	1989
chr15	CYFIP1	ENSG00000273749.4	-0.4003	-5.26	2.21e-06	1990
		ENSG00000110171.19	-0.35877	-5.26	2.21e-06	1991
		ENSG00000228128.6	-0.49975	-5.26	2.22e-06	1992
chr19	ZNF433	ENSG00000197647.11	-0.29906	-5.25	2.23e-06	1993
chr7	NRCAM	ENSG00000091129.19	-0.34295	-5.25	2.23e-06	1994
		ENSG00000276725.4	-0.36313	-5.25	2.25e-06	1995
chr16		ENSG00000279476.1	-0.64977	-5.25	2.25e-06	1996
chr1	CDC42SE1	ENSG00000197622.12	-0.46172	-5.25	2.26e-06	1997
chr3	PRKCI	ENSG00000163558.12	-0.25842	-5.25	2.28e-06	1998
[truncated: 3,823 more rows]

## Sheet: A vs C
A vs C (0-15 yrs vs 31-51 yrs)
Chr	Symbol	Gene ID/Repeat ID	logFC	T statistic	adj.P.Val	Rank
chr6	SOX4	ENSG00000124766.6	-2.52385	-23.4	1.61e-61	1
chr2	TRIB2	ENSG00000071575.11	-1.65219	-22.9	4.78e-60	2
chr2	IGFBP2	ENSG00000115457.9	-2.76008	-22.6	2.43e-59	3
chr15	ST8SIA2	ENSG00000140557.11	-3.93905	-22.6	2.43e-59	4
chr17	CACNA1G	ENSG00000006283.17	-2.61836	-22.4	7.91e-59	5
chr17	SHISA6	ENSG00000188803.14	-2.7329	-22.3	1.75e-58	6
chr1	KIF26B	ENSG00000162849.15	-1.56382	-22.1	3.81e-58	7
chr5	NEURL1B	ENSG00000214357.8	-2.24812	-22.1	3.81e-58	8
chr5	HAPLN1	ENSG00000145681.10	-2.65257	-22	6.78e-58	9
		ENSG00000151474.21	-1.08839	-21.7	6.89e-57	10
chr17	TBKBP1	ENSG00000198933.9	-1.41755	-21.4	8.97e-56	11
		ENSG00000281216.1	-1.51552	-21.2	2.42e-55	12
chr5	NREP	ENSG00000134986.13	-2.40026	-21.2	2.94e-55	13
chr12	LINC00943	ENSG00000189238.5	-4.9841	-21.1	7.83e-55	14
chr11	LUZP2	ENSG00000187398.11	-2.06072	-21.1	8.94e-55	15
chr13	MYO16	ENSG00000041515.15	-2.64051	-20.9	3.69e-54	16
chr1	SLC44A5	ENSG00000137968.16	-2.2615	-20.6	2.46e-53	17
chr4	BEND4	ENSG00000188848.15	-2.24735	-20.3	2.87e-52	18
chr2	SH3RF3	ENSG00000172985.10	-1.45099	-19.9	7.9e-51	20
chr2	COL5A2	ENSG00000204262.11	-1.7892	-19.9	7.9e-51	19
chr2	ASIC4	ENSG00000072182.12	-1.62949	-19.7	1.83e-50	21
chr19	FBN3	ENSG00000142449.12	-2.43343	-19.7	3.08e-50	22
chr14	KCNH5	ENSG00000140015.19	-2.40397	-19.6	5.72e-50	23
chr5	FBN2	ENSG00000138829.11	-1.91255	-19.4	2.76e-49	24
chr3	GADL1	ENSG00000144644.14	-3.84501	-19.3	3.92e-49	25
chr1	PTGFRN	ENSG00000134247.9	-1.26019	-19.3	4.07e-49	26
chr14	GNG2	ENSG00000186469.8	-2.29917	-19.3	4.96e-49	27
chr9	DNAJB5	ENSG00000137094.14	-1.50917	-18.9	1.02e-47	28
chr17	TOP2A	ENSG00000131747.14	-4.32953	-18.7	4.3e-47	29
chr11	ADAMTS15	ENSG00000166106.3	-2.33027	-18.6	1.02e-46	30
chr1	MPZL1	ENSG00000197965.11	-1.20348	-18.6	1.24e-46	31
chr1	MEX3A	ENSG00000254726.2	-2.21963	-18.6	1.24e-46	32
chr2	THSD7B	ENSG00000144229.11	-2.29702	-18.5	1.43e-46	33
chr10	MKI67	ENSG00000148773.13	-4.08011	-18.5	1.99e-46	34
chr1		ENSG00000229191.1	-2.18116	-18.5	1.99e-46	35
chr17	NKIRAS2	ENSG00000168256.17	-1.10224	-18.4	3.92e-46	36
chr6	HIST1H2AE	ENSG00000277075.2	-1.83599	-18.4	5.25e-46	37
chr3	IGF2BP2	ENSG00000073792.15	-1.72794	-18.3	6.84e-46	38
chr3	ROBO1	ENSG00000169855.19	-0.91415	-18.3	8.1e-46	39
		ENSG00000168542.14	-3.40361	-18.3	1.01e-45	40
chr5	APC	ENSG00000134982.16	-1.01701	-18.3	1.1e-45	41
chr1	DAB1	ENSG00000173406.15	-1.71241	-18.1	2.7e-45	42
chr17	LASP1	ENSG00000002834.17	-0.8301	-18	9.32e-45	43
chr1	FAM102B	ENSG00000162636.15	-1.47269	-17.9	2.55e-44	44
chr7	PTN	ENSG00000105894.11	-1.35726	-17.8	3.82e-44	45
chr3	MAGI1	ENSG00000151276.23	-0.73456	-17.8	4.01e-44	46
chr20	CPXM1	ENSG00000088882.7	-2.70954	-17.8	4.57e-44	47
chr15	STRA6	ENSG00000137868.18	-4.13346	-17.8	5.06e-44	48
chr3	FAM19A1	ENSG00000183662.10	-2.91037	-17.7	6.15e-44	49
chr3	TMEM108	ENSG00000144868.13	-2.06677	-17.7	7.22e-44	50
chr2	TMEM163	ENSG00000152128.13	-1.80448	-17.7	7.22e-44	51
chr15	MEX3B	ENSG00000183496.5	-1.73324	-17.7	8.87e-44	52
chr9	FAM163B	ENSG00000196990.8	-2.10894	-17.7	1e-43	53
chr16	MMP2	ENSG00000087245.12	-1.89695	-17.6	1.65e-43	54
chr4	FREM3	ENSG00000183090.5	-3.32756	-17.6	2.36e-43	55
chr2	RPRM	ENSG00000177519.3	-2.88873	-17.5	2.69e-43	56
chr1	KIF21B	ENSG00000116852.14	-1.71764	-17.5	3.02e-43	57
chrX	AFF2	ENSG00000155966.13	-1.52894	-17.5	4.84e-43	58
chr8	MMP16	ENSG00000156103.15	-1.36692	-17.4	6.47e-43	59
chr1	TRIM67	ENSG00000119283.15	-2.10276	-17.4	7.16e-43	60
chr20	KCNG1	ENSG00000026559.13	-2.59445	-17.3	1.82e-42	61
chrX	KCNE5	ENSG00000176076.7	-2.49563	-17.2	2.52e-42	62
chr2	PXDN	ENSG00000130508.10	-1.78153	-17.2	4.42e-42	63
chr15	ACAN	ENSG00000157766.15	-2.95026	-17.1	5.83e-42	64
chr10	ADGRA1	ENSG00000197177.15	-1.64432	-17.1	1.1e-41	65
chr18	SETBP1	ENSG00000152217.16	-1.10405	-17	1.43e-41	66
chr5	PCDHGC4	ENSG00000242419.5	-1.46357	-17	1.43e-41	67
chr10	PCDH15	ENSG00000150275.17	-1.28061	-17	2.18e-41	68
chr19	TTC9B	ENSG00000174521.7	-1.80097	-16.9	3.88e-41	69
		ENSG00000066279.17	-3.05144	-16.9	3.97e-41	70
chr10	GPR26	ENSG00000154478.3	-2.57268	-16.9	4.83e-41	71
chr5	ZNF300	ENSG00000145908.12	-1.41501	-16.8	6.25e-41	72
chr6	MDFI	ENSG00000112559.13	-2.32404	-16.7	1.33e-40	73
chr1	SIPA1L2	ENSG00000116991.10	-1.11344	-16.7	1.36e-40	74
chr16	CDH13	ENSG00000140945.16	-1.86779	-16.6	2.79e-40	75
chrX	TMSB15A	ENSG00000158164.6	-3.38766	-16.6	3.16e-40	76
chr6	SLC35F1	ENSG00000196376.10	-1.13185	-16.6	3.23e-40	77
chr3	SEMA5B	ENSG00000082684.14	-1.5159	-16.5	7.03e-40	78
chr1	NID1	ENSG00000116962.14	-1.51386	-16.5	7.19e-40	79
chr11	RRAS2	ENSG00000133818.13	-1.25693	-16.5	7.76e-40	80
chr12	CCDC184	ENSG00000177875.4	-1.71021	-16.5	9.31e-40	81
chr2	SOX11	ENSG00000176887.6	-1.86352	-16.5	1.01e-39	82
chr1	BRINP3	ENSG00000162670.10	-1.19398	-16.5	1.04e-39	83
chr8	KCNK9	ENSG00000169427.6	-2.2764	-16.4	1.92e-39	84
chr18	MYO5B	ENSG00000167306.19	-1.99328	-16.3	3.2e-39	85
chr4	NPNT	ENSG00000168743.12	-2.01265	-16.3	3.55e-39	86
chrX	2021-09-06	ENSG00000125354.22	-1.25983	-16.3	3.6e-39	87
chr19	NCAN	ENSG00000130287.13	-1.40121	-16.1	1.89e-38	88
chr10	MCU	ENSG00000156026.14	-0.86737	-16	2.89e-38	89
chr1	CCDC28B	ENSG00000160050.14	-1.06176	-16	3.7e-38	91
chr1	GRIK3	ENSG00000163873.9	-1.24521	-16	3.7e-38	90
chr10	ENTPD7	ENSG00000198018.6	-0.97018	-16	4.99e-38	92
chr6	HIST1H3G	ENSG00000273983.1	-4.22082	-16	5.29e-38	93
chr12	DYRK2	ENSG00000127334.10	-0.97641	-15.9	5.87e-38	94
chr15	KIAA1024	ENSG00000169330.8	-1.83324	-15.9	6.4e-38	95
chr4	STK32B	ENSG00000152953.12	-1.35137	-15.9	6.85e-38	96
chr15	CASC5	ENSG00000137812.19	-2.23764	-15.9	9.51e-38	97
chr17	PPM1E	ENSG00000175175.5	-1.71065	-15.9	1.04e-37	98
chr1	XPR1	ENSG00000143324.13	-0.99143	-15.8	1.3e-37	99
chr4	PRSS12	ENSG00000164099.3	-2.04664	-15.8	1.57e-37	100
chr16	MAZ	ENSG00000103495.13	-0.93664	-15.7	3.39e-37	101
chr4	ANKRD50	ENSG00000151458.11	-0.84677	-15.7	3.47e-37	102
chr6	CASC15	ENSG00000272168.6	-1.04234	-15.7	4.1e-37	103
chr5	LPCAT1	ENSG00000153395.9	-1.15172	-15.7	4.24e-37	104
chr8	PBK	ENSG00000168078.9	-3.1353	-15.7	4.92e-37	105
chr11	TSKU	ENSG00000182704.7	-1.5601	-15.6	5.72e-37	106
chr1	EFHD2	ENSG00000142634.12	-1.29292	-15.6	6.56e-37	107
		ENSG00000284501.1	-0.8582	-15.6	8.58e-37	108
chr11	LRRC55	ENSG00000183908.5	-1.93957	-15.6	9.45e-37	109
chr11	CLMP	ENSG00000166250.11	-2.90413	-15.6	1.11e-36	110
chr1	ILDR2	ENSG00000143195.12	-1.22359	-15.5	1.66e-36	111
chr15	HAPLN3	ENSG00000140511.11	-2.2413	-15.5	1.85e-36	112
chr10	TET1	ENSG00000138336.8	-0.8469	-15.5	2e-36	113
chr5	HMGCS1	ENSG00000112972.14	-1.51778	-15.5	2.14e-36	114
chr22	SEZ6L	ENSG00000100095.18	-1.75694	-15.5	2.28e-36	115
chr1	KIRREL	ENSG00000183853.17	-1.42841	-15.4	3.15e-36	116
chr1	CENPF	ENSG00000117724.12	-1.69484	-15.4	5.02e-36	117
chr13	FAM155A	ENSG00000204442.3	-1.06126	-15.4	5.55e-36	118
chr21	GRIK1	ENSG00000171189.17	-1.41299	-15.3	6e-36	119
		ENSG00000277276.3	-1.70297	-15.3	1.11e-35	120
chr3	GNB4	ENSG00000114450.9	-1.66897	-15.3	1.21e-35	121
chr19	IGLON5	ENSG00000142549.9	-1.78087	-15.3	1.21e-35	122
chr4	KIAA1211	ENSG00000109265.13	-1.44728	-15.3	1.22e-35	123
chr17	NTN1	ENSG00000065320.8	-1.37745	-15.2	1.38e-35	124
chr19	SHANK1	ENSG00000161681.15	-1.91321	-15.2	1.46e-35	125
chr6	ANKRD6	ENSG00000135299.16	-1.05742	-15.2	1.97e-35	126
chr6	SCUBE3	ENSG00000146197.8	-1.80541	-15.2	2.63e-35	127
chr12	GAS2L3	ENSG00000139354.10	-1.87506	-15.1	2.66e-35	128
chr15	HCN4	ENSG00000138622.3	-1.80971	-15.1	3.97e-35	129
chr18	CBLN2	ENSG00000141668.9	-3.16457	-15	6.03e-35	130
		ENSG00000275079.3	-1.12418	-15	6.96e-35	131
chr17	COL1A1	ENSG00000108821.13	-2.41876	-15	9.29e-35	132
chr18	FHOD3	ENSG00000134775.15	-1.22854	-15	1.01e-34	133
chr1	GPR153	ENSG00000158292.6	-2.08453	-15	1.05e-34	134
chr16	MMP15	ENSG00000102996.4	-1.3716	-14.9	1.4e-34	135
chr14	OTUB2	ENSG00000089723.9	-1.66665	-14.9	1.41e-34	136
chr19	GRIN2D	ENSG00000105464.3	-2.00806	-14.9	1.68e-34	137
chr6	PTK7	ENSG00000112655.15	-1.3032	-14.9	1.84e-34	138
chr5	MGAT4B	ENSG00000161013.16	-0.84097	-14.9	1.94e-34	139
chr14	KIF26A	ENSG00000066735.14	-1.69028	-14.9	1.97e-34	140
chr8	SLCO5A1	ENSG00000137571.10	-1.25085	-14.9	2.19e-34	141
chr8	EXT1	ENSG00000182197.10	-0.72533	-14.9	2.22e-34	142
chrX	FAM155B	ENSG00000130054.4	-1.17552	-14.9	2.35e-34	143
chr2	RAPH1	ENSG00000173166.17	-1.00793	-14.9	2.5e-34	144
chr3	CSPG5	ENSG00000114646.9	-1.46	-14.8	2.85e-34	145
chr2	QPCT	ENSG00000115828.15	-1.256	-14.8	2.93e-34	146
chr22	WNT7B	ENSG00000188064.9	-1.80813	-14.8	2.96e-34	147
chr17	SDK2	ENSG00000069188.16	-1.59257	-14.8	3.52e-34	148
chr4	SEL1L3	ENSG00000091490.10	-1.35008	-14.8	4.43e-34	150
chr14	TMEM229B	ENSG00000198133.8	-0.99213	-14.8	4.43e-34	149
chr2	GALNT14	ENSG00000158089.14	-1.78603	-14.7	5.66e-34	151
chr1	CHML	ENSG00000203668.2	-1.10598	-14.7	5.91e-34	152
chr5	SPRY4	ENSG00000187678.8	-1.18588	-14.7	5.93e-34	153
chr10	AFAP1L2	ENSG00000169129.14	-0.84542	-14.7	8.24e-34	154
chr6	SMAP1	ENSG00000112305.14	-0.64693	-14.7	8.92e-34	155
chr5	SLC6A7	ENSG00000011083.8	-2.96461	-14.7	9.85e-34	156
chr5	PCDHAC1	ENSG00000248383.4	-1.28779	-14.7	1.09e-33	157
chr7	SDK1	ENSG00000146555.18	-1.53252	-14.6	1.32e-33	158
chr6	LRFN2	ENSG00000156564.8	-1.97306	-14.6	1.39e-33	159
chr3	MB21D2	ENSG00000180611.6	-1.00468	-14.6	1.68e-33	160
chr16	SBK1	ENSG00000188322.4	-1.5236	-14.6	2.31e-33	161
chr7	SLC29A4	ENSG00000164638.10	-1.47578	-14.6	2.48e-33	162
chr6	HIST1H2AI	ENSG00000196747.4	-3.10953	-14.5	2.8e-33	163
chr15	IGDCC3	ENSG00000174498.13	-1.46421	-14.5	3.27e-33	164
chr9	GABBR2	ENSG00000136928.6	-1.9026	-14.5	3.4e-33	165
chr17	CACNG5	ENSG00000075429.8	-1.78492	-14.5	3.73e-33	166
chr10	USP6NL	ENSG00000148429.14	-0.85192	-14.5	3.85e-33	167
chr1	LRP8	ENSG00000157193.15	-1.15422	-14.5	3.91e-33	168
chr20	TTPAL	ENSG00000124120.10	-0.68622	-14.4	6.59e-33	169
		ENSG00000038382.18	-0.85754	-14.4	8.58e-33	170
chr15	BLM	ENSG00000197299.10	-1.04243	-14.4	9.06e-33	171
chr10	PANK1	ENSG00000152782.16	-0.98525	-14.4	1.15e-32	172
chr4	AFAP1	ENSG00000196526.10	-0.9048	-14.3	1.25e-32	173
chr14	REC8	ENSG00000100918.12	-0.95086	-14.3	1.27e-32	174
chr12	FAM19A2	ENSG00000198673.10	-1.85818	-14.3	1.41e-32	175
chr10	ADGRA1-AS1	ENSG00000256925.2	-1.95904	-14.3	1.45e-32	176
chr7	TTYH3	ENSG00000136295.14	-1.1603	-14.3	1.49e-32	177
chrX	SLC16A2	ENSG00000147100.10	-0.78175	-14.3	1.87e-32	178
chr6	TUBB2A	ENSG00000137267.5	-1.27503	-14.3	1.94e-32	179
chr2	ST6GAL2	ENSG00000144057.15	-1.329	-14.3	2e-32	180
chr7	IGF2BP3	ENSG00000136231.13	-2.9263	-14.3	2.1e-32	181
chr21	KCNJ6	ENSG00000157542.9	-2.16616	-14.3	2.22e-32	182
chr18	TMEM200C	ENSG00000206432.4	-1.15757	-14.3	2.34e-32	183
chrX	PCDH19	ENSG00000165194.15	-2.04446	-14.2	2.48e-32	184
chr7	ELFN1	ENSG00000225968.7	-1.4105	-14.2	2.49e-32	185
chr13	COL4A2	ENSG00000134871.17	-2.32801	-14.2	2.77e-32	186
chr5	PCDHGB5	ENSG00000276547.1	-0.85436	-14.2	2.8e-32	187
chr14	SSTR1	ENSG00000139874.5	-1.75252	-14.2	3.12e-32	188
chrX	TRPC5	ENSG00000072315.3	-1.89718	-14.2	4.03e-32	189
chrX	ZNF711	ENSG00000147180.16	-0.72107	-14.2	4.34e-32	190
chr2	LBH	ENSG00000213626.11	-1.33701	-14.2	4.71e-32	191
chr7		ENSG00000236494.1	-4.0137	-14.2	4.71e-32	192
chr4	FAM184B	ENSG00000047662.4	-1.20525	-14.1	5.47e-32	193
chr18	GALR1	ENSG00000166573.5	-1.36309	-14.1	5.54e-32	194
chr16	XYLT1	ENSG00000103489.11	-0.80886	-14.1	6.06e-32	195
chr1	EPHB2	ENSG00000133216.16	-1.28836	-14.1	6.89e-32	196
		ENSG00000060718.20	-1.00501	-14.1	7.09e-32	197
chr9	OLFM1	ENSG00000130558.19	-1.23085	-14.1	7.81e-32	198
chr12	DBX2	ENSG00000185610.6	-1.77282	-14.1	8.44e-32	199
chr6	HIST1H2AG	ENSG00000196787.3	-2.11822	-14	1.25e-31	200
chr6	FABP7	ENSG00000164434.11	-2.05377	-14	1.31e-31	201
chr13	COL4A1	ENSG00000187498.14	-2.52128	-14	1.7e-31	202
chr16	CPNE7	ENSG00000178773.14	-1.68468	-14	1.75e-31	203
chr17	BTBD17	ENSG00000204347.3	-1.80717	-14	2.16e-31	204
chr5	SEMA5A	ENSG00000112902.11	-1.30926	-13.9	2.52e-31	205
chr2	RRM2	ENSG00000171848.13	-3.91555	-13.9	2.85e-31	206
		ENSG00000077279.18	-1.80486	-13.9	3.3e-31	207
		ENSG00000113448.18	-0.78351	-13.9	3.47e-31	208
chr19	GMIP	ENSG00000089639.10	-1.2691	-13.9	3.61e-31	209
chr6	HIST1H2BM	ENSG00000273703.1	-2.63005	-13.9	4.01e-31	210
chr3	SLC6A11	ENSG00000132164.9	-2.06632	-13.9	4.57e-31	211
chr1	IGSF21	ENSG00000117154.11	-1.53252	-13.8	5.8e-31	212
chrX	GABRA3	ENSG00000011677.12	-1.64307	-13.8	6.33e-31	213
chr5	SRD5A1	ENSG00000145545.11	-0.83928	-13.8	6.63e-31	214
chr3	VEPH1	ENSG00000197415.11	-3.02909	-13.8	6.7e-31	215
chr1	KCNC4	ENSG00000116396.14	-1.19762	-13.8	7.54e-31	216
chr15	NUSAP1	ENSG00000137804.12	-1.86538	-13.8	8.67e-31	217
chrX	AMMECR1	ENSG00000101935.9	-0.81119	-13.8	9.94e-31	218
chr6	HIST1H3F	ENSG00000277775.1	-3.52125	-13.7	1.14e-30	219
chr20	VSTM2L	ENSG00000132821.11	-1.46291	-13.7	1.15e-30	220
chr2	KCNK3	ENSG00000171303.6	-1.52572	-13.7	1.32e-30	221
chr6	TTK	ENSG00000112742.9	-2.41951	-13.7	1.42e-30	222
chr17	RAC3	ENSG00000169750.8	-1.69512	-13.7	1.87e-30	223
chr12	IGF1	ENSG00000017427.15	-1.66386	-13.7	2.03e-30	224
chr6	HIST1H1B	ENSG00000184357.4	-3.72227	-13.7	2.12e-30	225
chr7	GPC2	ENSG00000213420.7	-1.55746	-13.7	2.16e-30	226
chr1	TSPAN2	ENSG00000134198.9	-1.69782	-13.7	2.18e-30	227
chr1	YBX1	ENSG00000065978.18	-1.18247	-13.7	2.31e-30	228
chr1	LGR6	ENSG00000133067.17	-2.63071	-13.6	4.37e-30	229
chr3	SPSB4	ENSG00000175093.4	-1.2807	-13.6	4.67e-30	230
chr7	COL1A2	ENSG00000164692.17	-1.75217	-13.6	4.81e-30	231
chr16	RPS2	ENSG00000140988.15	-0.97167	-13.5	5.24e-30	232
chr1	DTL	ENSG00000143476.17	-2.05069	-13.5	5.45e-30	233
chr11	NRXN2	ENSG00000110076.18	-0.92521	-13.5	7.25e-30	234
chr6	HIST1H2BO	ENSG00000274641.1	-3.11971	-13.5	8.24e-30	235
chr1	C1orf106	ENSG00000163362.10	-1.47796	-13.5	9.66e-30	236
chr19	C2CD4C	ENSG00000183186.7	-1.63165	-13.5	9.68e-30	237
chrX	HMGB3	ENSG00000029993.14	-1.16082	-13.5	9.93e-30	238
chr9	BICD2	ENSG00000185963.13	-0.51424	-13.5	1.01e-29	239
chr4	NCAPG	ENSG00000109805.9	-2.27664	-13.4	1.23e-29	240
		ENSG00000278644.2	-0.93427	-13.4	1.35e-29	241
chr1	IQGAP3	ENSG00000183856.10	-3.12074	-13.4	1.47e-29	242
chr1	HES5	ENSG00000197921.5	-2.06171	-13.4	1.49e-29	243
chr2	TMEM169	ENSG00000163449.10	-1.10038	-13.4	1.58e-29	244
chr6	HIST1H3B	ENSG00000274267.1	-3.17881	-13.4	1.7e-29	245
chr8	TMEM65	ENSG00000164983.7	-1.012	-13.4	1.85e-29	246
chr5	RGMB	ENSG00000174136.11	-0.95388	-13.4	1.92e-29	247
chr17	CA10	ENSG00000154975.13	-1.4689	-13.3	3.14e-29	248
chr5	ADAMTS16	ENSG00000145536.15	-2.65693	-13.2	5.98e-29	249
chr22	SCUBE1	ENSG00000159307.18	-2.2789	-13.2	7.09e-29	250
chrX	GPR173	ENSG00000184194.5	-0.64941	-13.2	7.29e-29	251
chr17	HS3ST3B1	ENSG00000125430.8	-2.65641	-13.2	7.57e-29	252
chr1	NAV1	ENSG00000134369.15	-0.95166	-13.2	8.37e-29	253
chr5	BASP1	ENSG00000176788.8	-1.3291	-13.2	8.77e-29	254
chr2	NRXN1	ENSG00000179915.22	-1.02924	-13.2	9.84e-29	255
chrX	WNK3	ENSG00000196632.10	-0.55819	-13.1	1.14e-28	256
chr19	NANOS3	ENSG00000187556.7	-1.54976	-13.1	1.15e-28	257
chr5	CDH10	ENSG00000040731.10	-0.9887	-13.1	1.52e-28	258
chr1	NOS1AP	ENSG00000198929.12	-1.20994	-13.1	1.62e-28	259
chr3	CIDECP	ENSG00000186162.10	-0.74004	-13.1	1.69e-28	260
chr17	KIF18B	ENSG00000186185.13	-2.34588	-13.1	2.26e-28	261
		ENSG00000143179.14	-0.52725	-13	2.69e-28	262
chr7	EZH2	ENSG00000106462.10	-1.16573	-13	2.9e-28	263
chrX	GLRA2	ENSG00000101958.13	-2.05655	-13	3.01e-28	264
chr12	CUX2	ENSG00000111249.13	-1.93191	-13	3.07e-28	265
chr10	MARVELD1	ENSG00000155254.12	-0.85279	-13	3.16e-28	266
chr6	TMEM151B	ENSG00000178233.17	-1.26846	-13	3.82e-28	267
chr6	MARCKS	ENSG00000277443.2	-1.24094	-13	4.25e-28	268
chr10	HELLS	ENSG00000119969.14	-1.11041	-13	4.8e-28	269
chr7	STK17A	ENSG00000164543.5	-0.85029	-13	4.8e-28	270
chr1	MFAP2	ENSG00000117122.13	-2.86029	-12.9	5.3e-28	271
chr14	NID2	ENSG00000087303.17	-1.58186	-12.9	6.85e-28	272
chr21	NRIP1	ENSG00000180530.10	-0.659	-12.9	7.13e-28	273
chr5	PARP8	ENSG00000151883.17	-0.84031	-12.9	7.3e-28	274
chr3	FBLN2	ENSG00000163520.13	-1.3373	-12.9	7.49e-28	275
chrX	NLGN4X	ENSG00000146938.14	-0.79717	-12.9	7.63e-28	276
chr1	FBLIM1	ENSG00000162458.12	-2.00563	-12.9	7.98e-28	277
chr14	YBX1P1	ENSG00000224861.1	-1.4743	-12.9	1.02e-27	278
chr2	IDH1	ENSG00000138413.13	-0.93654	-12.8	1.04e-27	279
chr9	PAPPA	ENSG00000182752.9	-1.7997	-12.8	1.18e-27	280
chrX	ADGRG2	ENSG00000173698.17	-1.63478	-12.8	1.21e-27	281
chr6	HIST1H2BG	ENSG00000273802.2	-1.32695	-12.8	1.21e-27	282
chr3	SLCO2A1	ENSG00000174640.12	-2.90568	-12.8	1.23e-27	283
chr8	CTHRC1	ENSG00000164932.12	-1.96813	-12.8	1.29e-27	284
chr4	NWD2	ENSG00000174145.7	-2.89762	-12.8	1.31e-27	285
chr3	PODXL2	ENSG00000114631.10	-0.95681	-12.8	1.4e-27	286
chr17	CHD3	ENSG00000170004.16	-1.01912	-12.8	1.79e-27	287
chr1	SDC3	ENSG00000162512.15	-0.96713	-12.8	1.9e-27	288
chr5	HMGCR	ENSG00000113161.15	-0.91281	-12.8	2.06e-27	289
chr2	TET3	ENSG00000187605.15	-0.93169	-12.7	2.45e-27	290
chrX	TRO	ENSG00000067445.20	-0.77297	-12.7	3e-27	291
chr12	SOCS2-AS1	ENSG00000246985.7	-1.48407	-12.7	3.27e-27	292
chr6	HIST1H4F	ENSG00000274618.1	-2.1797	-12.7	3.29e-27	293
chr17	FAAP100	ENSG00000185504.16	-1.04893	-12.7	3.53e-27	294
chr5	LMNB1	ENSG00000113368.11	-1.09437	-12.7	3.73e-27	295
chr19	DDX49	ENSG00000105671.11	-0.56715	-12.7	4.04e-27	296
chr11	SCUBE2	ENSG00000175356.12	-1.13288	-12.7	4.13e-27	297
chr10	SPRN	ENSG00000203772.7	-1.48236	-12.7	4.13e-27	298
chr2		ENSG00000228999.2	-3.13668	-12.7	4.33e-27	299
chr1	ELAVL4	ENSG00000162374.16	-1.66033	-12.7	4.36e-27	300
chr4	CASP3	ENSG00000164305.18	-0.87084	-12.7	4.53e-27	301
chr1	KIF14	ENSG00000118193.11	-2.18801	-12.6	4.68e-27	302
chr17	KPNA2	ENSG00000182481.8	-0.78879	-12.6	5.79e-27	303
chr3	PTPRG	ENSG00000144724.19	-0.66307	-12.6	5.79e-27	304
		ENSG00000087460.24	-0.74031	-12.6	5.8e-27	306
chr6	HIST1H2BE	ENSG00000274290.2	-0.8483	-12.6	5.8e-27	305
chr10	HTR7	ENSG00000148680.15	-1.89806	-12.6	6.24e-27	307
chrX	CASK	ENSG00000147044.20	-0.66234	-12.6	6.44e-27	308
chr1	KCNT2	ENSG00000162687.16	-1.01353	-12.6	6.98e-27	309
chr8	LYPLA1	ENSG00000120992.17	-0.75299	-12.6	7.45e-27	310
chr10	NPM3	ENSG00000107833.10	-1.09497	-12.6	7.5e-27	311
chr18	ASXL3	ENSG00000141431.10	-1.05723	-12.6	7.71e-27	312
chr15	LINGO1	ENSG00000169783.12	-1.19636	-12.5	1.26e-26	313
chr12	SPATS2	ENSG00000123352.17	-0.7213	-12.5	1.48e-26	314
chr6	PREP	ENSG00000085377.13	-0.66442	-12.5	1.63e-26	315
chr5	ARSB	ENSG00000113273.15	-0.63506	-12.5	1.68e-26	316
chr4	PDGFRA	ENSG00000134853.11	-1.50349	-12.5	2.03e-26	317
chr16	CALB2	ENSG00000172137.18	-1.70817	-12.4	2.33e-26	318
chr5	KCNIP1	ENSG00000182132.13	-0.87682	-12.4	2.83e-26	319
chr6	TNFRSF21	ENSG00000146072.6	-0.90015	-12.4	3e-26	320
chr5	MAP3K1	ENSG00000095015.5	-0.59602	-12.4	3.33e-26	321
chr22	MCHR1	ENSG00000128285.4	-1.77599	-12.4	3.43e-26	322
		ENSG00000232421.10	-1.09462	-12.4	3.46e-26	323
chr1	RNF2	ENSG00000121481.10	-0.74733	-12.4	3.52e-26	324
chr5	F2R	ENSG00000181104.6	-1.96889	-12.4	3.55e-26	325
chr14	SLC8A3	ENSG00000100678.18	-0.99428	-12.4	3.95e-26	326
chr9	COL15A1	ENSG00000204291.10	-1.68955	-12.4	4.15e-26	327
		ENSG00000273529.2	-2.03666	-12.3	4.56e-26	328
chr12	PDZRN4	ENSG00000165966.14	-0.96721	-12.3	4.87e-26	330
chr5	PCDHGA10	ENSG00000253846.2	-0.78171	-12.3	4.87e-26	329
chr12	BICD1	ENSG00000151746.13	-0.47657	-12.3	4.89e-26	331
		ENSG00000229684.10	-1.07593	-12.3	4.97e-26	332
chr2	ITGA4	ENSG00000115232.13	-1.40627	-12.3	5.65e-26	333
chr11	RTN4RL2	ENSG00000186907.7	-2.23638	-12.3	5.83e-26	334
chr1	NTNG1	ENSG00000162631.18	-1.44754	-12.3	6.23e-26	335
chr2	GPR17	ENSG00000144230.16	-1.91556	-12.3	6.31e-26	336
chr9	MELK	ENSG00000165304.7	-2.86875	-12.3	6.67e-26	337
chr2	LGALSL	ENSG00000119862.12	-0.70025	-12.3	6.76e-26	338
chr19	ZNF681	ENSG00000196172.9	-1.03733	-12.3	7e-26	339
chr8	FAM110B	ENSG00000169122.11	-0.76696	-12.3	7.04e-26	340
chr7	ZNF804B	ENSG00000182348.6	-1.80913	-12.3	7.58e-26	341
		ENSG00000235067.10	-1.07186	-12.3	7.88e-26	342
chr5	AFAP1L1	ENSG00000157510.13	-1.34456	-12.2	9.07e-26	344
chr10	CDK1	ENSG00000170312.15	-1.86538	-12.2	9.07e-26	343
chr8	CHRNA2	ENSG00000120903.12	-3.2117	-12.2	9.23e-26	345
chrX	MAGED4B	ENSG00000187243.16	-0.9405	-12.2	9.55e-26	346
chr3	EPHB3	ENSG00000182580.2	-1.18556	-12.2	9.7e-26	347
		ENSG00000272419.6	-1.00166	-12.2	1.07e-25	348
chr10	H2AFY2	ENSG00000099284.13	-0.69181	-12.2	1.09e-25	349
chr5	ADAMTS6	ENSG00000049192.14	-1.04597	-12.2	1.12e-25	350
chr6	HIST1H2BH	ENSG00000275713.2	-2.50881	-12.2	1.13e-25	351
chr11	DCHS1	ENSG00000166341.7	-0.95456	-12.2	1.15e-25	352
chr14	CARMIL3	ENSG00000186648.14	-1.05766	-12.2	1.26e-25	353
chr5	PANK3	ENSG00000120137.6	-0.5197	-12.2	1.39e-25	354
chr2	CNRIP1	ENSG00000119865.8	-0.73435	-12.2	1.4e-25	355
chr5	ARL15	ENSG00000185305.10	-0.81271	-12.2	1.41e-25	356
chr4	PCGF3	ENSG00000185619.18	-0.4925	-12.2	1.41e-25	357
chr16	TUBB3	ENSG00000258947.6	-1.37352	-12.2	1.58e-25	358
chr3	SMC4	ENSG00000113810.15	-0.77995	-12.2	1.61e-25	359
chr17	HN1	ENSG00000189159.15	-1.06892	-12.2	1.81e-25	360
chr10	NRP1	ENSG00000099250.17	-1.11891	-12.1	1.93e-25	361
chr15	CD276	ENSG00000103855.17	-0.75924	-12.1	1.99e-25	362
chr8	LINC01301	ENSG00000251396.6	-1.12296	-12.1	2.03e-25	363
chr3	BCHE	ENSG00000114200.9	-1.11961	-12.1	2.3e-25	364
chr1	CHD5	ENSG00000116254.17	-1.39019	-12.1	2.43e-25	365
chr3	CNTN6	ENSG00000134115.12	-1.25058	-12.1	2.57e-25	366
chr11	CTNND1	ENSG00000198561.13	-0.70894	-12.1	2.76e-25	367
chr7	MEST	ENSG00000106484.14	-1.07834	-12.1	2.85e-25	368
chr1	DEPDC1	ENSG00000024526.16	-2.00371	-12.1	2.99e-25	369
		ENSG00000232575.10	-1.06749	-12.1	3.02e-25	370
chr2	TP53I3	ENSG00000115129.13	-1.42351	-12.1	3.03e-25	371
chr9	PCSK5	ENSG00000099139.13	-0.82684	-12.1	3.39e-25	372
chr20	COL20A1	ENSG00000101203.16	-1.46978	-12.1	3.69e-25	373
chr11	LRFN4	ENSG00000173621.8	-0.96228	-12.1	3.93e-25	374
chr10	SEMA4G	ENSG00000095539.15	-1.22465	-12	3.94e-25	375
chr6		ENSG00000282988.1	-1.18799	-12	4.22e-25	376
chr6	FYN	ENSG00000010810.17	-0.59972	-12	4.54e-25	377
chr1	HIST2H3C	ENSG00000203811.1	-2.90817	-12	4.74e-25	378
chr1	ZBTB8B	ENSG00000273274.1	-1.15254	-12	5.01e-25	379
chr5	ADAM19	ENSG00000135074.15	-1.3736	-12	5.23e-25	380
chr3	CHST2	ENSG00000175040.5	-0.80086	-12	5.39e-25	381
		ENSG00000224156.10	-1.06035	-12	5.46e-25	382
chr19	SH3GL1	ENSG00000141985.9	-0.52514	-12	5.7e-25	383
chr12	GLT8D2	ENSG00000120820.12	-0.86166	-12	5.8e-25	384
chr1	HIST2H3A	ENSG00000203852.3	-2.78708	-12	5.95e-25	385
		ENSG00000196565.13	-4.06857	-12	6e-25	386
chr5	TRPC7	ENSG00000069018.17	-1.52302	-12	6.3e-25	387
chr7	HDAC9	ENSG00000048052.21	-0.86505	-12	6.37e-25	388
chr8	PAG1	ENSG00000076641.4	-0.68947	-12	7.02e-25	389
chr15	CCNB2	ENSG00000157456.7	-1.91482	-12	7.33e-25	390
chr17	TMEM132E	ENSG00000181291.6	-1.29884	-12	7.44e-25	391
chr13	RAP2A	ENSG00000125249.6	-0.5642	-11.9	8.51e-25	392
chr2	HPCAL1	ENSG00000115756.12	-0.79834	-11.9	8.65e-25	393
chr19	MAST1	ENSG00000105613.9	-1.41206	-11.9	8.98e-25	394
chr4	EPHA5	ENSG00000145242.13	-1.36672	-11.9	9e-25	395
chr16	MVD	ENSG00000167508.11	-0.80195	-11.9	9.13e-25	396
chr11	TP53I11	ENSG00000175274.18	-1.27272	-11.9	9.2e-25	397
chr14	CDH24	ENSG00000139880.19	-0.79138	-11.9	9.73e-25	398
chr14	AREL1	ENSG00000119682.16	-0.52783	-11.9	9.95e-25	399
chr2	MYO1B	ENSG00000128641.18	-1.12148	-11.9	9.96e-25	400
chr20	SOX12	ENSG00000177732.8	-0.83704	-11.9	1.05e-24	401
chr1	TIPRL	ENSG00000143155.12	-0.52971	-11.9	1.09e-24	402
chr16	DOK4	ENSG00000125170.10	-1.11542	-11.9	1.1e-24	403
		ENSG00000049130.14	-1.35374	-11.9	1.11e-24	404
		ENSG00000183311.16	-1.07553	-11.9	1.15e-24	405
chr2	PID1	ENSG00000153823.18	-0.69809	-11.9	1.16e-24	406
chr19	R3HDM4	ENSG00000198858.9	-0.54144	-11.9	1.25e-24	407
chr16	ZNRF1	ENSG00000186187.11	-0.76136	-11.9	1.27e-24	408
chr5	LSM11	ENSG00000155858.5	-1.41574	-11.9	1.27e-24	409
chr19	SHD	ENSG00000105251.10	-1.46348	-11.9	1.35e-24	410
chr5	PCDHGB4	ENSG00000253953.2	-0.78745	-11.9	1.64e-24	411
chr6	COL12A1	ENSG00000111799.20	-1.13536	-11.8	1.72e-24	412
chr17	BIRC5	ENSG00000089685.14	-2.11777	-11.8	1.77e-24	413
chr4	C4orf19	ENSG00000154274.14	-1.24674	-11.8	1.79e-24	414
chr2	KCNK12	ENSG00000184261.4	-1.22177	-11.8	1.94e-24	415
chr17	TRIM16	ENSG00000221926.11	-0.6894	-11.8	2.06e-24	416
chr6	TUBB	ENSG00000196230.12	-1.0439	-11.8	2.1e-24	417
chr20	SLC24A3	ENSG00000185052.11	-1.01989	-11.8	2.33e-24	418
chr8	GGH	ENSG00000137563.11	-0.83301	-11.8	2.63e-24	420
chr5	GPRIN1	ENSG00000169258.6	-1.46057	-11.8	2.63e-24	419
chr17	DCAF7	ENSG00000136485.14	-0.4386	-11.8	2.71e-24	421
chr9	VAV2	ENSG00000160293.16	-0.89939	-11.8	2.73e-24	422
		ENSG00000227739.10	-1.07799	-11.8	2.75e-24	423
chrX	GABRQ	ENSG00000268089.2	-1.4179	-11.8	3.01e-24	424
chrX	MAGED4	ENSG00000154545.16	-0.90385	-11.8	3.15e-24	425
chr16	UBFD1	ENSG00000103353.15	-0.46907	-11.8	3.17e-24	426
chr16	TOX3	ENSG00000103460.16	-1.75524	-11.8	3.28e-24	427
chr22	ZBED4	ENSG00000100426.6	-0.51198	-11.8	3.35e-24	428
chr17	TMEM97	ENSG00000109084.13	-0.85904	-11.8	3.42e-24	429
chr11	VSTM5	ENSG00000214376.5	-1.70923	-11.7	3.54e-24	430
chr1	PTGER3	ENSG00000050628.20	-2.80126	-11.7	3.65e-24	431
chr17	RTN4RL1	ENSG00000185924.6	-1.42364	-11.7	3.98e-24	432
chr17	ACLY	ENSG00000131473.16	-0.77018	-11.7	4.21e-24	433
		ENSG00000011105.12	-0.92447	-11.7	4.25e-24	434
chr2	VSNL1	ENSG00000163032.11	-1.81847	-11.7	5.07e-24	435
chr19	NPAS1	ENSG00000130751.9	-1.77698	-11.7	5.28e-24	437
chr4	CAMK2D	ENSG00000145349.16	-0.96022	-11.7	5.28e-24	436
		ENSG00000178445.9	-0.87175	-11.7	5.45e-24	438
chr12	NAV3	ENSG00000067798.14	-0.79861	-11.7	5.67e-24	439
chr13	SOX1	ENSG00000182968.4	-1.11535	-11.7	5.74e-24	440
chr12	ZNF641	ENSG00000167528.12	-0.60644	-11.7	5.92e-24	441
chr17	TUBG1	ENSG00000131462.7	-0.68456	-11.7	6e-24	442
chr1	GPR161	ENSG00000143147.14	-1.37012	-11.7	6.01e-24	443
chr22	PNPLA3	ENSG00000100344.10	-1.61435	-11.7	6.07e-24	444
chr6	HIVEP1	ENSG00000095951.16	-0.7232	-11.7	6.26e-24	445
chr5	PCDHGA11	ENSG00000253873.5	-0.76311	-11.7	6.45e-24	446
chr5	ST8SIA4	ENSG00000113532.12	-0.9313	-11.7	6.82e-24	447
chr10	DLG5	ENSG00000151208.16	-0.80702	-11.7	6.86e-24	448
chr13	LRCH1	ENSG00000136141.14	-0.56496	-11.6	7.25e-24	449
chr6	DCBLD1	ENSG00000164465.18	-1.07569	-11.6	9.15e-24	450
chr11	SLC35C1	ENSG00000181830.8	-0.76737	-11.6	9.57e-24	451
chr5	GHR	ENSG00000112964.13	-0.96439	-11.6	9.75e-24	452
chr20	TPX2	ENSG00000088325.15	-1.05644	-11.6	1.09e-23	453
chr16		ENSG00000260577.2	-2.22345	-11.6	1.1e-23	454
		ENSG00000081189.15	-1.10895	-11.6	1.19e-23	455
chr3	PLXNA1	ENSG00000114554.11	-1.14736	-11.6	1.29e-23	456
chr17	AXIN2	ENSG00000168646.12	-0.682	-11.6	1.44e-23	457
chr17	RARA	ENSG00000131759.17	-0.79606	-11.6	1.5e-23	458
chr3	TRH	ENSG00000170893.3	-1.70964	-11.5	1.51e-23	459
chr11	GDPD5	ENSG00000158555.14	-1.07155	-11.5	1.54e-23	460
chrX	FGD1	ENSG00000102302.7	-0.85185	-11.5	1.59e-23	461
chrX	MXRA5	ENSG00000101825.7	-1.85567	-11.5	1.62e-23	462
chr12	FOXM1	ENSG00000111206.12	-1.51964	-11.5	1.63e-23	463
chr21	DSCAM	ENSG00000171587.14	-0.69376	-11.5	1.64e-23	464
chr6	HIST1H3H	ENSG00000278828.1	-2.07042	-11.5	1.65e-23	465
		ENSG00000282830.1	-1.62288	-11.5	1.7e-23	466
chr12	LMBR1L	ENSG00000139636.15	-0.55371	-11.5	1.82e-23	467
chr11	TSPAN18	ENSG00000157570.11	-1.81549	-11.5	1.83e-23	468
chr2	CENPO	ENSG00000138092.10	-0.66191	-11.5	1.85e-23	469
chr17	RPS2P46	ENSG00000189343.7	-1.09062	-11.5	1.97e-23	470
chr14	TRAF3	ENSG00000131323.14	-0.5386	-11.5	2.24e-23	471
chr14		ENSG00000258520.1	-2.54873	-11.5	2.26e-23	472
chr11	SYT13	ENSG00000019505.7	-1.65071	-11.5	2.29e-23	473
chr2	CLASP1	ENSG00000074054.17	-0.44802	-11.5	2.31e-23	474
chr14	NGB	ENSG00000165553.4	-1.40242	-11.5	2.46e-23	475
		ENSG00000160360.12	-0.95683	-11.5	2.66e-23	476
		ENSG00000177283.7	-1.19847	-11.5	3.02e-23	477
chr20	NTSR1	ENSG00000101188.4	-2.21277	-11.4	3.21e-23	478
chr19	WTIP	ENSG00000142279.12	-0.91691	-11.4	3.45e-23	479
chr10	XPNPEP1	ENSG00000108039.17	-0.39907	-11.4	3.46e-23	480
chr19	PLEKHG2	ENSG00000090924.14	-1.37039	-11.4	3.86e-23	481
chr14	LRFN5	ENSG00000165379.13	-0.99867	-11.4	4.1e-23	482
chr2	PTH2R	ENSG00000144407.9	-1.63854	-11.4	4.4e-23	483
chrX	RRAGB	ENSG00000083750.12	-0.59464	-11.4	5.1e-23	484
chr1	SIKE1	ENSG00000052723.11	-0.60049	-11.4	5.13e-23	485
chrX	CDK16	ENSG00000102225.15	-0.6067	-11.4	5.16e-23	486
chr7	CUX1	ENSG00000257923.9	-0.33728	-11.4	5.28e-23	487
chr17	BLMH	ENSG00000108578.14	-0.44864	-11.4	5.62e-23	488
chr1	HMCN1	ENSG00000143341.11	-1.42011	-11.4	5.99e-23	489
chr17	SERPINF1	ENSG00000132386.10	-1.48355	-11.4	6.1e-23	490
chr11	NELL1	ENSG00000165973.18	-1.22025	-11.3	6.56e-23	491
chr3	POLQ	ENSG00000051341.13	-1.55194	-11.3	6.68e-23	492
chr17	PCGF2	ENSG00000277258.4	-0.83287	-11.3	6.87e-23	493
chr6	HIST1H2BF	ENSG00000277224.2	-0.92453	-11.3	6.93e-23	494
chr11	FXYD6	ENSG00000137726.16	-1.53782	-11.3	7.5e-23	495
chr1	BCAN	ENSG00000132692.18	-0.98458	-11.3	7.82e-23	496
chr5	PCDHGB3	ENSG00000262209.2	-0.79863	-11.3	8.3e-23	497
chr2	CKAP2L	ENSG00000169607.12	-2.17213	-11.3	8.31e-23	498
chr22	CECR5	ENSG00000069998.12	-0.42593	-11.3	8.5e-23	499
chr11	FAM168A	ENSG00000054965.10	-0.36383	-11.3	9.49e-23	500
chr17	COX10	ENSG00000006695.10	-0.48308	-11.3	1.13e-22	501
chr1	GPX7	ENSG00000116157.5	-0.76928	-11.3	1.17e-22	502
chr1	MAGI3	ENSG00000081026.18	-0.5326	-11.3	1.3e-22	503
chr5	HNRNPA0	ENSG00000177733.6	-0.38868	-11.2	1.36e-22	504
chr10	MAPK8	ENSG00000107643.15	-0.63024	-11.2	1.53e-22	505
chr1	SEMA6C	ENSG00000143434.15	-0.78584	-11.2	1.55e-22	506
chr12	VPS37B	ENSG00000139722.6	-0.6496	-11.2	1.56e-22	507
chr19	PPP5C	ENSG00000011485.14	-0.43722	-11.2	1.62e-22	508
		ENSG00000276781.3	-1.51392	-11.2	1.63e-22	509
chr14	ZDHHC22	ENSG00000177108.5	-1.08311	-11.2	1.86e-22	510
chr9	DCAF12	ENSG00000198876.12	-0.53398	-11.2	1.87e-22	511
chr20	GDF5	ENSG00000125965.8	-2.34671	-11.2	2.13e-22	512
chr3	SKIL	ENSG00000136603.13	-0.48841	-11.2	2.16e-22	513
chr19	ZNF850	ENSG00000267041.5	-0.70722	-11.2	2.18e-22	514
chr5	N4BP3	ENSG00000145911.5	-1.06634	-11.2	2.21e-22	515
chr3	ZNF860	ENSG00000197385.5	-1.50391	-11.2	2.36e-22	516
chr22	ZNF74	ENSG00000185252.18	-0.54302	-11.2	2.5e-22	517
chr6	MDGA1	ENSG00000112139.14	-0.89073	-11.1	2.79e-22	518
chr4	MSMO1	ENSG00000052802.12	-0.93421	-11.1	2.8e-22	519
chr19	ARHGAP33	ENSG00000004777.18	-0.89053	-11.1	2.82e-22	520
chr11	HBG1	ENSG00000213934.6	-3.33875	-11.1	2.9e-22	521
chr6	BMP5	ENSG00000112175.7	-2.91521	-11.1	3e-22	522
chr2	DLX2	ENSG00000115844.10	-1.64504	-11.1	3.3e-22	523
chr13	BRCA2	ENSG00000139618.14	-1.29817	-11.1	3.34e-22	524
chr4	DCLK2	ENSG00000170390.15	-0.58178	-11.1	3.5e-22	525
chr3	TFRC	ENSG00000072274.12	-0.90403	-11.1	3.57e-22	526
chr17	ETV4	ENSG00000175832.12	-2.08367	-11.1	3.71e-22	527
chr16		ENSG00000283662.1	-2.50422	-11.1	4.12e-22	528
chr13	FLT3	ENSG00000122025.14	-1.58776	-11.1	4.47e-22	529
chr8	HAS2	ENSG00000170961.6	-1.45052	-11.1	4.53e-22	530
		ENSG00000146826.16	-0.68815	-11.1	4.57e-22	531
chr4	N4BP2	ENSG00000078177.13	-0.86025	-11.1	4.76e-22	532
chr19	TINCR	ENSG00000223573.6	-1.65504	-11	6.22e-22	533
chr1	MARK1	ENSG00000116141.15	-0.61462	-11	6.63e-22	534
chr16	MMP25	ENSG00000008516.16	-2.53882	-11	6.74e-22	535
chr6	USP49	ENSG00000164663.14	-0.50801	-11	6.8e-22	536
chr1	HIVEP3	ENSG00000127124.14	-0.91987	-11	7.2e-22	537
chr4	COQ2	ENSG00000173085.13	-0.61305	-11	7.21e-22	538
chr6	HIST1H3C	ENSG00000278272.1	-2.19714	-11	7.71e-22	539
chr22	KIAA1644	ENSG00000138944.7	-1.44839	-11	7.82e-22	540
chr12		ENSG00000214039.8	-1.96782	-11	8.9e-22	541
chr12	TIGAR	ENSG00000078237.6	-0.63298	-11	9.82e-22	542
		ENSG00000274429.2	-0.77107	-11	9.86e-22	543
		ENSG00000139174.11	-1.23	-11	1.02e-21	544
chrX	ZDHHC15	ENSG00000102383.13	-0.65088	-11	1.07e-21	545
chrX	TENM1	ENSG00000009694.13	-1.06162	-11	1.08e-21	546
chr11	TUB	ENSG00000166402.8	-0.56952	-11	1.13e-21	547
chr4	CRMP1	ENSG00000072832.14	-1.04251	-11	1.15e-21	548
chr10	MCM10	ENSG00000065328.16	-2.27783	-10.9	1.16e-21	549
chr12	PHLDA1	ENSG00000139289.13	-0.81152	-10.9	1.19e-21	550
chr3	PCOLCE2	ENSG00000163710.7	-1.89768	-10.9	1.19e-21	551
chr2	DLX1	ENSG00000144355.14	-1.31582	-10.9	1.28e-21	552
chr2	LYPD6	ENSG00000187123.14	-0.98431	-10.9	1.29e-21	553
chr8	CRH	ENSG00000147571.4	-1.76075	-10.9	1.31e-21	554
chr19	FAM32A	ENSG00000105058.11	-0.38576	-10.9	1.32e-21	555
chr17	PITPNA	ENSG00000174238.14	-0.43704	-10.9	1.41e-21	556
chr4	SHROOM3	ENSG00000138771.14	-1.10686	-10.9	1.42e-21	557
chr13	KLF12	ENSG00000118922.17	-0.76237	-10.9	1.43e-21	558
chr14	CHGA	ENSG00000100604.12	-1.49536	-10.9	1.5e-21	560
chr1	NT5C1A	ENSG00000116981.3	-1.07631	-10.9	1.5e-21	559
chr12	ARNTL2	ENSG00000029153.14	-0.89591	-10.9	1.8e-21	561
chr5	PCDHB15	ENSG00000113248.5	-0.67905	-10.9	2.05e-21	562
chr1	SMYD2	ENSG00000143499.13	-0.82983	-10.9	2.27e-21	563
chr10	RTKN2	ENSG00000182010.10	-1.24042	-10.9	2.37e-21	564
chr8	GFRA2	ENSG00000168546.10	-1.41519	-10.8	2.41e-21	565
chr17	ZNF286B	ENSG00000249459.8	-0.58318	-10.8	2.43e-21	566
chr17	SLC13A5	ENSG00000141485.16	-1.3042	-10.8	2.45e-21	567
chr20	GINS1	ENSG00000101003.9	-0.83383	-10.8	2.54e-21	568
chr1	OLFML2B	ENSG00000162745.10	-1.49688	-10.8	2.56e-21	569
chr8	RNF122	ENSG00000133874.1	-1.69926	-10.8	2.7e-21	570
chr3	CAMK2N2	ENSG00000163888.3	-1.24171	-10.8	2.77e-21	571
chr10	FGFBP3	ENSG00000174721.9	-1.01293	-10.8	2.92e-21	572
chr11	FJX1	ENSG00000179431.6	-1.15888	-10.8	2.98e-21	573
chr15	MFGE8	ENSG00000140545.14	-1.09551	-10.8	3e-21	574
chr9	RPL12	ENSG00000197958.12	-0.8812	-10.8	3.29e-21	575
chr3	SCN5A	ENSG00000183873.15	-1.35842	-10.8	3.46e-21	576
chr1	SRGAP2	ENSG00000266028.7	-0.5087	-10.8	3.47e-21	577
chr17	LINC00511	ENSG00000227036.6	-0.70492	-10.8	3.74e-21	578
chr1	SRGAP2B	ENSG00000196369.10	-0.5298	-10.8	4.3e-21	579
chr16	CMIP	ENSG00000153815.16	-0.70433	-10.8	4.35e-21	580
chr13	TNFRSF19	ENSG00000127863.15	-0.95148	-10.8	4.59e-21	581
chr4	NDST4	ENSG00000138653.9	-1.87736	-10.7	5.13e-21	582
chr5	RACK1	ENSG00000204628.11	-0.59337	-10.7	5.2e-21	583
chr7	NXPH1	ENSG00000122584.12	-1.15168	-10.7	5.32e-21	584
chr9	FGD3	ENSG00000127084.17	-1.15298	-10.7	5.78e-21	585
chr1	BRINP2	ENSG00000198797.6	-0.85229	-10.7	5.9e-21	586
chr3	SRGAP3	ENSG00000196220.15	-0.6844	-10.7	6.04e-21	587
chr6	GSTA4	ENSG00000170899.10	-0.54702	-10.7	6.63e-21	588
chr3	CLSTN2	ENSG00000158258.16	-1.27194	-10.7	7.04e-21	589
chr16	CETP	ENSG00000087237.10	-1.92301	-10.7	7.2e-21	590
chr17	GJC1	ENSG00000182963.9	-1.09402	-10.7	7.49e-21	591
chr4	HTRA3	ENSG00000170801.9	-1.72783	-10.7	8.05e-21	592
chr4	CXXC4	ENSG00000168772.10	-0.78423	-10.7	9.36e-21	593
chr17	NLE1	ENSG00000073536.17	-0.54506	-10.7	9.39e-21	594
chr11	CNTN5	ENSG00000149972.10	-0.94958	-10.6	1.02e-20	595
chr1	WNT4	ENSG00000162552.14	-1.95279	-10.6	1.02e-20	596
chr7	SH2B2	ENSG00000160999.10	-1.22654	-10.6	1.04e-20	597
chr2	UBE2E3	ENSG00000170035.15	-0.47433	-10.6	1.07e-20	598
chr19	SMIM17	ENSG00000268182.5	-1.11817	-10.6	1.26e-20	599
chr2	GULP1	ENSG00000144366.15	-0.84058	-10.6	1.37e-20	600
chr19	PLPPR2	ENSG00000105520.10	-0.82314	-10.6	1.38e-20	601
chr3	STAC	ENSG00000144681.10	-1.09496	-10.6	1.4e-20	602
		ENSG00000008838.19	-0.50183	-10.6	1.54e-20	603
chr1	ETNK2	ENSG00000143845.14	-1.06582	-10.6	1.55e-20	604
chr8	KLF10	ENSG00000155090.14	-1.17646	-10.6	1.64e-20	605
chr20	SULF2	ENSG00000196562.14	-0.70729	-10.6	1.66e-20	606
chr3	SETD5	ENSG00000168137.15	-0.37204	-10.6	1.76e-20	608
		ENSG00000277015.4	-0.8911	-10.6	1.76e-20	607
chr3	CCDC14	ENSG00000175455.14	-0.53544	-10.6	1.76e-20	609
chr15	BUB1B	ENSG00000156970.12	-1.47242	-10.6	1.86e-20	610
chr1	KIF2C	ENSG00000142945.12	-1.66422	-10.5	2.38e-20	611
chr2	ERFE	ENSG00000178752.15	-1.50342	-10.5	2.56e-20	612
chr3	KCNMB2	ENSG00000197584.11	-1.22406	-10.5	2.57e-20	613
chr9	POMT1	ENSG00000130714.15	-0.4134	-10.5	2.58e-20	614
chr5	TGFBI	ENSG00000120708.16	-1.59966	-10.5	2.74e-20	615
chr1	LAMC1	ENSG00000135862.5	-0.74502	-10.5	2.96e-20	616
chr12	TDG	ENSG00000139372.14	-0.53833	-10.5	3.05e-20	617
chr18	SALL3	ENSG00000256463.8	-0.89804	-10.5	3.19e-20	618
chr12	GALNT9	ENSG00000182870.12	-1.62706	-10.5	3.27e-20	619
chr17	SLC43A2	ENSG00000167703.14	-0.71667	-10.5	3.32e-20	620
chr17	VPS25	ENSG00000131475.6	-0.40651	-10.5	3.44e-20	621
chr11	CREB3L1	ENSG00000157613.10	-1.13235	-10.5	3.47e-20	622
chr12	CCT2	ENSG00000166226.12	-0.45048	-10.5	3.47e-20	623
chr4	GALNTL6	ENSG00000174473.15	-1.27953	-10.5	3.58e-20	624
chr7	LRRC17	ENSG00000128606.12	-1.73302	-10.5	3.67e-20	625
chr19	LPAR2	ENSG00000064547.13	-1.20606	-10.5	3.83e-20	626
chr4	HS3ST1	ENSG00000002587.9	-1.18522	-10.5	4.07e-20	627
chr1	B4GALT2	ENSG00000117411.16	-0.64195	-10.5	4.13e-20	628
chr11	TSPAN4	ENSG00000214063.10	-0.86867	-10.4	4.88e-20	629
chr16	RSPRY1	ENSG00000159579.13	-0.38675	-10.4	6.94e-20	630
chr15	PRTG	ENSG00000166450.12	-0.99192	-10.4	7.22e-20	631
chr9	FANCC	ENSG00000158169.12	-0.74492	-10.4	7.31e-20	632
		ENSG00000281618.1	-1.0461	-10.4	7.58e-20	633
chr6	REV3L	ENSG00000009413.15	-0.47994	-10.4	7.66e-20	634
chr19	NECTIN2	ENSG00000130202.9	-0.95799	-10.4	7.74e-20	635
chrX	CHST7	ENSG00000147119.3	-0.9828	-10.4	8.07e-20	636
chr14	DIO2	ENSG00000211448.11	-1.57226	-10.4	8.07e-20	637
chr2	SERPINE2	ENSG00000135919.12	-0.77491	-10.4	8.1e-20	638
chr14	GPR68	ENSG00000119714.10	-2.11568	-10.4	8.14e-20	639
chr6	BACH2	ENSG00000112182.14	-0.71075	-10.4	8.26e-20	640
		ENSG00000003436.15	-1.32544	-10.3	9.25e-20	641
chr8	TUBBP1	ENSG00000127589.4	-1.08886	-10.3	9.82e-20	642
chr2	PDE6D	ENSG00000156973.13	-0.41607	-10.3	9.89e-20	643
chr19	ZNF677	ENSG00000197928.10	-0.51211	-10.3	1.03e-19	644
chr12	TMEM117	ENSG00000139173.9	-0.63754	-10.3	1.07e-19	645
chr6	ADGRG6	ENSG00000112414.14	-1.13163	-10.3	1.12e-19	646
chr12		ENSG00000255864.5	-0.79904	-10.3	1.13e-19	647
chr16	ADGRG1	ENSG00000205336.11	-0.92873	-10.3	1.14e-19	648
chr15	KLHL25	ENSG00000183655.12	-0.70841	-10.3	1.16e-19	649
chrX	KIF4A	ENSG00000090889.11	-1.33679	-10.3	1.19e-19	650
chr9	BRINP1	ENSG00000078725.12	-0.71743	-10.3	1.21e-19	651
chr4	LEF1	ENSG00000138795.9	-0.91855	-10.3	1.29e-19	652
chr13	CENPJ	ENSG00000151849.14	-0.72287	-10.3	1.34e-19	653
chr7	TMEM178B	ENSG00000261115.5	-0.87879	-10.3	1.35e-19	654
chr5	NNT	ENSG00000112992.16	-0.34328	-10.3	1.4e-19	655
chr4	HOPX	ENSG00000171476.21	-1.09353	-10.3	1.4e-19	656
		ENSG00000105426.16	-0.66873	-10.3	1.45e-19	657
chr6	RARS2	ENSG00000146282.17	-0.52346	-10.3	1.49e-19	658
chr13		ENSG00000274718.1	-1.27822	-10.3	1.57e-19	659
chr5	UBE2QL1	ENSG00000215218.3	-1.07661	-10.3	1.62e-19	660
chr5	PCDHGA9	ENSG00000261934.2	-0.57149	-10.3	1.64e-19	661
chr6	LPA	ENSG00000198670.11	-1.96524	-10.3	1.69e-19	662
chr2	MFSD9	ENSG00000135953.10	-0.65052	-10.2	1.75e-19	663
chr6	E2F3	ENSG00000112242.14	-0.71491	-10.2	1.77e-19	665
chr15	NDN	ENSG00000182636.5	-0.5786	-10.2	1.77e-19	664
chr10	SLC35G1	ENSG00000176273.14	-0.62917	-10.2	1.78e-19	666
chr12	LINC00937	ENSG00000226091.7	-1.19789	-10.2	1.84e-19	667
chr16	PLA2G15	ENSG00000103066.12	-0.70335	-10.2	1.87e-19	668
chr15		ENSG00000261478.1	-1.32104	-10.2	1.89e-19	669
chr4	ZNF518B	ENSG00000178163.7	-0.41306	-10.2	1.9e-19	670
chr8	LY6H	ENSG00000176956.12	-1.21809	-10.2	1.91e-19	671
chr12	KRAS	ENSG00000133703.11	-0.4654	-10.2	2.16e-19	672
chr4	QRFPR	ENSG00000186867.10	-1.80864	-10.2	2.2e-19	673
chr22	ADSL	ENSG00000239900.12	-0.41441	-10.2	2.23e-19	674
chr8	NCALD	ENSG00000104490.17	-1.07263	-10.2	2.37e-19	675
chr13	PCDH17	ENSG00000118946.11	-0.71758	-10.2	2.38e-19	676
chr12	CLEC2D	ENSG00000069493.14	-0.86115	-10.2	2.49e-19	677
chr4	RASL11B	ENSG00000128045.6	-1.26172	-10.2	2.61e-19	678
chr5	TRIP13	ENSG00000071539.13	-1.53332	-10.2	2.72e-19	679
chr9	GRIN3A	ENSG00000198785.4	-1.96585	-10.2	3.21e-19	680
chr1	KLHDC8A	ENSG00000162873.14	-1.4551	-10.2	3.22e-19	681
chr12	LIMA1	ENSG00000050405.13	-0.68175	-10.2	3.31e-19	682
chr6	VTA1	ENSG00000009844.15	-0.49314	-10.2	3.37e-19	683
chr5	PCDHGB6	ENSG00000253305.2	-0.67253	-10.1	3.67e-19	684
chrX	EBP	ENSG00000147155.10	-0.5201	-10.1	3.77e-19	685
chr7	AMPH	ENSG00000078053.16	-0.8798	-10.1	3.84e-19	686
chr18	MEX3C	ENSG00000176624.10	-0.41964	-10.1	3.93e-19	687
chr18	RNF165	ENSG00000141622.13	-1.12632	-10.1	4.21e-19	688
chr12	ADCY6	ENSG00000174233.11	-0.66704	-10.1	4.28e-19	689
chr4	GRID2	ENSG00000152208.12	-0.65001	-10.1	4.31e-19	690
chr14	C14orf1	ENSG00000133935.6	-0.41414	-10.1	4.52e-19	691
chr6	TUBB2B	ENSG00000137285.9	-0.91342	-10.1	4.72e-19	692
chr12	CKAP4	ENSG00000136026.13	-0.88228	-10.1	4.78e-19	693
chr12	TSPAN11	ENSG00000110900.14	-1.23053	-10.1	4.78e-19	694
chr6	BEND3	ENSG00000178409.13	-0.85491	-10.1	4.85e-19	695
chr10	DHTKD1	ENSG00000181192.11	-0.47765	-10.1	5.09e-19	696
chr15		ENSG00000259407.1	-1.2204	-10.1	5.71e-19	697
chr2	VWC2L	ENSG00000174453.9	-1.45659	-10.1	5.86e-19	698
chr10	NANOS1	ENSG00000188613.6	-0.7389	-10.1	6.11e-19	699
chr8	NRG1	ENSG00000157168.18	-0.8699	-10.1	6.32e-19	700
chr4	KDR	ENSG00000128052.8	-0.99823	-10.1	6.43e-19	701
chr19	KDM4B	ENSG00000127663.14	-0.46904	-10.1	6.83e-19	702
		ENSG00000185000.11	-0.47198	-10	6.91e-19	703
chr5	MCC	ENSG00000171444.17	-0.69419	-10	6.93e-19	704
chr11		ENSG00000250303.3	-0.77039	-10	7.09e-19	705
chr1	VANGL1	ENSG00000173218.14	-1.06289	-10	7.28e-19	706
chr7	PTPRZ1	ENSG00000106278.11	-0.85057	-10	7.48e-19	707
chr2	STRADB	ENSG00000082146.12	-0.62814	-10	7.58e-19	708
chr16	CIAPIN1	ENSG00000005194.14	-0.37037	-10	7.93e-19	709
chr17	COX10-AS1	ENSG00000236088.9	-0.5831	-10	8.03e-19	710
chr5	REEP2	ENSG00000132563.15	-0.69359	-10	8.15e-19	711
		ENSG00000275428.2	-2.15857	-10	8.43e-19	712
chrX	EGFL6	ENSG00000198759.11	-1.98859	-10	8.55e-19	713
chr11		ENSG00000254510.1	-2.03008	-10	8.71e-19	714
chr13	SLC25A15	ENSG00000102743.14	-0.65194	-10	8.75e-19	715
chr3	ITGA9	ENSG00000144668.11	-0.72693	-10	8.88e-19	716
chr6	HIST1H2BL	ENSG00000185130.5	-1.47364	-10	8.91e-19	717
chrX	NONO	ENSG00000147140.15	-0.34279	-10	9.08e-19	718
chr15	KIF23	ENSG00000137807.13	-1.40864	-10	9.22e-19	719
chr11	WEE1	ENSG00000166483.10	-1.3512	-10	9.93e-19	720
chr5	PTTG1	ENSG00000164611.12	-1.28121	-9.99	1.03e-18	721
chr1	CSMD2	ENSG00000121904.17	-0.97431	-9.98	1.09e-18	722
chr16	DNASE1	ENSG00000213918.10	-0.58379	-9.98	1.1e-18	723
chr14	MDGA2	ENSG00000139915.18	-0.63147	-9.98	1.11e-18	724
chr19	ADAMTS10	ENSG00000142303.13	-0.89965	-9.97	1.2e-18	725
chr1	PSEN2	ENSG00000143801.16	-0.53557	-9.96	1.23e-18	726
chr10	RSU1	ENSG00000148484.17	-0.51076	-9.96	1.26e-18	727
chr15	GJD2	ENSG00000159248.4	-1.45518	-9.96	1.27e-18	728
chr7	ABCA13	ENSG00000179869.14	-1.94879	-9.95	1.32e-18	729
chr18	GALNT1	ENSG00000141429.13	-0.38706	-9.95	1.38e-18	730
chr9	FBXW2	ENSG00000119402.16	-0.31677	-9.94	1.44e-18	731
chr19	CYTH2	ENSG00000105443.13	-0.44042	-9.94	1.48e-18	732
chr17	METTL2A	ENSG00000087995.15	-0.4224	-9.94	1.5e-18	733
chr10	GOLGA7B	ENSG00000155265.10	-0.70789	-9.93	1.51e-18	734
chr4	PRKG2	ENSG00000138669.9	-0.91061	-9.93	1.55e-18	735
		ENSG00000163637.12	-0.5989	-9.93	1.55e-18	736
chr12	SOCS2	ENSG00000120833.13	-0.90984	-9.93	1.55e-18	737
chr15	ALPK3	ENSG00000136383.6	-0.80304	-9.93	1.59e-18	738
chr20	B4GALT5	ENSG00000158470.5	-0.58362	-9.92	1.7e-18	739
chr7	TSPAN12	ENSG00000106025.8	-0.96273	-9.9	1.92e-18	740
chr19	CACNG7	ENSG00000105605.7	-0.5385	-9.89	2e-18	741
chr17	CBX8	ENSG00000141570.10	-0.82621	-9.89	2.07e-18	742
chr16	SLC7A6	ENSG00000103064.13	-0.56466	-9.89	2.08e-18	743
chr21	CXADR	ENSG00000154639.18	-0.88506	-9.89	2.09e-18	744
chr20	SRC	ENSG00000197122.11	-0.66404	-9.89	2.11e-18	745
chr19	DPF1	ENSG00000011332.19	-0.80843	-9.88	2.17e-18	746
chr12	RPLP0	ENSG00000089157.15	-0.70652	-9.87	2.29e-18	748
chr16		ENSG00000262267.5	-2.11475	-9.87	2.29e-18	747
chr17	PYCR1	ENSG00000183010.16	-0.74724	-9.87	2.37e-18	749
chr3	KIAA1524	ENSG00000163507.13	-0.68587	-9.87	2.38e-18	750
chr2	RND3	ENSG00000115963.13	-1.02271	-9.86	2.48e-18	751
chr16	GFOD2	ENSG00000141098.12	-0.50134	-9.86	2.53e-18	752
chr16	HSBP1	ENSG00000230989.6	-0.58982	-9.86	2.54e-18	753
chr6	HIST1H4J	ENSG00000197238.4	-0.93422	-9.85	2.64e-18	754
chrX	ACSL4	ENSG00000068366.19	-0.60659	-9.85	2.66e-18	755
chr3		ENSG00000234165.1	-1.61767	-9.85	2.7e-18	756
chr4	PCDH18	ENSG00000189184.11	-0.97193	-9.85	2.72e-18	757
chr4	CENPU	ENSG00000151725.11	-1.35166	-9.85	2.76e-18	758
chr17	ADAM11	ENSG00000073670.13	-1.02853	-9.84	2.79e-18	759
chr9	LINGO2	ENSG00000174482.10	-1.39365	-9.84	2.83e-18	760
chr6	HIST1H3E	ENSG00000274750.2	-1.70974	-9.83	2.99e-18	761
chrX	ACOT9	ENSG00000123130.16	-0.60544	-9.82	3.4e-18	762
chr11	DDIAS	ENSG00000165490.12	-1.28492	-9.81	3.53e-18	763
chr1	CTSK	ENSG00000143387.12	-0.66058	-9.81	3.58e-18	764
chr20	TGIF2	ENSG00000118707.9	-0.84526	-9.81	3.59e-18	765
chr20	CHRNA4	ENSG00000101204.16	-1.25141	-9.81	3.66e-18	766
chr14		ENSG00000257522.5	-2.01714	-9.8	3.83e-18	767
chrX		ENSG00000269226.7	-1.15911	-9.8	3.84e-18	768
chr19	TNNI3	ENSG00000129991.12	-1.84583	-9.8	3.88e-18	769
		ENSG00000278550.4	-0.69022	-9.8	3.88e-18	770
chr16	SYT17	ENSG00000103528.16	-0.74994	-9.79	4.09e-18	771
		ENSG00000274488.4	-1.18924	-9.79	4.14e-18	772
chr2	AMMECR1L	ENSG00000144233.9	-0.36541	-9.78	4.37e-18	773
chr3	KALRN	ENSG00000160145.15	-0.76518	-9.78	4.37e-18	774
chr2	GFPT1	ENSG00000198380.12	-0.49628	-9.77	4.54e-18	775
chr15	ARID3B	ENSG00000179361.17	-0.59534	-9.77	4.54e-18	776
chr1	B3GALT6	ENSG00000176022.4	-0.5071	-9.77	4.57e-18	777
chr3	CNTN4	ENSG00000144619.14	-0.93016	-9.76	4.86e-18	778
		ENSG00000223749.9	-1.97674	-9.76	4.93e-18	779
chr6	NFKBIE	ENSG00000146232.15	-0.82902	-9.76	4.98e-18	780
chr17	FAM20A	ENSG00000108950.11	-1.86932	-9.75	5.24e-18	781
		ENSG00000134323.11	-1.06156	-9.75	5.29e-18	782
chrX	MAGED1	ENSG00000179222.17	-0.53874	-9.73	6.01e-18	783
chr1	KDM1A	ENSG00000004487.15	-0.30815	-9.73	6.23e-18	784
chr4		ENSG00000280285.1	-2.35288	-9.73	6.3e-18	785
chr5	PCDHGB8P	ENSG00000248449.2	-0.71738	-9.71	6.97e-18	786
chr4	MFSD10	ENSG00000109736.14	-0.63117	-9.69	7.81e-18	787
chr15	TLE3	ENSG00000140332.15	-0.85267	-9.69	8e-18	788
chr9		ENSG00000260412.1	-1.69193	-9.69	8.28e-18	789
chr19	ARMC6	ENSG00000105676.13	-0.41285	-9.69	8.28e-18	790
chr2	NXPH2	ENSG00000144227.4	-1.55329	-9.68	8.5e-18	791
chr3	XXYLT1	ENSG00000173950.15	-0.71855	-9.68	8.54e-18	792
chr1	ZNF362	ENSG00000160094.14	-0.41374	-9.68	8.81e-18	793
chr10	CXCL12	ENSG00000107562.16	-1.16777	-9.67	9.1e-18	794
chr15	APBA2	ENSG00000034053.14	-0.49271	-9.67	9.54e-18	795
chr1	FAAP20	ENSG00000162585.16	-0.66362	-9.66	9.99e-18	796
chr2	LYPD1	ENSG00000150551.10	-0.89064	-9.65	1.03e-17	797
		ENSG00000114251.14	-1.05603	-9.65	1.09e-17	798
chr14	DCAF5	ENSG00000139990.17	-0.30071	-9.64	1.16e-17	799
chr19	ZNF229	ENSG00000278318.4	-0.44706	-9.64	1.17e-17	800
chr11		ENSG00000270607.1	-0.82218	-9.64	1.17e-17	801
chr14	NYNRIN	ENSG00000205978.5	-0.70395	-9.63	1.22e-17	802
chr8	UNC5D	ENSG00000156687.10	-1.10209	-9.63	1.23e-17	803
chr2	C2orf27A	ENSG00000197927.12	-0.85582	-9.63	1.23e-17	804
chr6	COL9A1	ENSG00000112280.15	-1.05713	-9.62	1.27e-17	805
chr17	IGFBP4	ENSG00000141753.6	-1.26995	-9.62	1.3e-17	806
		ENSG00000274392.3	-0.85268	-9.62	1.3e-17	807
chr6	HIST1H2BB	ENSG00000276410.3	-1.79461	-9.62	1.32e-17	808
chr12	CCND2	ENSG00000118971.7	-0.52306	-9.62	1.34e-17	809
chr6	TUBB2BP1	ENSG00000216819.1	-0.97099	-9.61	1.35e-17	810
		ENSG00000276920.4	-1.47558	-9.61	1.43e-17	811
chr2	CNTNAP5	ENSG00000155052.14	-0.85803	-9.6	1.44e-17	812
chr1	VAV3	ENSG00000134215.15	-1.02758	-9.6	1.47e-17	813
chr19	IRGQ	ENSG00000167378.8	-0.49111	-9.6	1.47e-17	814
chr1	ZNF695	ENSG00000197472.14	-1.38178	-9.6	1.49e-17	815
chr12	RIMKLB	ENSG00000166532.15	-0.45362	-9.6	1.5e-17	816
chr5	PCDHA2	ENSG00000204969.6	-1.01941	-9.6	1.54e-17	817
chr15	PYGO1	ENSG00000171016.11	-0.68795	-9.59	1.62e-17	818
chrX		ENSG00000232599.1	-1.19368	-9.59	1.64e-17	819
chr5	IQGAP2	ENSG00000145703.15	-1.40784	-9.58	1.75e-17	820
chr19	TLE2	ENSG00000065717.14	-0.7857	-9.57	1.78e-17	821
chr3	DYNC1LI1	ENSG00000144635.8	-0.40616	-9.57	1.79e-17	822
chr16	LRRC36	ENSG00000159708.17	-1.23647	-9.57	1.87e-17	823
chr3	KIF15	ENSG00000163808.16	-0.91195	-9.56	1.92e-17	824
chr4	CEP135	ENSG00000174799.10	-0.53175	-9.56	1.96e-17	825
chr1	CDC7	ENSG00000097046.12	-0.70509	-9.54	2.26e-17	826
chr19	PAFAH1B3	ENSG00000079462.7	-0.74071	-9.53	2.47e-17	827
		ENSG00000234912.11	-0.52239	-9.52	2.54e-17	828
		ENSG00000110693.17	-0.66087	-9.52	2.61e-17	829
		ENSG00000171862.10	-0.38058	-9.51	2.76e-17	830
chr15	C15orf39	ENSG00000167173.18	-0.82957	-9.51	2.82e-17	831
chr2	BZW1	ENSG00000082153.17	-0.49847	-9.5	2.87e-17	832
chr6	HIST1H1D	ENSG00000124575.6	-1.58164	-9.5	2.89e-17	833
chr18	KLHL14	ENSG00000197705.9	-2.34971	-9.5	3.02e-17	834
chr7	VWC2	ENSG00000188730.4	-0.9904	-9.49	3.09e-17	835
chr16	ZNF821	ENSG00000102984.14	-0.60841	-9.49	3.14e-17	836
chr5	FST	ENSG00000134363.11	-2.13554	-9.49	3.18e-17	837
chr4	PDE5A	ENSG00000138735.15	-0.75362	-9.48	3.27e-17	838
chr1	PLPPR5	ENSG00000117598.11	-0.81179	-9.48	3.31e-17	839
		ENSG00000105327.17	-1.21057	-9.47	3.53e-17	840
		ENSG00000276539.4	-0.72351	-9.46	3.73e-17	841
chr1	SH3BP5L	ENSG00000175137.10	-0.41505	-9.46	3.8e-17	842
chr10	ZNF33B	ENSG00000196693.14	-0.65367	-9.46	3.96e-17	843
chr16	CDH11	ENSG00000140937.13	-0.47684	-9.45	4.03e-17	844
chr1	CLSPN	ENSG00000092853.13	-1.35482	-9.45	4.25e-17	845
chr12		ENSG00000257027.1	-0.95842	-9.45	4.26e-17	846
chr2	SLC16A14	ENSG00000163053.10	-0.66836	-9.44	4.35e-17	847
chr11	IGF2	ENSG00000167244.18	-1.22936	-9.43	4.66e-17	848
chr1	CD101	ENSG00000134256.12	-1.20295	-9.43	4.8e-17	849
chr11	CDCA5	ENSG00000146670.9	-1.05641	-9.43	4.81e-17	850
chr6	HIST1H2BI	ENSG00000278588.1	-1.99212	-9.43	4.86e-17	851
chr7	TES	ENSG00000135269.17	-1.13282	-9.42	4.95e-17	852
chr10	ZWINT	ENSG00000122952.16	-1.17825	-9.42	5.22e-17	853
chr4	LETM1	ENSG00000168924.14	-0.32498	-9.41	5.25e-17	854
chr1	NRAS	ENSG00000213281.4	-0.55679	-9.41	5.53e-17	855
chr12	TUBA1B	ENSG00000123416.15	-0.71995	-9.4	5.83e-17	856
chr12	APAF1	ENSG00000120868.13	-0.53977	-9.4	5.96e-17	857
chr20	CSNK2A1	ENSG00000101266.17	-0.33611	-9.39	6.01e-17	858
chr5	PCDHA11	ENSG00000249158.6	-0.79223	-9.39	6.24e-17	859
chr11	IFITM10	ENSG00000244242.1	-1.05893	-9.39	6.38e-17	860
chr3	POC1A	ENSG00000164087.7	-0.75587	-9.38	6.58e-17	861
chr17	WSCD1	ENSG00000179314.13	-0.76933	-9.38	6.67e-17	862
chr6	TAF11	ENSG00000064995.16	-0.40135	-9.38	6.72e-17	863
chr15	NIPA2	ENSG00000140157.14	-0.34449	-9.37	7.15e-17	864
chr18	CDH2	ENSG00000170558.8	-0.56341	-9.37	7.31e-17	865
		ENSG00000281540.2	-0.43067	-9.36	7.43e-17	866
chr2	KLF7	ENSG00000118263.14	-0.60354	-9.36	7.63e-17	867
chr16	KIFC3	ENSG00000140859.15	-0.50654	-9.36	7.85e-17	868
		ENSG00000213923.11	-0.42518	-9.35	7.99e-17	869
chr5	PCDH12	ENSG00000113555.5	-1.27613	-9.35	8.24e-17	870
chr9	SH2D3C	ENSG00000095370.19	-0.8728	-9.35	8.25e-17	871
chr10	ZEB1	ENSG00000148516.21	-0.51919	-9.35	8.38e-17	872
chr17	CBX2	ENSG00000173894.10	-0.98592	-9.34	8.6e-17	873
chrX	SLC25A5	ENSG00000005022.5	-0.43616	-9.34	8.63e-17	874
chr1	SRGAP2D	ENSG00000270872.2	-0.59188	-9.34	8.73e-17	875
chr19	TNFAIP8L1	ENSG00000185361.8	-0.76376	-9.33	9.35e-17	876
chr6	HIST1H2AB	ENSG00000278463.1	-1.69936	-9.33	9.4e-17	877
chr11	NAA40	ENSG00000110583.12	-0.39092	-9.32	9.91e-17	878
chr9	PLPPR1	ENSG00000148123.14	-0.70897	-9.31	1.03e-16	879
chr2	FN1	ENSG00000115414.18	-1.11663	-9.31	1.04e-16	880
chr19	MEIS3	ENSG00000105419.17	-0.98347	-9.31	1.04e-16	881
chr1	LRRC40	ENSG00000066557.5	-0.46	-9.31	1.04e-16	882
chr8	SLC52A2	ENSG00000185803.8	-0.63353	-9.31	1.04e-16	883
chr17	DHRS13	ENSG00000167536.13	-0.69289	-9.31	1.04e-16	884
chr19	TRPM4	ENSG00000130529.15	-0.72072	-9.31	1.09e-16	885
chr1		ENSG00000227671.4	-0.46996	-9.3	1.1e-16	886
chr2	SPATS2L	ENSG00000196141.13	-0.54778	-9.3	1.11e-16	887
chr3	NECTIN3	ENSG00000177707.10	-0.86693	-9.3	1.11e-16	888
chr4	GLRA3	ENSG00000145451.12	-1.52097	-9.3	1.11e-16	889
chr18	ZNF521	ENSG00000198795.10	-0.61915	-9.3	1.13e-16	890
chr3	LRRC3B	ENSG00000179796.11	-0.81569	-9.3	1.16e-16	891
chr17	ATPAF2	ENSG00000171953.15	-0.40686	-9.29	1.23e-16	892
chr7	STX1A	ENSG00000106089.11	-0.90944	-9.28	1.31e-16	893
chr13	CDK8	ENSG00000132964.11	-0.43478	-9.28	1.33e-16	894
chr19	WIZ	ENSG00000011451.17	-0.56688	-9.27	1.4e-16	895
chr12	ASIC1	ENSG00000110881.11	-0.63465	-9.27	1.42e-16	896
chr3	GRM7	ENSG00000196277.15	-1.01337	-9.27	1.43e-16	897
chr22	GRAMD4	ENSG00000075240.16	-0.5657	-9.26	1.46e-16	898
chr6	HIST1H2AH	ENSG00000274997.1	-1.81207	-9.26	1.46e-16	899
chr13	DCLK1	ENSG00000133083.14	-0.85324	-9.26	1.51e-16	900
chr19	ZNF134	ENSG00000213762.11	-0.27232	-9.26	1.52e-16	901
chr6	LAMA4	ENSG00000112769.18	-0.88347	-9.26	1.52e-16	902
chr20	CD93	ENSG00000125810.9	-1.94197	-9.25	1.57e-16	903
chr8	STC1	ENSG00000159167.11	-2.12631	-9.25	1.58e-16	904
chr19	SLC7A10	ENSG00000130876.11	-1.02629	-9.25	1.62e-16	905
chr20	DNMT3B	ENSG00000088305.18	-1.00173	-9.23	1.78e-16	906
chr3	ATP2C1	ENSG00000017260.19	-0.37461	-9.23	1.86e-16	907
chr6	PPP1R14C	ENSG00000198729.4	-1.00923	-9.21	2.02e-16	908
chr19	TMPRSS9	ENSG00000178297.12	-2.08041	-9.21	2.13e-16	909
chr17		ENSG00000264985.2	-2.70246	-9.2	2.21e-16	910
chr1	VASH2	ENSG00000143494.15	-1.37893	-9.2	2.24e-16	911
chr1	B3GALT2	ENSG00000162630.5	-0.91892	-9.19	2.3e-16	912
chr14	VASH1	ENSG00000071246.10	-0.62765	-9.19	2.34e-16	913
chr15	RGMA	ENSG00000182175.13	-1.03402	-9.19	2.35e-16	914
		ENSG00000165671.19	-0.22851	-9.19	2.43e-16	915
chr6	TMEM63B	ENSG00000137216.18	-0.56273	-9.18	2.61e-16	916
chr22	PRR5	ENSG00000186654.20	-0.71915	-9.18	2.62e-16	917
chr17	RAMP2	ENSG00000131477.10	-0.96257	-9.17	2.65e-16	918
chr6	EYS	ENSG00000188107.14	-2.35166	-9.17	2.65e-16	919
chr19	STRN4	ENSG00000090372.14	-0.45434	-9.17	2.66e-16	920
chr20	FLRT3	ENSG00000125848.9	-1.00125	-9.17	2.67e-16	921
chr1	FUBP1	ENSG00000162613.16	-0.41139	-9.16	2.81e-16	922
chr5	CDC23	ENSG00000094880.10	-0.32655	-9.16	2.86e-16	924
chr19	GIPC3	ENSG00000179855.5	-1.30691	-9.16	2.86e-16	923
chr22	FAM83F	ENSG00000133477.16	-1.20932	-9.16	2.86e-16	926
chr10	DPYSL4	ENSG00000151640.12	-0.62281	-9.16	2.86e-16	925
chr1	GALNT2	ENSG00000143641.9	-0.43617	-9.16	2.95e-16	927
chr7		ENSG00000225537.1	-2.85769	-9.15	3e-16	928
chr14	MAPK1IP1L	ENSG00000168175.14	-0.37687	-9.15	3.02e-16	929
chr17	SRR	ENSG00000167720.12	-0.56081	-9.14	3.24e-16	930
chr12	RAB35	ENSG00000111737.11	-0.3975	-9.14	3.39e-16	931
chr10	LINC01561	ENSG00000177234.7	-0.91316	-9.14	3.41e-16	932
chr11	PGM2L1	ENSG00000165434.7	-1.25013	-9.14	3.41e-16	933
chr9	C9orf16	ENSG00000171159.4	-0.65746	-9.12	3.65e-16	934
chr16	ATP2C2	ENSG00000064270.12	-0.87085	-9.11	3.93e-16	935
chr13	RFC3	ENSG00000133119.12	-0.69756	-9.11	3.98e-16	936
chr5		ENSG00000215196.4	-1.20709	-9.11	4.03e-16	937
chr11	CFL1	ENSG00000172757.12	-0.39241	-9.11	4.07e-16	938
chr11	ACP2	ENSG00000134575.9	-0.49017	-9.11	4.12e-16	939
chr17	TRIM16L	ENSG00000108448.20	-0.53316	-9.11	4.15e-16	940
chr7	ZYX	ENSG00000159840.15	-0.76429	-9.1	4.17e-16	941
chr5	ERGIC1	ENSG00000113719.15	-0.35339	-9.1	4.44e-16	942
chr4	EDNRA	ENSG00000151617.15	-1.19799	-9.09	4.5e-16	943
chr1	CAPZB	ENSG00000077549.17	-0.33449	-9.08	4.95e-16	944
chr6	FILIP1	ENSG00000118407.14	-0.88123	-9.08	4.95e-16	945
chr11	AMOTL1	ENSG00000166025.17	-0.51953	-9.08	4.96e-16	946
chr12	AVPR1A	ENSG00000166148.3	-1.73351	-9.06	5.52e-16	947
chr22	LDOC1L	ENSG00000188636.3	-0.38376	-9.06	5.72e-16	948
chr5		ENSG00000250284.1	-2.06406	-9.06	5.78e-16	949
chr11	PPP1R14B	ENSG00000173457.10	-0.70649	-9.06	5.8e-16	951
		ENSG00000204764.13	-1.05381	-9.06	5.8e-16	950
chr14	RCOR1	ENSG00000089902.9	-0.38425	-9.05	5.84e-16	952
chr2	MAP4K3	ENSG00000011566.14	-0.34178	-9.05	6e-16	953
chr19	FBXW9	ENSG00000132004.12	-0.67858	-9.05	6.12e-16	954
chr18	RIT2	ENSG00000152214.12	-1.1025	-9.05	6.19e-16	955
chr17	TTC19	ENSG00000011295.15	-0.37996	-9.04	6.21e-16	956
chr20	RALGAPA2	ENSG00000188559.13	-0.37593	-9.04	6.22e-16	957
chr16	PPP4C	ENSG00000149923.13	-0.45664	-9.04	6.25e-16	958
chr22	NFAM1	ENSG00000235568.6	-0.98865	-9.04	6.28e-16	959
chr1	PRMT6	ENSG00000198890.7	-0.44852	-9.04	6.31e-16	960
chr7	WDR86	ENSG00000187260.15	-0.84643	-9.03	6.66e-16	961
chr3	RPL29	ENSG00000162244.10	-0.57785	-9.03	6.82e-16	962
chr1	MRTO4	ENSG00000053372.4	-0.38335	-9.02	7.13e-16	963
chr1	CTPS1	ENSG00000171793.13	-0.51201	-9.02	7.4e-16	964
chrX	NSDHL	ENSG00000147383.10	-0.55956	-9.02	7.42e-16	965
chr2	IRS1	ENSG00000169047.5	-0.60632	-9.02	7.46e-16	966
chr17	FAM57A	ENSG00000167695.14	-0.69178	-9.01	7.93e-16	967
chr12	RPS2P5	ENSG00000240342.3	-1.24093	-9.01	7.97e-16	968
chr3	ERC2	ENSG00000187672.12	-0.64402	-9.01	8.03e-16	969
chr3	SNRK	ENSG00000163788.13	-0.4388	-9	8.41e-16	970
chr12	LUM	ENSG00000139329.4	-1.3592	-9	8.6e-16	971
chr12	ADGRD1	ENSG00000111452.12	-1.01657	-8.99	8.82e-16	972
chr12	SCYL2	ENSG00000136021.18	-0.38997	-8.99	8.94e-16	973
chrX	TMSB15B	ENSG00000158427.14	-0.97186	-8.99	9.18e-16	974
chr5	ADAMTS2	ENSG00000087116.14	-1.31552	-8.98	9.27e-16	975
chr4	TET2	ENSG00000168769.13	-0.34278	-8.97	1e-15	976
chr9	ELAVL2	ENSG00000107105.14	-0.91086	-8.97	1.02e-15	977
chr1	PIK3R3	ENSG00000117461.14	-0.76709	-8.97	1.04e-15	978
chr15	TNFAIP8L3	ENSG00000183578.6	-0.88032	-8.97	1.04e-15	979
chr20	RPN2	ENSG00000118705.16	-0.48374	-8.97	1.05e-15	980
chr20	PTPRA	ENSG00000132670.20	-0.33643	-8.96	1.07e-15	981
		ENSG00000275575.4	-0.89098	-8.96	1.08e-15	982
chr5	PCDHGA5	ENSG00000253485.2	-0.65702	-8.96	1.08e-15	983
chr2	LINC00607	ENSG00000235770.5	-1.82679	-8.96	1.11e-15	984
chr6	PHACTR2	ENSG00000112419.14	-0.62042	-8.95	1.18e-15	985
chr7	LRRN3	ENSG00000173114.12	-0.73851	-8.95	1.19e-15	986
chr7	AGK	ENSG00000006530.15	-0.34038	-8.94	1.23e-15	987
chr19	ZNF154	ENSG00000179909.15	-0.52081	-8.94	1.23e-15	988
chr1	ASTN1	ENSG00000152092.15	-0.57362	-8.93	1.34e-15	989
chr12	UBE2N	ENSG00000177889.9	-0.34564	-8.93	1.37e-15	990
chr19	TCF3	ENSG00000071564.14	-0.48678	-8.92	1.37e-15	991
chr19	LINC00662	ENSG00000261824.6	-0.40641	-8.92	1.37e-15	992
chr17	CRK	ENSG00000167193.7	-0.40109	-8.92	1.41e-15	993
chr8	PTP4A3	ENSG00000184489.11	-0.85745	-8.92	1.44e-15	994
chr8	XKR4	ENSG00000206579.8	-1.08069	-8.92	1.45e-15	995
chr2	ACTG2	ENSG00000163017.13	-1.98221	-8.91	1.55e-15	996
chr5	DPYSL3	ENSG00000113657.12	-1.05251	-8.91	1.55e-15	997
		ENSG00000135655.15	-0.36239	-8.9	1.58e-15	998
chr1	HEYL	ENSG00000163909.7	-1.10854	-8.9	1.6e-15	999
		ENSG00000136997.16	-1.51346	-8.89	1.68e-15	1000
chr15	LOXL1	ENSG00000129038.15	-0.88272	-8.89	1.69e-15	1001
chr17	ASIC2	ENSG00000108684.14	-0.85629	-8.89	1.74e-15	1002
chr9	GOLM1	ENSG00000135052.16	-0.71179	-8.89	1.74e-15	1003
chr7	FAM3C	ENSG00000196937.10	-0.55421	-8.88	1.79e-15	1004
chr19	ZNF675	ENSG00000197372.9	-0.39473	-8.88	1.79e-15	1005
chr3	LIMD1	ENSG00000144791.9	-0.71605	-8.88	1.81e-15	1006
chr2	SPHKAP	ENSG00000153820.12	-1.31223	-8.88	1.81e-15	1007
chr14	RPS6KL1	ENSG00000198208.11	-0.46656	-8.88	1.84e-15	1008
chr15	ADAMTS7	ENSG00000136378.14	-1.08393	-8.88	1.84e-15	1009
chr19	ZNF730	ENSG00000183850.13	-1.02057	-8.87	1.91e-15	1010
chr18	RNF152	ENSG00000176641.10	-1.03598	-8.87	1.94e-15	1011
chr3	CDC25A	ENSG00000164045.11	-0.94955	-8.87	1.98e-15	1012
chr2	CYP26B1	ENSG00000003137.8	-0.81965	-8.86	2.1e-15	1013
chr20	XKR7	ENSG00000260903.2	-1.05077	-8.86	2.16e-15	1014
chr7	KIAA1549	ENSG00000122778.9	-0.72255	-8.85	2.16e-15	1016
chr14	IGHM	ENSG00000211899.9	-2.28345	-8.85	2.16e-15	1015
chr1	FABP3	ENSG00000121769.7	-0.90796	-8.85	2.2e-15	1017
chr22	TBC1D10A	ENSG00000099992.15	-0.60689	-8.85	2.21e-15	1018
chr7	TRIM24	ENSG00000122779.17	-0.3619	-8.85	2.25e-15	1019
chr18	RAB27B	ENSG00000041353.9	-1.03996	-8.85	2.27e-15	1020
chr8	ARC	ENSG00000198576.3	-1.48502	-8.85	2.27e-15	1021
chr1	EXO1	ENSG00000174371.16	-1.17798	-8.84	2.33e-15	1022
		ENSG00000276495.4	-0.44773	-8.84	2.36e-15	1023
chr19	DOCK6	ENSG00000130158.13	-0.90902	-8.84	2.39e-15	1024
chr13	GPC6	ENSG00000183098.10	-0.7092	-8.83	2.46e-15	1025
chr1	EPHA8	ENSG00000070886.11	-1.54339	-8.83	2.48e-15	1026
chr19	FSD1	ENSG00000105255.10	-0.61895	-8.83	2.5e-15	1027
chr16	CHMP1A	ENSG00000131165.14	-0.37043	-8.83	2.51e-15	1028
chr7	KDELR2	ENSG00000136240.9	-0.49139	-8.83	2.56e-15	1029
chr14	PCNX4	ENSG00000126773.12	-0.32465	-8.82	2.76e-15	1030
		ENSG00000104886.11	-0.42561	-8.82	2.79e-15	1031
chr8	MTMR9	ENSG00000104643.9	-0.39108	-8.81	2.8e-15	1032
chr20	HM13	ENSG00000101294.16	-0.36568	-8.81	2.85e-15	1033
chr5	PCDHGB7	ENSG00000254122.2	-0.6312	-8.81	2.87e-15	1034
chr8	TOX	ENSG00000198846.5	-0.63277	-8.8	3.09e-15	1035
chr2	COL6A3	ENSG00000163359.15	-1.4179	-8.8	3.1e-15	1036
chr17	ACTG1	ENSG00000184009.9	-0.51454	-8.8	3.11e-15	1037
chr9	ADAMTSL1	ENSG00000178031.16	-1.61179	-8.79	3.19e-15	1038
chr3	PPM1L	ENSG00000163590.13	-0.53615	-8.79	3.21e-15	1039
chr9	PPP1R26	ENSG00000196422.10	-0.52151	-8.79	3.21e-15	1040
chr8	MTSS1	ENSG00000170873.18	-0.56861	-8.79	3.24e-15	1041
chr10		ENSG00000260400.1	-0.91452	-8.79	3.26e-15	1042
chr5	PCDHA13	ENSG00000239389.7	-0.88328	-8.79	3.26e-15	1043
chrX	MTMR1	ENSG00000063601.16	-0.27678	-8.79	3.36e-15	1044
chr12		ENSG00000246363.2	-1.36818	-8.78	3.43e-15	1045
chr5	JAKMIP2	ENSG00000176049.15	-0.35858	-8.77	3.72e-15	1046
chr19	C19orf48	ENSG00000167747.13	-0.60059	-8.77	3.75e-15	1047
chr22	GTSE1	ENSG00000075218.18	-1.66676	-8.77	3.77e-15	1048
chr3	SEMA3F	ENSG00000001617.11	-1.00999	-8.77	3.84e-15	1049
chr1	IL12RB2	ENSG00000081985.10	-1.07444	-8.76	4.05e-15	1050
chr19	SLC39A3	ENSG00000141873.10	-0.46285	-8.76	4.06e-15	1051
chr6	JARID2	ENSG00000008083.13	-0.34914	-8.75	4.19e-15	1052
chr19	ZNF776	ENSG00000152443.12	-0.32154	-8.75	4.23e-15	1053
chr11	NTM	ENSG00000182667.14	-0.46785	-8.75	4.3e-15	1054
chr4	LCORL	ENSG00000178177.15	-0.6233	-8.75	4.3e-15	1055
chr19	DLL3	ENSG00000090932.10	-0.7921	-8.75	4.32e-15	1056
chr2	RAB1A	ENSG00000138069.16	-0.31349	-8.75	4.36e-15	1057
chr19	ZNF85	ENSG00000105750.14	-0.65672	-8.74	4.42e-15	1058
chr3	B3GALNT1	ENSG00000169255.13	-0.54221	-8.74	4.42e-15	1059
chr5	NKD2	ENSG00000145506.13	-1.5011	-8.74	4.62e-15	1060
chr17	RAMP2-AS1	ENSG00000197291.8	-0.90037	-8.73	4.77e-15	1061
chrX	LANCL3	ENSG00000147036.11	-0.73822	-8.72	5.1e-15	1062
chr3	PDZRN3	ENSG00000121440.14	-0.77599	-8.71	5.43e-15	1063
chr10	ALDH18A1	ENSG00000059573.8	-0.31899	-8.71	5.45e-15	1064
chr4	ENPEP	ENSG00000138792.9	-1.1342	-8.71	5.49e-15	1065
chr16	ARHGDIG	ENSG00000242173.8	-0.63066	-8.71	5.62e-15	1066
chr12	LPCAT3	ENSG00000111684.10	-0.62135	-8.7	5.81e-15	1067
chr12	ITPR2	ENSG00000123104.11	-0.5604	-8.7	5.82e-15	1068
chr12	GLI1	ENSG00000111087.9	-2.63059	-8.7	5.83e-15	1069
chr5	PCDHB10	ENSG00000120324.8	-0.5748	-8.7	6e-15	1070
chr21	HMGN1	ENSG00000205581.10	-0.42088	-8.69	6.08e-15	1071
chr2	ARL4C	ENSG00000188042.7	-0.77404	-8.69	6.23e-15	1072
chr20	ITPA	ENSG00000125877.12	-0.47564	-8.69	6.29e-15	1073
chr1		ENSG00000280222.1	-1.00995	-8.69	6.35e-15	1074
chr16	ZNF469	ENSG00000225614.2	-0.84359	-8.68	6.47e-15	1075
chr13	SIAH3	ENSG00000215475.4	-1.05251	-8.68	6.5e-15	1076
chr5		ENSG00000280047.1	-0.82723	-8.68	6.63e-15	1077
chr1	LINC01351	ENSG00000237457.6	-1.0529	-8.68	6.66e-15	1078
chr4	SEC24D	ENSG00000150961.14	-0.75265	-8.68	6.76e-15	1079
chr1	STRIP1	ENSG00000143093.14	-0.58223	-8.68	6.81e-15	1080
chr20	ISM1	ENSG00000101230.5	-1.0121	-8.68	6.82e-15	1081
chr14	PPP2R5E	ENSG00000154001.13	-0.38447	-8.67	6.9e-15	1082
chr7	PHF14	ENSG00000106443.15	-0.33846	-8.67	6.92e-15	1083
chr18	ST8SIA5	ENSG00000101638.13	-0.82542	-8.67	7.1e-15	1084
chr6	MTHFD1L	ENSG00000120254.15	-0.46154	-8.67	7.28e-15	1085
chr16	HAS3	ENSG00000103044.10	-0.85213	-8.67	7.3e-15	1086
chr6	RPL7L1	ENSG00000146223.14	-0.24987	-8.66	7.63e-15	1087
chr4	ADAM29	ENSG00000168594.15	-2.03814	-8.65	7.9e-15	1088
chr19	SIPA1L3	ENSG00000105738.10	-0.44018	-8.65	8.11e-15	1089
chr13	KCTD12	ENSG00000178695.5	-0.77203	-8.65	8.15e-15	1090
chr7		ENSG00000272899.3	-0.71752	-8.65	8.28e-15	1091
chr9	TYRP1	ENSG00000107165.12	-2.53792	-8.64	8.36e-15	1092
chr13	KLHL1	ENSG00000150361.11	-1.20493	-8.63	9.24e-15	1093
chr10	IPMK	ENSG00000151151.5	-0.4751	-8.63	9.39e-15	1094
chr5	HMMR	ENSG00000072571.19	-1.25106	-8.62	9.64e-15	1095
chr6	MLLT4	ENSG00000130396.20	-0.34209	-8.62	9.64e-15	1096
chr4	TACC3	ENSG00000013810.18	-0.72259	-8.62	9.79e-15	1097
chr19	WDR62	ENSG00000075702.16	-0.8148	-8.62	9.97e-15	1098
chr19	CHST8	ENSG00000124302.12	-1.37812	-8.62	1.01e-14	1099
chr2		ENSG00000272944.1	-1.03043	-8.61	1.02e-14	1100
chr20	NCOA3	ENSG00000124151.18	-0.43503	-8.61	1.03e-14	1101
chr7		ENSG00000283041.1	-0.51718	-8.61	1.03e-14	1102
chr8	ASAP1	ENSG00000153317.14	-0.33133	-8.61	1.04e-14	1103
		ENSG00000221890.3	-0.78186	-8.61	1.06e-14	1104
chr8	SGCZ	ENSG00000185053.13	-0.99252	-8.6	1.09e-14	1105
chr14	PNMA1	ENSG00000176903.4	-0.38929	-8.6	1.1e-14	1106
chr11	LRP5	ENSG00000162337.11	-0.62017	-8.6	1.12e-14	1107
chr1	PAQR7	ENSG00000182749.5	-0.52391	-8.6	1.13e-14	1108
chr12	PLEKHA8P1	ENSG00000134297.6	-1.05046	-8.6	1.15e-14	1109
chr8	SQLE	ENSG00000104549.11	-0.80865	-8.59	1.18e-14	1110
chr13	TRPC4	ENSG00000133107.14	-1.1819	-8.59	1.19e-14	1111
		ENSG00000185551.14	-1.05073	-8.59	1.19e-14	1112
chr19	MIDN	ENSG00000167470.12	-0.89448	-8.57	1.31e-14	1113
chr1	ARHGEF10L	ENSG00000074964.16	-0.49891	-8.57	1.33e-14	1114
chr1	IPO9	ENSG00000198700.9	-0.27132	-8.57	1.33e-14	1115
chr2	MRPL44	ENSG00000135900.3	-0.32236	-8.57	1.37e-14	1116
chr1	SLC30A10	ENSG00000196660.10	-0.7037	-8.57	1.38e-14	1117
chr13	CKAP2	ENSG00000136108.14	-0.44972	-8.57	1.39e-14	1118
		ENSG00000229202.10	-0.76701	-8.56	1.41e-14	1119
chr17	TNFAIP1	ENSG00000109079.9	-0.36916	-8.55	1.5e-14	1120
chr12	KCNC2	ENSG00000166006.12	-1.43098	-8.55	1.51e-14	1121
chr1	NDC1	ENSG00000058804.11	-0.44634	-8.55	1.54e-14	1122
chr4	SLC9B2	ENSG00000164038.14	-0.43756	-8.55	1.56e-14	1123
chr14	IRF2BPL	ENSG00000119669.4	-0.5435	-8.54	1.61e-14	1124
chr1	TNR	ENSG00000116147.16	-0.94023	-8.54	1.68e-14	1125
chrX	FHL1	ENSG00000022267.16	-0.48512	-8.54	1.68e-14	1126
chr8		ENSG00000167912.5	-0.83418	-8.53	1.71e-14	1127
chr1	PGD	ENSG00000142657.20	-0.51483	-8.53	1.72e-14	1128
chr3	COMMD2	ENSG00000114744.8	-0.49568	-8.53	1.72e-14	1129
chr8	E2F5	ENSG00000133740.10	-0.47996	-8.53	1.78e-14	1130
chr4	WHSC1	ENSG00000109685.17	-0.29148	-8.52	1.83e-14	1131
chr2	DGKD	ENSG00000077044.10	-0.48347	-8.52	1.87e-14	1132
chr6		ENSG00000231754.2	-1.10007	-8.52	1.87e-14	1133
chr10	LINC00840	ENSG00000226808.1	-1.48694	-8.51	1.98e-14	1134
chr1	ZNF496	ENSG00000162714.12	-0.37373	-8.51	1.98e-14	1135
chr6	HIST1H3A	ENSG00000275714.1	-1.02729	-8.51	1.99e-14	1136
chr7	RALA	ENSG00000006451.7	-0.4239	-8.51	1.99e-14	1137
chr16	DCTPP1	ENSG00000179958.8	-0.51456	-8.51	2e-14	1138
chr10	PTPRE	ENSG00000132334.16	-0.50317	-8.5	2.07e-14	1139
chr3	ZNF445	ENSG00000185219.16	-0.3245	-8.5	2.17e-14	1140
chr5	RNF180	ENSG00000164197.11	-0.44921	-8.49	2.31e-14	1141
chr6	ELOVL2	ENSG00000197977.3	-0.84316	-8.48	2.41e-14	1142
chr13	SLC7A1	ENSG00000139514.12	-0.62159	-8.48	2.43e-14	1143
chr12	BICDL1	ENSG00000135127.11	-0.8049	-8.47	2.54e-14	1145
		ENSG00000163430.11	-0.80587	-8.47	2.54e-14	1144
chr14	MMP14	ENSG00000157227.12	-1.07443	-8.47	2.57e-14	1146
chr19	EFNA2	ENSG00000099617.3	-1.46609	-8.47	2.61e-14	1147
chr5	PCDHGA8	ENSG00000253767.2	-0.55632	-8.47	2.64e-14	1148
chr20	DOK5	ENSG00000101134.11	-0.68143	-8.46	2.73e-14	1149
chr3	NT5DC2	ENSG00000168268.10	-0.87032	-8.45	2.83e-14	1150
chr3	SRPRB	ENSG00000144867.11	-0.37767	-8.45	2.89e-14	1151
chr2	LYPD6B	ENSG00000150556.16	-1.67525	-8.45	2.95e-14	1152
chr2	STARD7-AS1	ENSG00000204685.6	-0.51742	-8.44	3.08e-14	1153
chr19	TRIM28	ENSG00000130726.11	-0.35529	-8.44	3.08e-14	1154
chr7	THSD7A	ENSG00000005108.15	-0.56578	-8.44	3.11e-14	1155
chr16	RHBDF1	ENSG00000007384.15	-0.7497	-8.44	3.11e-14	1156
chr4	ELOVL6	ENSG00000170522.9	-0.55612	-8.44	3.18e-14	1157
chr1	FDPS	ENSG00000160752.14	-0.46515	-8.43	3.25e-14	1158
		ENSG00000280610.2	-0.77723	-8.43	3.34e-14	1159
chr2	MTCO1P42	ENSG00000230327.1	-1.11115	-8.42	3.46e-14	1160
chr1	CDC42	ENSG00000070831.15	-0.52048	-8.42	3.55e-14	1161
chr7	TNS3	ENSG00000136205.16	-0.72044	-8.42	3.6e-14	1162
chr3	KLHL18	ENSG00000114648.11	-0.39775	-8.41	3.67e-14	1163
chr12	SRRM4	ENSG00000139767.8	-1.00906	-8.41	3.75e-14	1164
		ENSG00000263310.5	-0.79247	-8.41	3.76e-14	1165
chr3	CADPS	ENSG00000163618.17	-0.75508	-8.41	3.82e-14	1166
chr15	RFX7	ENSG00000181827.14	-0.4672	-8.4	3.87e-14	1167
chr20	ADNP	ENSG00000101126.15	-0.26944	-8.4	3.94e-14	1168
chr6	TRIM27	ENSG00000204713.10	-0.41447	-8.4	3.98e-14	1169
chr3	TOPBP1	ENSG00000163781.12	-0.31454	-8.39	4.14e-14	1170
chr7	CHRM2	ENSG00000181072.11	-1.19287	-8.39	4.29e-14	1171
chr2	DPP4	ENSG00000197635.9	-1.65529	-8.38	4.43e-14	1172
chr12	PDE3A	ENSG00000172572.6	-0.56089	-8.38	4.47e-14	1173
chr12	ATF7IP	ENSG00000171681.12	-0.34785	-8.38	4.52e-14	1174
chr22	TUG1	ENSG00000253352.8	-0.39286	-8.38	4.65e-14	1175
chr19	ZNF724P	ENSG00000196081.9	-0.82166	-8.37	4.68e-14	1176
chr14	MGAT2	ENSG00000168282.5	-0.404	-8.37	4.77e-14	1177
chr6	PPP1R18	ENSG00000146112.11	-0.96997	-8.37	4.85e-14	1178
chr5	KCNMB1	ENSG00000145936.8	-1.23996	-8.37	4.92e-14	1179
chr8	ADGRB1	ENSG00000181790.10	-0.82231	-8.36	5.08e-14	1180
chr1		ENSG00000237976.1	-1.10654	-8.36	5.12e-14	1181
chr4	SPCS3	ENSG00000129128.12	-0.34614	-8.36	5.16e-14	1182
chr17	ASGR1	ENSG00000141505.11	-0.90746	-8.36	5.2e-14	1183
chr19	PBX4	ENSG00000105717.13	-0.9352	-8.36	5.24e-14	1184
		ENSG00000134313.15	-0.38004	-8.35	5.35e-14	1185
chr1	NBPF20	ENSG00000162825.16	-0.56732	-8.35	5.44e-14	1186
chr19	FXYD7	ENSG00000221946.7	-0.76839	-8.35	5.63e-14	1187
chr7	BZW2	ENSG00000136261.14	-0.57425	-8.34	5.85e-14	1188
chr17	RHBDL3	ENSG00000141314.12	-0.65069	-8.33	6.02e-14	1189
chr3	GAP43	ENSG00000172020.12	-0.92838	-8.33	6.02e-14	1190
chr2	BUB1	ENSG00000169679.14	-0.98725	-8.33	6.3e-14	1191
chr1	C1orf61	ENSG00000125462.16	-0.68837	-8.33	6.38e-14	1192
chr20	JAG1	ENSG00000101384.11	-0.68096	-8.33	6.4e-14	1193
chr6	ZDHHC14	ENSG00000175048.16	-0.4981	-8.32	6.55e-14	1195
chr17	MCRIP1	ENSG00000225663.7	-0.47506	-8.32	6.55e-14	1194
chr22	TRIOBP	ENSG00000100106.19	-0.58416	-8.31	6.85e-14	1196
chr1	WDR3	ENSG00000065183.15	-0.34903	-8.31	6.89e-14	1197
		ENSG00000229998.8	-0.98113	-8.31	6.98e-14	1198
chr15	TMOD3	ENSG00000138594.13	-0.3968	-8.31	7.02e-14	1199
chr17	ZNF286A	ENSG00000187607.15	-0.51096	-8.31	7.04e-14	1200
chr17	FMNL1	ENSG00000184922.13	-0.60743	-8.31	7.12e-14	1201
chr15	CHRNA7	ENSG00000175344.17	-0.95673	-8.31	7.22e-14	1202
		ENSG00000231257.8	-0.62485	-8.31	7.24e-14	1203
chr3	PFN2	ENSG00000070087.13	-0.37333	-8.3	7.3e-14	1204
chr1	VCAM1	ENSG00000162692.10	-1.28584	-8.3	7.64e-14	1205
chr19	PLPPR3	ENSG00000129951.18	-1.10356	-8.3	7.64e-14	1206
chr7	KLHDC10	ENSG00000128607.13	-0.26271	-8.3	7.67e-14	1207
chr13	HTR2A	ENSG00000102468.10	-1.15766	-8.3	7.69e-14	1208
chr5		ENSG00000229119.3	-0.74272	-8.29	7.93e-14	1209
chr6	HIST1H4A	ENSG00000278637.1	-1.35359	-8.29	8e-14	1210
chr5	PCDHGA6	ENSG00000253731.2	-0.56999	-8.28	8.51e-14	1211
chr1		ENSG00000230699.2	-1.29002	-8.27	9.04e-14	1212
chr5	CXCL14	ENSG00000145824.12	-0.86496	-8.26	9.35e-14	1213
chr19	DCAF15	ENSG00000132017.10	-0.4912	-8.26	9.73e-14	1214
chr4	OSTC	ENSG00000198856.12	-0.46754	-8.26	9.77e-14	1215
chr1	CTTNBP2NL	ENSG00000143079.14	-0.40312	-8.26	9.79e-14	1216
chr18	NOL4	ENSG00000101746.15	-0.58566	-8.25	1.01e-13	1217
		ENSG00000228186.10	-0.70267	-8.25	1.04e-13	1218
chr19	S1PR2	ENSG00000267534.2	-0.83192	-8.24	1.07e-13	1219
chr15	WDR76	ENSG00000092470.11	-0.74893	-8.24	1.07e-13	1220
chr1	RALGPS2	ENSG00000116191.17	-0.63669	-8.24	1.12e-13	1221
chr1	HCN3	ENSG00000143630.9	-0.91296	-8.24	1.12e-13	1222
chr14	DHRS2	ENSG00000100867.14	-1.7708	-8.23	1.15e-13	1223
chr19	PGLS	ENSG00000130313.6	-0.44627	-8.23	1.16e-13	1224
chr3	KLHDC8B	ENSG00000185909.14	-0.56868	-8.23	1.16e-13	1225
chr10	ZMIZ1	ENSG00000108175.16	-0.50717	-8.23	1.18e-13	1226
chr2	LRP1B	ENSG00000168702.17	-0.36662	-8.23	1.18e-13	1227
chr15	DNM1P51	ENSG00000235370.6	-1.09488	-8.22	1.2e-13	1228
chr17	ANKFN1	ENSG00000153930.11	-0.74478	-8.22	1.2e-13	1229
chr9	PIP5KL1	ENSG00000167103.11	-1.25215	-8.22	1.24e-13	1230
chr9	PPP1R26-AS1	ENSG00000225361.3	-0.93298	-8.22	1.26e-13	1231
chr20	PLCB4	ENSG00000101333.16	-0.62598	-8.22	1.27e-13	1232
chr15	PRC1	ENSG00000198901.13	-0.67116	-8.21	1.28e-13	1233
chrX	PLXNA3	ENSG00000130827.6	-0.59826	-8.21	1.28e-13	1234
chr8	PPP3CC	ENSG00000120910.14	-0.46459	-8.21	1.29e-13	1235
chr17	TRAF4	ENSG00000076604.14	-0.66527	-8.21	1.32e-13	1236
chr12	TMEM132B	ENSG00000139364.10	-0.52866	-8.2	1.38e-13	1237
chr3	IMPG2	ENSG00000081148.11	-0.66304	-8.19	1.45e-13	1238
chr11	CBL	ENSG00000110395.6	-0.31943	-8.19	1.45e-13	1239
chr15	RHOV	ENSG00000104140.6	-1.55383	-8.19	1.45e-13	1240
chr15	TMEM266	ENSG00000169758.12	-0.86913	-8.19	1.47e-13	1241
chr14	OTX2	ENSG00000165588.16	-2.412	-8.19	1.51e-13	1242
chr16	FAM57B	ENSG00000149926.13	-0.97857	-8.19	1.52e-13	1244
chr12	NUDT4	ENSG00000173598.13	-0.6068	-8.19	1.52e-13	1243
chr10	CTBP2	ENSG00000175029.16	-0.49425	-8.18	1.54e-13	1245
chr12	DUSP6	ENSG00000139318.7	-1.05249	-8.18	1.6e-13	1246
chr11	NAV2	ENSG00000166833.19	-0.47627	-8.18	1.61e-13	1247
chr7	ZNF282	ENSG00000170265.11	-0.39701	-8.18	1.62e-13	1248
chr3	SEC61A1	ENSG00000058262.9	-0.52154	-8.17	1.69e-13	1249
		ENSG00000176953.12	-0.35158	-8.17	1.72e-13	1250
		rmsk+_L1P3b	-0.84615	-8.16	1.76e-13	1251
chr6	HIST1H4K	ENSG00000273542.1	-0.87585	-8.16	1.82e-13	1252
chr10	CRTAC1	ENSG00000095713.13	-0.82953	-8.16	1.86e-13	1253
chr21	GART	ENSG00000159131.16	-0.3349	-8.15	1.9e-13	1254
chrX	NLGN3	ENSG00000196338.12	-0.50908	-8.15	1.96e-13	1255
chr9	PIP5K1B	ENSG00000107242.17	-0.64519	-8.15	1.97e-13	1256
chr1	KDM5B	ENSG00000117139.16	-0.34584	-8.14	1.99e-13	1257
chr20	TRIB3	ENSG00000101255.10	-1.57529	-8.14	2.02e-13	1258
chr7	CCDC71L	ENSG00000253276.2	-0.76765	-8.14	2.05e-13	1259
chr15	PSMA4	ENSG00000041357.15	-0.34571	-8.14	2.1e-13	1260
chr3	CPNE4	ENSG00000196353.11	-1.04998	-8.13	2.11e-13	1261
chr8		ENSG00000254615.2	-0.7438	-8.13	2.13e-13	1262
chr18	PARD6G	ENSG00000178184.15	-0.72289	-8.13	2.13e-13	1263
		ENSG00000263324.5	-0.92316	-8.13	2.13e-13	1264
chr2	CD28	ENSG00000178562.17	-1.76655	-8.13	2.16e-13	1265
chr18	APCDD1	ENSG00000154856.12	-0.71799	-8.13	2.16e-13	1266
chr19	ZNF544	ENSG00000198131.13	-0.35453	-8.12	2.35e-13	1267
chr19	HKR1	ENSG00000181666.17	-0.24264	-8.12	2.38e-13	1268
		ENSG00000262327.7	-0.33627	-8.12	2.38e-13	1269
chr13	CCDC169	ENSG00000242715.7	-0.92459	-8.11	2.39e-13	1270
chr10		ENSG00000282390.1	-1.30436	-8.11	2.41e-13	1271
chr3	GSK3B	ENSG00000082701.14	-0.35531	-8.11	2.41e-13	1272
chr3	IL1RAP	ENSG00000196083.9	-0.653	-8.11	2.41e-13	1273
chr6	PRR3	ENSG00000204576.11	-0.74993	-8.11	2.42e-13	1274
chr1	JAK1	ENSG00000162434.11	-0.37129	-8.11	2.45e-13	1275
		rmsk+_HSMAR1	-0.36027	-8.11	2.49e-13	1276
chr11	DTX4	ENSG00000110042.7	-0.60377	-8.11	2.51e-13	1277
chr12	SH2B3	ENSG00000111252.10	-0.46283	-8.1	2.59e-13	1278
chr5	PCDHGB9P	ENSG00000276545.1	-0.65605	-8.1	2.68e-13	1279
chr19	ZNF69	ENSG00000198429.9	-0.49909	-8.09	2.78e-13	1280
chr7	VOPP1	ENSG00000154978.12	-0.56568	-8.09	2.81e-13	1281
		ENSG00000110321.16	-0.38933	-8.09	2.86e-13	1282
chr14	LGMN	ENSG00000100600.14	-0.48566	-8.09	2.86e-13	1283
chr1	SH3BGRL3	ENSG00000142669.14	-0.48238	-8.08	2.9e-13	1284
chr19	ANO8	ENSG00000074855.10	-0.55428	-8.08	2.95e-13	1285
		ENSG00000185842.15	-0.8337	-8.07	3.06e-13	1286
		ENSG00000223752.8	-0.62657	-8.07	3.17e-13	1287
chr1	CYB561D1	ENSG00000174151.14	-0.40046	-8.06	3.31e-13	1288
chr16	FLYWCH2	ENSG00000162076.12	-0.45509	-8.06	3.38e-13	1289
		ENSG00000245526.10	-0.6279	-8.05	3.48e-13	1290
chr10	GPRIN2	ENSG00000204175.5	-1.56714	-8.05	3.52e-13	1291
chr12	ELK3	ENSG00000111145.7	-0.73381	-8.05	3.55e-13	1292
		ENSG00000206488.10	-0.63293	-8.05	3.57e-13	1293
chr14	KCNK13	ENSG00000152315.4	-1.21627	-8.05	3.62e-13	1294
chr1	PIK3CD	ENSG00000171608.15	-0.60896	-8.04	3.8e-13	1295
chr6	TBC1D7	ENSG00000145979.17	-0.44966	-8.04	3.81e-13	1296
chr15	UNC13C	ENSG00000137766.16	-0.85213	-8.04	3.81e-13	1297
chr6	HIST1H2BJ	ENSG00000124635.8	-0.99658	-8.04	3.81e-13	1298
chr20	MAP1LC3A	ENSG00000101460.12	-0.54267	-8.04	3.86e-13	1299
chr6	TBC1D22B	ENSG00000065491.8	-0.34869	-8.04	3.87e-13	1300
chr5	ZNF346	ENSG00000113761.11	-0.29186	-8.03	4.06e-13	1302
chr10	ARL5B	ENSG00000165997.4	-0.48358	-8.03	4.06e-13	1301
chr5	RASGEF1C	ENSG00000146090.15	-0.98943	-8.03	4.14e-13	1303
		ENSG00000065413.18	-0.47746	-8.03	4.15e-13	1304
chr16	CBLN1	ENSG00000102924.11	-1.07371	-8.02	4.2e-13	1305
chr2	POLR1B	ENSG00000125630.15	-0.35762	-8.02	4.29e-13	1306
chr19	FUT1	ENSG00000174951.10	-1.21703	-8.01	4.5e-13	1307
chr5	F2RL2	ENSG00000164220.6	-1.7478	-8.01	4.51e-13	1308
		ENSG00000234549.8	-0.61431	-8	4.73e-13	1309
chr17	HDAC5	ENSG00000108840.15	-0.43111	-8	5.01e-13	1310
chr12	DENR	ENSG00000139726.10	-0.29566	-7.99	5.13e-13	1311
chr19	ADGRL1	ENSG00000072071.16	-0.57607	-7.99	5.16e-13	1312
chr20	VPS16	ENSG00000215305.9	-0.3891	-7.99	5.21e-13	1313
chr15		ENSG00000166503.8	-0.31435	-7.99	5.26e-13	1314
chr1	ZNF678	ENSG00000181450.17	-0.43658	-7.98	5.41e-13	1315
		ENSG00000138759.18	-1.05025	-7.98	5.48e-13	1316
chr2	NRBP1	ENSG00000115216.13	-0.32147	-7.98	5.5e-13	1317
		ENSG00000282657.3	-2.18846	-7.98	5.53e-13	1318
chr5	TSPAN17	ENSG00000048140.17	-0.58258	-7.98	5.61e-13	1319
chr8	SMIM18	ENSG00000253457.2	-0.91684	-7.97	5.74e-13	1320
chr7	TNRC18	ENSG00000182095.14	-0.50587	-7.97	5.78e-13	1321
chr1	SNX7	ENSG00000162627.16	-0.72998	-7.97	5.85e-13	1322
chr4	UGDH	ENSG00000109814.11	-0.50696	-7.97	5.86e-13	1323
chr10	PALD1	ENSG00000107719.8	-0.59378	-7.97	5.98e-13	1324
chr15	IREB2	ENSG00000136381.12	-0.27364	-7.96	6.1e-13	1325
chr6		ENSG00000216775.2	-1.00803	-7.96	6.15e-13	1326
chr15		ENSG00000229212.7	-0.76547	-7.96	6.19e-13	1327
chr13	UBAC2	ENSG00000134882.15	-0.27758	-7.96	6.24e-13	1328
chr1	KMO	ENSG00000117009.11	-1.07192	-7.96	6.29e-13	1329
chr12	LIN7A	ENSG00000111052.7	-0.705	-7.96	6.37e-13	1330
		rmsk+_L1M	-1.14351	-7.96	6.42e-13	1331
chr5	DCP2	ENSG00000172795.15	-0.36947	-7.95	6.49e-13	1332
chr4	GPM6A	ENSG00000150625.16	-0.56083	-7.95	6.64e-13	1333
chr12	GRIP1	ENSG00000155974.11	-0.69609	-7.94	6.87e-13	1334
chrX	PABPC5-AS1	ENSG00000234161.1	-0.8381	-7.94	7.03e-13	1335
chr19	TIMM13	ENSG00000099800.7	-0.37798	-7.94	7.16e-13	1336
chr5	SLC36A1	ENSG00000123643.12	-0.58252	-7.94	7.19e-13	1338
chr14	BRF1	ENSG00000185024.16	-0.34222	-7.94	7.19e-13	1337
chr22	MTFP1	ENSG00000242114.5	-0.71097	-7.94	7.22e-13	1339
chr1		ENSG00000263590.2	-0.87101	-7.94	7.22e-13	1340
chr11	FADS2	ENSG00000134824.13	-0.64369	-7.93	7.37e-13	1341
chr1	RCC2	ENSG00000179051.13	-0.38024	-7.93	7.43e-13	1342
chr15	GOLGA2P7	ENSG00000225151.10	-0.59749	-7.93	7.46e-13	1343
chr12	ANKRD52	ENSG00000139645.9	-0.38842	-7.93	7.5e-13	1344
chr19	NAT14	ENSG00000090971.4	-0.47219	-7.93	7.66e-13	1346
chr1	ZYG11B	ENSG00000162378.12	-0.34499	-7.93	7.66e-13	1345
chr1	BMP8B	ENSG00000116985.11	-0.84854	-7.92	7.77e-13	1347
chr7	OSBPL3	ENSG00000070882.12	-0.5898	-7.92	7.8e-13	1348
chr22	SSTR3	ENSG00000278195.1	-1.43608	-7.92	7.81e-13	1349
chr16	ZNF629	ENSG00000102870.5	-0.30109	-7.92	7.89e-13	1350
chr18		ENSG00000267414.1	-1.2044	-7.92	7.94e-13	1351
		ENSG00000215641.8	-0.38555	-7.92	8.11e-13	1352
chr20	SS18L1	ENSG00000184402.14	-0.37811	-7.91	8.34e-13	1353
chr4	PABPC4L	ENSG00000254535.3	-1.03608	-7.91	8.56e-13	1354
chr10	TCF7L2	ENSG00000148737.16	-0.92112	-7.9	8.84e-13	1355
chr6	GRIK2	ENSG00000164418.19	-0.71897	-7.9	8.89e-13	1356
		ENSG00000188157.14	-0.65818	-7.9	8.91e-13	1357
chr10	ZEB1-AS1	ENSG00000237036.4	-0.55159	-7.9	8.97e-13	1358
chr20	COMMD7	ENSG00000149600.11	-0.30398	-7.9	9.04e-13	1359
chr19	OLFM2	ENSG00000105088.8	-0.75895	-7.9	9.09e-13	1360
chr4	CENPE	ENSG00000138778.11	-0.61102	-7.9	9.13e-13	1361
chr3	WNT7A	ENSG00000154764.5	-0.73348	-7.89	9.31e-13	1362
chr17	TP53	ENSG00000141510.16	-0.66871	-7.89	9.38e-13	1363
chrX	SPIN4	ENSG00000186767.6	-0.49015	-7.89	9.43e-13	1364
chr8	ESCO2	ENSG00000171320.14	-1.35453	-7.89	9.72e-13	1365
chr14	GALNT16	ENSG00000100626.16	-0.55678	-7.88	9.95e-13	1366
chrX	SHROOM2	ENSG00000146950.12	-0.38853	-7.88	1.01e-12	1367
chr19	ZNF726	ENSG00000213967.10	-0.67267	-7.88	1.01e-12	1368
chr10	SEPHS1	ENSG00000086475.14	-0.40202	-7.88	1.01e-12	1369
chr10	CALML3-AS1	ENSG00000205488.8	-1.27412	-7.88	1.03e-12	1370
chr1	SSR2	ENSG00000163479.13	-0.2743	-7.87	1.04e-12	1371
chr7	PHTF2	ENSG00000006576.16	-0.36534	-7.87	1.06e-12	1372
chr20	LINC00237	ENSG00000225127.2	-1.07234	-7.86	1.12e-12	1373
chr9	VCP	ENSG00000165280.15	-0.34888	-7.85	1.2e-12	1374
chr4	ERVMER34-1	ENSG00000226887.7	-1.62429	-7.85	1.2e-12	1375
chr7	CRHR2	ENSG00000106113.18	-1.14238	-7.85	1.22e-12	1376
chr4	TMEM155	ENSG00000164112.12	-1.89639	-7.85	1.23e-12	1377
chr4	VEGFC	ENSG00000150630.3	-0.76115	-7.84	1.28e-12	1378
chrX	PNMA5	ENSG00000198883.11	-2.32835	-7.84	1.3e-12	1379
chr12	WNT5B	ENSG00000111186.12	-0.63093	-7.84	1.3e-12	1380
chr21	COL6A1	ENSG00000142156.14	-0.60332	-7.84	1.3e-12	1381
chr12	FBXW8	ENSG00000174989.12	-0.41478	-7.84	1.3e-12	1382
chr20	MAFB	ENSG00000204103.3	-1.02438	-7.83	1.37e-12	1383
chr4	SPRY1	ENSG00000164056.10	-0.58806	-7.82	1.43e-12	1384
chr7	METTL2B	ENSG00000165055.15	-0.32328	-7.82	1.43e-12	1385
chr6	SRSF12	ENSG00000154548.8	-0.50871	-7.82	1.46e-12	1386
chr12	WSB2	ENSG00000176871.8	-0.40509	-7.82	1.5e-12	1387
		ENSG00000255571.8	-0.56083	-7.81	1.55e-12	1388
chr17	USP43	ENSG00000154914.16	-0.96181	-7.81	1.6e-12	1389
chr3	TRAK1	ENSG00000182606.14	-0.278	-7.8	1.62e-12	1390
chrX	VMA21	ENSG00000160131.13	-0.34558	-7.8	1.62e-12	1391
chr3	GRIP2	ENSG00000144596.12	-0.9175	-7.8	1.65e-12	1392
chr11	FIBP	ENSG00000172500.12	-0.3632	-7.79	1.71e-12	1393
chr6	TIAM2	ENSG00000146426.17	-0.60389	-7.79	1.73e-12	1394
chr14	KCNK10	ENSG00000100433.15	-1.05822	-7.79	1.8e-12	1395
chr6	ATAT1	ENSG00000137343.17	-0.59236	-7.78	1.86e-12	1396
		ENSG00000223887.10	-0.70887	-7.78	1.87e-12	1397
chr1	SCMH1	ENSG00000010803.16	-0.38101	-7.78	1.91e-12	1398
		rmsk+_UCON20	-1.05152	-7.77	1.94e-12	1399
chr4	DKK2	ENSG00000155011.8	-1.07811	-7.77	1.97e-12	1400
chr3	EPHA3	ENSG00000044524.10	-0.65451	-7.77	1.97e-12	1401
chr1	MAST2	ENSG00000086015.20	-0.40902	-7.77	2.03e-12	1402
chr17	UBTF	ENSG00000108312.14	-0.31518	-7.77	2.04e-12	1403
chr15	ZWILCH	ENSG00000174442.11	-0.66447	-7.76	2.04e-12	1404
chr3	PLCXD2	ENSG00000240891.7	-0.97167	-7.76	2.06e-12	1405
chr4	CHIC2	ENSG00000109220.10	-0.45968	-7.76	2.11e-12	1407
chr16	ZNF205	ENSG00000122386.10	-0.48531	-7.76	2.11e-12	1406
chr12	GALNT8	ENSG00000130035.6	-0.90279	-7.75	2.2e-12	1408
chr19	SYT3	ENSG00000213023.10	-0.78762	-7.75	2.21e-12	1409
chr1	CASQ1	ENSG00000143318.12	-0.84188	-7.75	2.23e-12	1410
chr7	SEMA3E	ENSG00000170381.12	-1.07189	-7.75	2.24e-12	1411
chr11		ENSG00000261578.1	-1.78948	-7.75	2.25e-12	1412
chrX	ANOS1	ENSG00000011201.11	-0.72504	-7.74	2.31e-12	1413
chr1	IGSF3	ENSG00000143061.17	-0.87798	-7.74	2.38e-12	1414
chr8	POU5F1B	ENSG00000212993.4	-1.2684	-7.74	2.39e-12	1415
chr22	MKL1	ENSG00000196588.14	-0.36874	-7.74	2.44e-12	1416
chr17		ENSG00000261888.1	-1.26866	-7.73	2.45e-12	1417
chr11	MDK	ENSG00000110492.15	-0.95236	-7.73	2.51e-12	1418
chr20	SLC2A10	ENSG00000197496.5	-0.64676	-7.73	2.52e-12	1419
chr10	COMTD1	ENSG00000165644.10	-1.03453	-7.73	2.56e-12	1420
chr17	ARSG	ENSG00000141337.12	-0.50323	-7.73	2.58e-12	1421
chr10	MRPS16	ENSG00000182180.13	-0.24606	-7.73	2.59e-12	1422
		ENSG00000235658.8	-0.59732	-7.72	2.62e-12	1423
chr16	KCTD5	ENSG00000167977.8	-0.4609	-7.72	2.64e-12	1424
chr1	SERBP1	ENSG00000142864.14	-0.30316	-7.72	2.65e-12	1425
chr15	PTPN9	ENSG00000169410.9	-0.38921	-7.72	2.66e-12	1426
chr14	EVL	ENSG00000196405.12	-0.44494	-7.72	2.67e-12	1427
chr16	HS3ST2	ENSG00000122254.6	-1.92978	-7.72	2.7e-12	1428
chrX	MAGED2	ENSG00000102316.16	-0.41659	-7.72	2.75e-12	1429
chr22	PDGFB	ENSG00000100311.16	-0.62712	-7.71	2.76e-12	1430
chr7	IGFBP3	ENSG00000146674.14	-2.03129	-7.71	2.78e-12	1431
chr19	GRAMD1A	ENSG00000089351.14	-0.53521	-7.71	2.82e-12	1432
chr1	RGS16	ENSG00000143333.6	-1.52881	-7.71	2.84e-12	1433
chr11	BCL9L	ENSG00000186174.12	-0.47784	-7.71	2.84e-12	1434
		ENSG00000234495.7	-0.36972	-7.71	2.87e-12	1435
chr15	HOMER2	ENSG00000103942.12	-0.68332	-7.7	2.96e-12	1436
chr20	ZNF512B	ENSG00000196700.8	-0.44478	-7.7	3e-12	1437
chr5	CDH12	ENSG00000154162.14	-0.99026	-7.7	3.02e-12	1438
chr2	SCN7A	ENSG00000136546.13	-0.86852	-7.7	3.08e-12	1439
chr17	PSMD11	ENSG00000108671.9	-0.30202	-7.69	3.19e-12	1440
chr9	LAMC3	ENSG00000050555.17	-0.85368	-7.69	3.2e-12	1441
chr18	MYL12B	ENSG00000118680.12	-0.34114	-7.69	3.2e-12	1442
chr12	SLC25A3	ENSG00000075415.12	-0.19941	-7.68	3.34e-12	1443
		rmsk+_X1_LINE	-0.89409	-7.68	3.36e-12	1444
chr11	TTC17	ENSG00000052841.14	-0.21438	-7.68	3.37e-12	1445
chr22	MPPED1	ENSG00000186732.13	-1.18721	-7.68	3.38e-12	1446
chr12	PTMS	ENSG00000159335.15	-0.64108	-7.68	3.4e-12	1447
chr13	BIVM	ENSG00000134897.13	-0.40383	-7.68	3.42e-12	1448
chr13	FARP1	ENSG00000152767.16	-0.48837	-7.68	3.44e-12	1449
chr16	ZNF843	ENSG00000176723.9	-0.67966	-7.67	3.64e-12	1450
chr7	LHFPL3	ENSG00000187416.11	-0.57965	-7.67	3.66e-12	1451
chr8	CDCA2	ENSG00000184661.13	-1.55067	-7.67	3.66e-12	1452
		ENSG00000275192.1	-1.38003	-7.67	3.68e-12	1453
chr15	FAM174B	ENSG00000185442.12	-0.41051	-7.67	3.69e-12	1454
chr7	GGCT	ENSG00000006625.17	-0.39374	-7.67	3.7e-12	1455
chr7	LINC00265	ENSG00000188185.11	-0.57146	-7.67	3.71e-12	1456
chr7	ELN	ENSG00000049540.16	-1.06796	-7.66	3.74e-12	1457
chr3		ENSG00000278934.1	-1.45791	-7.66	3.77e-12	1458
chr3	WDR82	ENSG00000164091.11	-0.27112	-7.66	3.77e-12	1459
chrX	KIAA2022	ENSG00000050030.13	-0.77848	-7.66	3.81e-12	1460
chr4	WDR1	ENSG00000071127.16	-0.59819	-7.66	3.88e-12	1461
chr5	TMEM167A	ENSG00000174695.9	-0.34271	-7.66	3.88e-12	1462
chr11	PKNOX2	ENSG00000165495.15	-0.60839	-7.66	3.95e-12	1463
chr5	GALNT10	ENSG00000164574.15	-0.47092	-7.65	3.97e-12	1464
chr2	NCK2	ENSG00000071051.13	-0.4338	-7.65	3.98e-12	1465
chr22	BID	ENSG00000015475.18	-0.42445	-7.65	4.02e-12	1466
chr9	COL5A1	ENSG00000130635.15	-0.76568	-7.65	4.04e-12	1467
chr18	LIPG	ENSG00000101670.11	-1.53328	-7.65	4.14e-12	1468
chr15	RAB11A	ENSG00000103769.9	-0.29411	-7.64	4.21e-12	1469
chr20	MYLK2	ENSG00000101306.10	-1.12827	-7.64	4.24e-12	1470
chr12	SOX5	ENSG00000134532.15	-0.68089	-7.64	4.25e-12	1471
chr15	CSPG4P10	ENSG00000276710.4	-0.89114	-7.64	4.3e-12	1472
chr20	KCNS1	ENSG00000124134.8	-0.87108	-7.64	4.42e-12	1473
chr3	CTNNB1	ENSG00000168036.16	-0.34269	-7.64	4.44e-12	1474
chr2	ACVR1	ENSG00000115170.13	-0.37105	-7.63	4.46e-12	1475
chr2	RPLP0P6	ENSG00000213553.4	-0.93802	-7.63	4.61e-12	1476
chr4	PROM1	ENSG00000007062.11	-0.91096	-7.63	4.63e-12	1477
chr8	NUDCD1	ENSG00000120526.10	-0.37185	-7.63	4.68e-12	1478
chr7	MMD2	ENSG00000136297.14	-0.73845	-7.63	4.69e-12	1479
chr14		ENSG00000269883.1	-1.3225	-7.62	4.8e-12	1480
		ENSG00000229061.8	-0.59393	-7.62	4.9e-12	1481
chr8	TRIB1	ENSG00000173334.3	-0.72565	-7.62	4.93e-12	1482
chr13	RCBTB2	ENSG00000136161.12	-0.61733	-7.62	4.93e-12	1483
chrY	PRKY	ENSG00000099725.14	-0.81023	-7.62	4.98e-12	1484
chr10	KLF6	ENSG00000067082.14	-0.93248	-7.62	4.99e-12	1485
chr7	LFNG	ENSG00000106003.12	-0.80919	-7.61	5.22e-12	1486
chr10	SGPL1	ENSG00000166224.16	-0.4089	-7.6	5.47e-12	1487
chr12	KNTC1	ENSG00000184445.11	-0.40131	-7.6	5.6e-12	1488
chr10	C10orf82	ENSG00000165863.16	-1.42981	-7.58	6.06e-12	1489
		ENSG00000161036.12	-0.41273	-7.58	6.21e-12	1490
chr1	LIX1L	ENSG00000271601.3	-0.55159	-7.58	6.31e-12	1491
chr1	FHL3	ENSG00000183386.9	-0.83057	-7.58	6.31e-12	1493
chr11	MAML2	ENSG00000184384.13	-0.5133	-7.58	6.31e-12	1492
chr14	CCDC177	ENSG00000267909.2	-0.98256	-7.58	6.34e-12	1494
chr10	OAT	ENSG00000065154.11	-0.3737	-7.57	6.38e-12	1495
chr6	LINC01013	ENSG00000228495.1	-1.62891	-7.57	6.45e-12	1496
chr11	LMO1	ENSG00000166407.13	-1.22288	-7.57	6.59e-12	1497
chr10	ADRA2A	ENSG00000150594.6	-1.51949	-7.57	6.64e-12	1498
chr2	PPM1G	ENSG00000115241.10	-0.34645	-7.57	6.66e-12	1499
chr14	ZFHX2	ENSG00000136367.13	-0.62075	-7.57	6.68e-12	1500
chr17	EFTUD2	ENSG00000108883.12	-0.31024	-7.56	6.77e-12	1501
chr13	SLITRK1	ENSG00000178235.7	-0.6273	-7.56	6.95e-12	1502
chr19	ATP5SL	ENSG00000105341.18	-0.32075	-7.56	6.99e-12	1503
chr18	C18orf21	ENSG00000141428.16	-0.35269	-7.56	7.01e-12	1504
chr1	ZNF436	ENSG00000125945.14	-0.32592	-7.55	7.18e-12	1505
chr8	SLA	ENSG00000155926.13	-1.01939	-7.55	7.19e-12	1506
chr7	ARL4A	ENSG00000122644.12	-0.40476	-7.55	7.33e-12	1507
chr6	CITED2	ENSG00000164442.9	-0.80892	-7.55	7.36e-12	1508
		ENSG00000206491.12	-0.65726	-7.55	7.43e-12	1509
chrX	GPC3	ENSG00000147257.13	-1.16112	-7.54	7.66e-12	1510
chr7	PSMG3	ENSG00000157778.8	-0.40953	-7.54	8.04e-12	1511
		ENSG00000223766.10	-0.69727	-7.54	8.08e-12	1512
chr19	SAE1	ENSG00000142230.11	-0.24966	-7.53	8.3e-12	1513
chr13	TFDP1	ENSG00000198176.12	-0.27283	-7.53	8.55e-12	1514
chr5	DAB2	ENSG00000153071.14	-0.52673	-7.52	8.72e-12	1515
chr2	R3HDM1	ENSG00000048991.16	-0.54723	-7.52	8.78e-12	1516
chrX	ZC4H2	ENSG00000126970.15	-0.3778	-7.52	8.95e-12	1517
chr8	DUSP4	ENSG00000120875.8	-1.12474	-7.52	8.96e-12	1518
chr9	HMCN2	ENSG00000148357.16	-1.11928	-7.51	9.27e-12	1519
		ENSG00000229006.7	-0.39066	-7.51	9.28e-12	1520
chr16	TRAF7	ENSG00000131653.12	-0.34123	-7.51	9.33e-12	1521
chr3	CHL1	ENSG00000134121.9	-0.5379	-7.51	9.41e-12	1523
chr20	ADRA1D	ENSG00000171873.7	-1.16738	-7.51	9.41e-12	1522
chr4	2021-09-11	ENSG00000138758.11	-0.35351	-7.51	9.56e-12	1524
chr2	WDFY1	ENSG00000085449.14	-0.3395	-7.51	9.59e-12	1525
chr19	ZNF428	ENSG00000131116.11	-0.42119	-7.5	9.72e-12	1526
chr19	WDR18	ENSG00000065268.10	-0.51353	-7.5	9.9e-12	1527
chr3	MRPL3	ENSG00000114686.8	-0.31404	-7.5	9.91e-12	1528
chr6	HCG11	ENSG00000228223.2	-0.5214	-7.5	1.01e-11	1529
chr11	KCNJ5	ENSG00000120457.11	-1.38054	-7.5	1.02e-11	1530
chr16	SLC38A7	ENSG00000103042.8	-0.37472	-7.5	1.02e-11	1531
chr6	CENPW	ENSG00000203760.8	-1.22209	-7.49	1.06e-11	1532
chr16	EXOC3L1	ENSG00000179044.15	-1.71896	-7.49	1.08e-11	1533
chr3	DAG1	ENSG00000173402.11	-0.46514	-7.49	1.08e-11	1534
chr7	ETV1	ENSG00000006468.13	-0.57631	-7.48	1.09e-11	1535
chr14	GPHN	ENSG00000171723.15	-0.31305	-7.48	1.09e-11	1536
chr15	CTDSPL2	ENSG00000137770.13	-0.28166	-7.48	1.09e-11	1537
chr10		ENSG00000272447.1	-0.56163	-7.48	1.1e-11	1538
		ENSG00000237071.7	-0.37578	-7.48	1.11e-11	1539
chr2	DNER	ENSG00000187957.7	-0.68259	-7.48	1.11e-11	1540
chrY	PCDH11Y	ENSG00000099715.14	-1.02597	-7.48	1.11e-11	1541
chr7	PCOLCE	ENSG00000106333.12	-0.86081	-7.47	1.15e-11	1542
chr7	MKRN1	ENSG00000133606.10	-0.2537	-7.47	1.16e-11	1543
chr9	TNC	ENSG00000041982.15	-2.01009	-7.47	1.16e-11	1544
chr5	FAM105A	ENSG00000145569.5	-0.77837	-7.47	1.17e-11	1545
chr16	SPATA2L	ENSG00000158792.15	-0.65067	-7.47	1.22e-11	1546
chrX	CITED1	ENSG00000125931.10	-1.29884	-7.47	1.22e-11	1547
chr15	LINC01579	ENSG00000258754.7	-1.60838	-7.46	1.22e-11	1548
chr1	BLACAT1	ENSG00000281406.1	-1.36532	-7.46	1.23e-11	1549
chr3	DALRD3	ENSG00000178149.16	-0.44399	-7.46	1.24e-11	1551
chr3	TMEM110	ENSG00000213533.11	-0.4915	-7.46	1.24e-11	1550
chr19	ZNF43	ENSG00000198521.11	-0.44129	-7.46	1.27e-11	1552
chr11	C11orf80	ENSG00000173715.15	-0.58008	-7.45	1.31e-11	1553
chr19	EEF2	ENSG00000167658.15	-0.32814	-7.45	1.33e-11	1554
chr7	TFR2	ENSG00000106327.12	-1.04186	-7.45	1.33e-11	1555
chr6	HMGA1	ENSG00000137309.19	-0.57307	-7.45	1.37e-11	1556
chr5	PCDHA4	ENSG00000204967.10	-0.63537	-7.44	1.38e-11	1557
chr6	ABCC10	ENSG00000124574.14	-0.37485	-7.44	1.39e-11	1558
chr10	PLCE1	ENSG00000138193.15	-0.60762	-7.44	1.39e-11	1559
chr6	MLLT4-AS1	ENSG00000198221.8	-1.23927	-7.44	1.4e-11	1560
chr2		ENSG00000225649.5	-1.08751	-7.44	1.41e-11	1561
chr17	C1QL1	ENSG00000131094.3	-0.86557	-7.44	1.44e-11	1562
chr6	NT5E	ENSG00000135318.11	-0.80416	-7.44	1.44e-11	1563
chr6	RGS17	ENSG00000091844.7	-0.72989	-7.44	1.45e-11	1564
chr19	ZFP28	ENSG00000196867.7	-0.31031	-7.43	1.47e-11	1565
chr17	KCNAB3	ENSG00000170049.9	-0.65355	-7.43	1.51e-11	1566
chr5	FER	ENSG00000151422.12	-0.31477	-7.43	1.52e-11	1567
chr7	RP9	ENSG00000164610.8	-0.4025	-7.43	1.53e-11	1568
chr3	BZW1P2	ENSG00000198406.7	-0.50694	-7.43	1.54e-11	1569
chr10	SVIL	ENSG00000197321.14	-0.68107	-7.42	1.59e-11	1570
chr12	MYL6	ENSG00000092841.18	-0.45304	-7.42	1.62e-11	1571
chr16	NLRC3	ENSG00000167984.17	-1.02198	-7.41	1.65e-11	1572
chr6	PLEKHG1	ENSG00000120278.15	-0.70949	-7.41	1.67e-11	1573
chr2	SFXN5	ENSG00000144040.12	-0.62026	-7.41	1.72e-11	1574
		ENSG00000275365.3	-1.23328	-7.41	1.72e-11	1575
chr20	SOGA1	ENSG00000149639.14	-0.56995	-7.41	1.72e-11	1576
chr19	SPC24	ENSG00000161888.11	-1.12846	-7.41	1.73e-11	1577
chr4	INTS12	ENSG00000138785.14	-0.30613	-7.41	1.73e-11	1579
chr19	ASNA1	ENSG00000198356.11	-0.28546	-7.41	1.73e-11	1578
chr14	DACT1	ENSG00000165617.14	-0.95278	-7.41	1.73e-11	1580
chr12	MSI1	ENSG00000135097.6	-0.644	-7.4	1.8e-11	1581
chr6	ARHGAP18	ENSG00000146376.10	-0.74176	-7.4	1.82e-11	1582
chr12	BTBD11	ENSG00000151136.14	-1.00544	-7.4	1.83e-11	1583
chr12		ENSG00000274021.1	-0.97447	-7.4	1.83e-11	1584
chr12	CACNA1C	ENSG00000151067.21	-0.72788	-7.39	1.85e-11	1585
chr4	TBC1D9	ENSG00000109436.7	-0.56504	-7.39	1.86e-11	1586
chr1	MFSD2A	ENSG00000168389.17	-0.72279	-7.39	1.87e-11	1587
chr3	STT3B	ENSG00000163527.9	-0.29091	-7.39	1.9e-11	1588
chr9	DPM2	ENSG00000136908.17	-0.3568	-7.39	1.9e-11	1589
chr4	FBXW7	ENSG00000109670.13	-0.44945	-7.39	1.93e-11	1590
chr15	FANCI	ENSG00000140525.17	-0.54029	-7.39	1.93e-11	1591
chr1	CTNNBIP1	ENSG00000178585.14	-0.49779	-7.38	2e-11	1592
chr12	ALDH1L2	ENSG00000136010.13	-0.6506	-7.38	2e-11	1593
chr1	LEMD1	ENSG00000186007.9	-1.48422	-7.38	2.03e-11	1594
chr1	BCL9	ENSG00000116128.10	-0.45306	-7.38	2.04e-11	1595
chr16	RNF40	ENSG00000103549.21	-0.30863	-7.37	2.14e-11	1596
chr7	LRRC61	ENSG00000127399.14	-0.63608	-7.37	2.18e-11	1597
chr10	2021-03-05	ENSG00000198060.9	-0.29945	-7.36	2.23e-11	1598
chr16		ENSG00000279620.1	-0.84965	-7.36	2.23e-11	1599
chr12	C12orf49	ENSG00000111412.5	-0.323	-7.36	2.24e-11	1600
		ENSG00000019549.9	-1.11182	-7.36	2.27e-11	1601
chr11	COMMD9	ENSG00000110442.11	-0.31124	-7.36	2.27e-11	1602
chr1	ZBTB8A	ENSG00000160062.14	-0.51223	-7.36	2.27e-11	1603
chr20	GDAP1L1	ENSG00000124194.16	-0.72924	-7.36	2.32e-11	1604
chr17	KCNJ16	ENSG00000153822.13	-1.25832	-7.36	2.33e-11	1605
chr17	C17orf53	ENSG00000125319.14	-1.2542	-7.35	2.35e-11	1606
chr5	FBLL1	ENSG00000188573.7	-0.76709	-7.35	2.42e-11	1607
chr12		ENSG00000271327.1	-0.77782	-7.35	2.42e-11	1608
chr2	2021-03-04	ENSG00000144583.4	-0.89393	-7.34	2.48e-11	1609
chr12		ENSG00000280088.1	-0.48419	-7.34	2.48e-11	1610
chr3	DVL3	ENSG00000161202.17	-0.28358	-7.34	2.49e-11	1611
chrX	RP2	ENSG00000102218.5	-0.58579	-7.34	2.5e-11	1612
chr5	PCDHA12	ENSG00000251664.3	-0.74763	-7.34	2.51e-11	1613
		ENSG00000176619.12	-0.39581	-7.34	2.58e-11	1614
chr17	KDM6B	ENSG00000132510.10	-0.56725	-7.33	2.69e-11	1615
chr17	SARM1	ENSG00000004139.13	-0.38825	-7.33	2.72e-11	1616
chr10	CCNJ	ENSG00000107443.15	-0.3748	-7.33	2.75e-11	1617
chr14	RDH11	ENSG00000072042.12	-0.46245	-7.32	2.82e-11	1618
chr8	AZIN1	ENSG00000155096.13	-0.43058	-7.32	2.85e-11	1619
chr9	DBH-AS1	ENSG00000225756.1	-0.94849	-7.32	2.88e-11	1620
chr22	SAMM50	ENSG00000100347.14	-0.24999	-7.32	2.9e-11	1621
		ENSG00000281321.1	-1.37178	-7.32	2.91e-11	1622
chrX	ZIC3	ENSG00000156925.11	-0.80068	-7.32	2.93e-11	1623
chr1	ADGRL2	ENSG00000117114.19	-0.6638	-7.31	2.97e-11	1624
chr20	TMC2	ENSG00000149488.12	-1.13574	-7.31	3.01e-11	1625
chr1	DR1	ENSG00000117505.12	-0.27873	-7.31	3.06e-11	1626
chr12		ENSG00000256594.7	-0.66407	-7.31	3.08e-11	1627
chr10	NODAL	ENSG00000156574.9	-1.60651	-7.3	3.2e-11	1628
chr2	SPRED2	ENSG00000198369.9	-0.47428	-7.3	3.29e-11	1629
chr3	TBCCD1	ENSG00000113838.12	-0.4012	-7.3	3.31e-11	1630
chr5	PCDHA3	ENSG00000255408.3	-0.67563	-7.29	3.43e-11	1631
chr3	SATB1	ENSG00000182568.16	-0.41087	-7.28	3.53e-11	1632
chr3	GRM2	ENSG00000164082.14	-1.13358	-7.28	3.6e-11	1633
chr19	ARID3A	ENSG00000116017.10	-0.52871	-7.28	3.63e-11	1634
chr7	CYP51A1	ENSG00000001630.15	-0.66839	-7.28	3.66e-11	1635
chrY	ANOS2P	ENSG00000241859.6	-0.81139	-7.27	3.75e-11	1636
chr1	SRGAP2C	ENSG00000171943.11	-0.36646	-7.27	3.78e-11	1637
chr19	ZNF8	ENSG00000278129.1	-0.27807	-7.27	3.79e-11	1638
chr5	PCDHB9	ENSG00000177839.6	-0.48795	-7.27	3.89e-11	1639
chr1	DUSP12	ENSG00000081721.11	-0.37902	-7.26	3.97e-11	1640
chr6	PDSS2	ENSG00000164494.11	-0.32502	-7.26	4.09e-11	1641
chr5	SGCD	ENSG00000170624.13	-0.76662	-7.26	4.11e-11	1642
chr11	GRIA4	ENSG00000152578.12	-0.67193	-7.26	4.12e-11	1643
chrX	ARMCX5	ENSG00000125962.14	-0.41069	-7.26	4.13e-11	1644
chr12	FMNL3	ENSG00000161791.13	-0.60489	-7.26	4.14e-11	1645
chr12	ARHGEF25	ENSG00000240771.6	-0.38124	-7.25	4.27e-11	1646
chr3	CCDC50	ENSG00000152492.13	-0.52575	-7.25	4.42e-11	1647
chr16	PRR14	ENSG00000156858.11	-0.37719	-7.24	4.45e-11	1648
chr15	CYFIP1	ENSG00000273749.4	-0.47517	-7.24	4.6e-11	1649
chr12	CAND1	ENSG00000111530.12	-0.25887	-7.24	4.64e-11	1650
chr16	GLIS2	ENSG00000126603.8	-0.66869	-7.23	4.78e-11	1651
chr5	PCDHB12	ENSG00000120328.6	-0.46511	-7.23	4.8e-11	1652
chr3	MGLL	ENSG00000074416.13	-0.56767	-7.23	4.86e-11	1653
chr5	PCDHGA7	ENSG00000253537.2	-0.45449	-7.23	4.91e-11	1654
chr6	ZKSCAN3	ENSG00000189298.13	-0.38582	-7.23	4.95e-11	1655
chr3	CMTM7	ENSG00000153551.13	-1.06671	-7.23	4.95e-11	1656
chr8	CHMP7	ENSG00000147457.13	-0.24156	-7.22	5.01e-11	1657
		ENSG00000111846.16	-0.44663	-7.22	5.11e-11	1658
chr20	EBF4	ENSG00000088881.20	-0.54359	-7.22	5.19e-11	1659
chr1	WDR77	ENSG00000116455.13	-0.26236	-7.22	5.24e-11	1660
		ENSG00000275031.2	-0.68619	-7.22	5.27e-11	1661
chr21	LRRC3	ENSG00000160233.7	-1.06748	-7.21	5.33e-11	1662
chr1	NEK2	ENSG00000117650.12	-1.71466	-7.21	5.34e-11	1663
		ENSG00000274636.2	-0.65518	-7.21	5.46e-11	1664
chr3	RBMS3	ENSG00000144642.21	-0.41807	-7.2	5.75e-11	1665
chr19	MPV17L2	ENSG00000254858.9	-0.47081	-7.2	5.77e-11	1666
chr17	TTLL6	ENSG00000170703.15	-0.92981	-7.2	5.78e-11	1668
		ENSG00000284024.1	-0.45684	-7.2	5.78e-11	1667
chr3	C3orf70	ENSG00000187068.2	-0.38042	-7.2	5.88e-11	1669
chr2	KCNH7	ENSG00000184611.11	-0.54091	-7.2	5.91e-11	1670
chr2	COPS8	ENSG00000198612.10	-0.23843	-7.19	6.11e-11	1671
chr12	ETV6	ENSG00000139083.10	-0.44352	-7.19	6.14e-11	1672
		ENSG00000178150.9	-0.88665	-7.19	6.27e-11	1673
chr19	AP1M1	ENSG00000072958.8	-0.38043	-7.18	6.49e-11	1674
chr11	EXT2	ENSG00000151348.13	-0.25357	-7.17	6.7e-11	1676
chr11	FIBIN	ENSG00000176971.3	-0.71739	-7.17	6.7e-11	1675
chr12	ATXN7L3B	ENSG00000253719.3	-0.22534	-7.17	6.87e-11	1677
chr2	DHX57	ENSG00000163214.20	-0.30082	-7.17	6.95e-11	1678
chr2	LRRFIP1	ENSG00000124831.18	-0.32919	-7.16	7.04e-11	1679
chr12	POLE	ENSG00000177084.16	-0.59442	-7.16	7.08e-11	1680
chr20	IFT52	ENSG00000101052.12	-0.35691	-7.16	7.12e-11	1681
chr1	ILF2	ENSG00000143621.16	-0.33115	-7.16	7.12e-11	1682
chr20	PROCR	ENSG00000101000.5	-0.88515	-7.16	7.12e-11	1683
chr7	NRCAM	ENSG00000091129.19	-0.40069	-7.16	7.21e-11	1684
chr11	GRK2	ENSG00000173020.10	-0.31463	-7.16	7.38e-11	1686
chr20	L3MBTL1	ENSG00000185513.14	-0.38798	-7.16	7.38e-11	1685
chr19	ZNF433	ENSG00000197647.11	-0.35369	-7.16	7.41e-11	1687
chr8		ENSG00000246528.3	-1.32848	-7.16	7.41e-11	1688
chr12	PTPRO	ENSG00000151490.13	-0.82294	-7.15	7.52e-11	1689
chr19		ENSG00000267890.1	-0.95801	-7.15	7.52e-11	1690
chr17	LSM12	ENSG00000161654.9	-0.29588	-7.15	7.64e-11	1691
chr19	ZSWIM4	ENSG00000132003.9	-0.55745	-7.15	7.64e-11	1692
chr16	CRAMP1	ENSG00000007545.15	-0.23722	-7.15	7.75e-11	1693
chrX		ENSG00000205664.10	-0.63693	-7.15	7.76e-11	1694
chr1	CDC42SE1	ENSG00000197622.12	-0.54116	-7.14	7.97e-11	1695
chr6	PGM3	ENSG00000013375.15	-0.44401	-7.14	7.99e-11	1696
		ENSG00000165813.18	-0.29796	-7.14	8.15e-11	1697
chr17	TRPV2	ENSG00000187688.14	-0.89431	-7.14	8.33e-11	1698
chr13	VPS36	ENSG00000136100.12	-0.24938	-7.13	8.48e-11	1699
chr6	SOBP	ENSG00000112320.11	-0.32978	-7.13	8.58e-11	1700
chr22	RHBDD3	ENSG00000100263.13	-0.41439	-7.13	8.63e-11	1701
chr13	EBPL	ENSG00000123179.13	-0.58961	-7.12	8.96e-11	1702
chr1	C1orf52	ENSG00000162642.13	-0.30472	-7.12	9.1e-11	1703
chr10	PPP2R2D	ENSG00000175470.18	-0.24462	-7.12	9.23e-11	1704
chr5	FAM151B	ENSG00000152380.9	-0.44104	-7.12	9.31e-11	1705
chr12	FAM109A	ENSG00000198324.13	-0.50121	-7.11	9.42e-11	1706
chr16	CSNK2A2	ENSG00000070770.8	-0.21284	-7.11	9.63e-11	1707
chr17	TOP3A	ENSG00000177302.14	-0.31036	-7.11	9.71e-11	1708
chr17	LRRC59	ENSG00000108829.9	-0.29294	-7.11	9.84e-11	1709
chr3	PTX3	ENSG00000163661.3	-1.59302	-7.1	1e-10	1710
chr1	GBP6	ENSG00000183347.14	-1.88023	-7.1	1.02e-10	1711
chr12	TRPV4	ENSG00000111199.10	-1.44997	-7.1	1.03e-10	1712
chr16	ZNF720	ENSG00000197302.10	-0.32734	-7.1	1.03e-10	1713
chr8	TP53INP1	ENSG00000164938.13	-0.5787	-7.1	1.05e-10	1714
chr3	FNDC3B	ENSG00000075420.12	-0.41201	-7.1	1.05e-10	1715
chr7	COL26A1	ENSG00000160963.13	-0.90958	-7.09	1.08e-10	1716
chr16	COQ9	ENSG00000088682.13	-0.23937	-7.09	1.1e-10	1717
chr18	ARHGAP28	ENSG00000088756.12	-0.68911	-7.09	1.11e-10	1718
chr16	C16orf59	ENSG00000162062.14	-0.7195	-7.09	1.11e-10	1719
chr2		ENSG00000273301.1	-0.97125	-7.08	1.13e-10	1720
chr20	TSHZ2	ENSG00000182463.15	-0.63253	-7.08	1.14e-10	1721
		ENSG00000284238.1	-0.32264	-7.07	1.18e-10	1722
chr15	EHD4	ENSG00000103966.10	-0.76808	-7.07	1.22e-10	1723
chr2	MCM6	ENSG00000076003.4	-0.55699	-7.07	1.22e-10	1724
chr1	VANGL2	ENSG00000162738.5	-0.73079	-7.06	1.27e-10	1725
chr1	DHDDS	ENSG00000117682.16	-0.22075	-7.06	1.29e-10	1726
chr5	ADRA1B	ENSG00000170214.3	-1.07274	-7.06	1.3e-10	1727
chr10		ENSG00000273038.2	-1.01135	-7.06	1.32e-10	1728
chr20	NRSN2	ENSG00000125841.12	-0.51637	-7.05	1.37e-10	1729
chr17	EIF4A3	ENSG00000141543.9	-0.35757	-7.05	1.37e-10	1730
chr18	RAB12	ENSG00000206418.3	-0.23976	-7.05	1.38e-10	1731
chr11	KIF18A	ENSG00000121621.6	-1.01473	-7.04	1.43e-10	1732
chr2	GRB14	ENSG00000115290.9	-0.77957	-7.04	1.43e-10	1733
chr16	NUDT16L1	ENSG00000168101.14	-0.32776	-7.04	1.43e-10	1734
chr8	PNOC	ENSG00000168081.8	-1.32837	-7.04	1.45e-10	1735
chr2	ZNF513	ENSG00000163795.13	-0.31032	-7.04	1.47e-10	1736
chr7	GAL3ST4	ENSG00000197093.10	-0.74434	-7.03	1.51e-10	1737
chr12	PWP1	ENSG00000136045.11	-0.26295	-7.03	1.56e-10	1738
		ENSG00000206485.10	-0.8885	-7.02	1.6e-10	1739
chr1	RAB3B	ENSG00000169213.6	-1.38879	-7.02	1.61e-10	1740
chr22	MTMR3	ENSG00000100330.15	-0.23371	-7.02	1.64e-10	1741
chr2	ALS2	ENSG00000003393.14	-0.26109	-7.01	1.68e-10	1742
chr3	VHL	ENSG00000134086.7	-0.2527	-7.01	1.69e-10	1743
chr2	MEMO1	ENSG00000162959.13	-0.31636	-7.01	1.72e-10	1744
chr2	LOXL3	ENSG00000115318.11	-0.5102	-7.01	1.74e-10	1745
chr17	ACACA	ENSG00000278540.4	-0.2578	-7.01	1.75e-10	1746
		ENSG00000274542.1	-0.96056	-7.01	1.75e-10	1747
chr2	CDC42EP3	ENSG00000163171.7	-0.73601	-7.01	1.75e-10	1748
chr8	NKAIN3	ENSG00000185942.11	-0.66718	-7	1.79e-10	1749
chr15	SCG3	ENSG00000104112.8	-0.53226	-7	1.79e-10	1750
chr17	KSR1	ENSG00000141068.13	-0.40651	-7	1.79e-10	1751
chr19	TLE6	ENSG00000104953.19	-1.24537	-7	1.84e-10	1752
chr1	BTF3L4	ENSG00000134717.17	-0.26662	-6.99	1.87e-10	1753
chr13	LHFP	ENSG00000183722.7	-0.46905	-6.99	1.91e-10	1754
chr1	SEPN1	ENSG00000162430.16	-0.31099	-6.99	1.92e-10	1756
		ENSG00000278091.4	-0.52499	-6.99	1.92e-10	1755
chr10	VWA2	ENSG00000165816.12	-0.95032	-6.99	1.92e-10	1757
chr1	MRPL37	ENSG00000116221.15	-0.26703	-6.99	1.93e-10	1758
chr10	LINC00865	ENSG00000232229.5	-1.07751	-6.99	1.93e-10	1759
chr3	HRASLS	ENSG00000127252.5	-0.51686	-6.99	1.93e-10	1760
chr2	ACVR2A	ENSG00000121989.14	-0.44094	-6.99	1.93e-10	1761
chr2	B3GNT7	ENSG00000156966.6	-0.80213	-6.99	1.95e-10	1762
chr12	VEZT	ENSG00000028203.17	-0.2131	-6.98	1.98e-10	1763
chr9	SDCCAG3	ENSG00000165689.16	-0.3772	-6.98	1.99e-10	1764
chr1	TMEM51-AS1	ENSG00000175147.11	-0.76138	-6.98	2e-10	1765
chr19	SLC17A7	ENSG00000104888.9	-1.60341	-6.98	2.06e-10	1766
chr15	CSPG4P12	ENSG00000259295.6	-0.74128	-6.98	2.06e-10	1767
		ENSG00000275176.4	-0.25846	-6.98	2.07e-10	1768
chr19	ZNF121	ENSG00000197961.11	-0.27136	-6.98	2.07e-10	1769
chr19	INAFM1	ENSG00000257704.3	-0.69276	-6.98	2.07e-10	1770
chr19	RPL36	ENSG00000130255.12	-0.46685	-6.97	2.1e-10	1771
chr11	TENM4	ENSG00000149256.15	-0.43164	-6.97	2.1e-10	1772
chr11	RNF121	ENSG00000137522.17	-0.22074	-6.97	2.16e-10	1773
		ENSG00000279566.1	-0.45322	-6.97	2.18e-10	1774
chr7	NT5C3A	ENSG00000122643.18	-0.31143	-6.97	2.19e-10	1775
chr17	MAP3K14-AS1	ENSG00000267278.5	-1.44175	-6.96	2.21e-10	1776
chr22	GRK3	ENSG00000100077.14	-0.54581	-6.96	2.26e-10	1777
chr3	CNTN3	ENSG00000113805.8	-0.79767	-6.96	2.27e-10	1778
chr3	CCDC80	ENSG00000091986.15	-0.83209	-6.96	2.3e-10	1779
chr9	BRD3	ENSG00000169925.16	-0.37321	-6.96	2.3e-10	1780
chr21	TTC3	ENSG00000182670.13	-0.32473	-6.96	2.3e-10	1781
chr17	RARA-AS1	ENSG00000265666.1	-1.34665	-6.96	2.32e-10	1782
chr22	ELFN2	ENSG00000166897.14	-0.63392	-6.96	2.34e-10	1783
chr9	SLC31A1	ENSG00000136868.10	-0.34816	-6.95	2.34e-10	1784
		ENSG00000167553.15	-0.80976	-6.95	2.34e-10	1785
		ENSG00000175920.16	-1.28039	-6.95	2.37e-10	1786
		ENSG00000276880.3	-0.55288	-6.95	2.39e-10	1787
chr3	ANO10	ENSG00000160746.12	-0.29059	-6.95	2.4e-10	1788
chr19	MEX3D	ENSG00000181588.16	-0.61104	-6.94	2.48e-10	1789
chr17	FGF11	ENSG00000161958.10	-0.89441	-6.94	2.54e-10	1790
chr7		ENSG00000279578.1	-1.33381	-6.93	2.73e-10	1791
chr13	KBTBD6	ENSG00000165572.7	-0.3424	-6.93	2.75e-10	1792
		ENSG00000283009.1	-0.30545	-6.92	2.87e-10	1793
chr14	RAB15	ENSG00000139998.14	-0.67754	-6.92	2.93e-10	1794
chr4	SLC10A4	ENSG00000145248.6	-0.92738	-6.91	3e-10	1795
chr3	ATP1B3	ENSG00000069849.10	-0.39334	-6.91	3.01e-10	1796
chr2	NYAP2	ENSG00000144460.12	-0.81066	-6.91	3.05e-10	1797
chr2	PTRHD1	ENSG00000184924.5	-0.40559	-6.91	3.09e-10	1798
chr8	SULF1	ENSG00000137573.13	-1.04738	-6.91	3.09e-10	1799
chr17	ADORA2B	ENSG00000170425.3	-0.6883	-6.91	3.1e-10	1800
chr12	KCNJ8	ENSG00000121361.3	-0.65189	-6.91	3.11e-10	1801
chr11	DPP3	ENSG00000254986.7	-0.45254	-6.9	3.13e-10	1802
chr4	PLK4	ENSG00000142731.10	-0.61844	-6.9	3.18e-10	1803
chr9	CORO2A	ENSG00000106789.12	-0.73923	-6.9	3.19e-10	1804
chr7	PLEKHA8	ENSG00000106086.18	-0.32115	-6.9	3.28e-10	1805
chr11	ETS1	ENSG00000134954.14	-0.67642	-6.89	3.4e-10	1806
chr8		ENSG00000253641.5	-0.78733	-6.89	3.42e-10	1807
chr5	WDR36	ENSG00000134987.11	-0.26105	-6.89	3.44e-10	1808
chr18	FAM210A	ENSG00000177150.12	-0.29233	-6.89	3.45e-10	1809
chr4	LGI2	ENSG00000153012.11	-0.84392	-6.88	3.49e-10	1810
chr16	ABCA3	ENSG00000167972.13	-0.37518	-6.88	3.66e-10	1811
chr2	PTPN4	ENSG00000088179.8	-0.31549	-6.87	3.69e-10	1812
chr4	CC2D2A	ENSG00000048342.15	-0.47354	-6.87	3.83e-10	1814
chr8	EIF4EBP1	ENSG00000187840.4	-0.84235	-6.87	3.83e-10	1813
chr2	EML4	ENSG00000143924.18	-0.37013	-6.86	3.89e-10	1816
chr13	MIR4500HG	ENSG00000228824.6	-1.02201	-6.86	3.89e-10	1815
chr8	KCNB2	ENSG00000182674.5	-0.83656	-6.86	3.92e-10	1817
		ENSG00000280618.2	-0.4758	-6.86	4.04e-10	1818
chr15	TMED3	ENSG00000166557.12	-0.38076	-6.85	4.23e-10	1819
chr14	FOXN3	ENSG00000053254.15	-0.33858	-6.85	4.27e-10	1820
		ENSG00000276429.3	-0.66082	-6.85	4.29e-10	1821
chr2	KLHL23	ENSG00000213160.9	-0.37448	-6.85	4.31e-10	1822
chr4	FAT1	ENSG00000083857.13	-0.54767	-6.85	4.32e-10	1823
		ENSG00000230341.8	-0.82615	-6.85	4.32e-10	1824
chr1	USP24	ENSG00000162402.13	-0.1895	-6.85	4.33e-10	1825
		ENSG00000144730.17	-0.60154	-6.84	4.4e-10	1826
chr16	TGFB1I1	ENSG00000140682.18	-0.69664	-6.84	4.43e-10	1827
chr17	TMUB2	ENSG00000168591.15	-0.25947	-6.84	4.52e-10	1828
chr5	ECSCR	ENSG00000249751.3	-1.17441	-6.84	4.53e-10	1829
		ENSG00000231247.8	-0.87749	-6.84	4.54e-10	1830
chr19	TEAD2	ENSG00000074219.13	-0.74391	-6.83	4.66e-10	1831
chr2	ITPRIPL1	ENSG00000198885.9	-1.0448	-6.83	4.67e-10	1832
chr18	ZBTB7C	ENSG00000184828.9	-0.58635	-6.83	4.68e-10	1833
		ENSG00000226634.6	-0.55753	-6.83	4.71e-10	1834
chr15	ABHD2	ENSG00000140526.17	-0.35574	-6.83	4.76e-10	1835
chr8	TSTA3	ENSG00000104522.15	-0.38957	-6.83	4.85e-10	1836
chr20	CRLS1	ENSG00000088766.11	-0.31414	-6.82	5.04e-10	1837
chr5	C5orf15	ENSG00000113583.7	-0.44172	-6.82	5.15e-10	1838
chr16	CLEC16A	ENSG00000038532.14	-0.22403	-6.81	5.16e-10	1839
chr20	TOP1	ENSG00000198900.5	-0.24555	-6.81	5.17e-10	1840
chr15	PAK6	ENSG00000137843.11	-0.77488	-6.81	5.22e-10	1841
chr5	SSBP2	ENSG00000145687.16	-0.42138	-6.81	5.24e-10	1842
		ENSG00000077097.15	-0.28819	-6.81	5.3e-10	1843
chr2	LIMS2	ENSG00000072163.19	-0.548	-6.81	5.3e-10	1844
chrX	SLC9A6	ENSG00000198689.10	-0.44846	-6.81	5.3e-10	1845
chr3	MAGEF1	ENSG00000177383.4	-0.28967	-6.81	5.34e-10	1846
chr3		ENSG00000270059.1	-1.10816	-6.81	5.38e-10	1847
chr2	CEP68	ENSG00000011523.13	-0.21813	-6.81	5.4e-10	1848
chr9	PLGRKT	ENSG00000107020.9	-0.45105	-6.81	5.44e-10	1849
chr10	CAMK2G	ENSG00000148660.20	-0.48549	-6.8	5.48e-10	1850
chr4	TNRC18P1	ENSG00000249661.1	-0.78064	-6.8	5.51e-10	1851
chr6	RPP40	ENSG00000124787.13	-0.48089	-6.8	5.55e-10	1852
chr16	ORC6	ENSG00000091651.8	-0.6393	-6.8	5.56e-10	1853
chr6	TMEM200A	ENSG00000164484.11	-0.90904	-6.8	5.64e-10	1854
chr5	ARL10	ENSG00000175414.6	-0.46511	-6.8	5.66e-10	1855
chr15	ACTC1	ENSG00000159251.6	-1.04173	-6.8	5.71e-10	1856
chr6	SMIM8	ENSG00000111850.10	-0.36621	-6.79	5.85e-10	1857
chr22	MB	ENSG00000198125.12	-1.37893	-6.79	5.89e-10	1858
chr3	RUVBL1	ENSG00000175792.11	-0.30508	-6.78	6.08e-10	1859
chr3	DCBLD2	ENSG00000057019.15	-0.3581	-6.78	6.1e-10	1860
chr11	PANX1	ENSG00000110218.8	-0.51763	-6.78	6.15e-10	1861
chr8	STMN2	ENSG00000104435.13	-1.0583	-6.78	6.22e-10	1862
chr18	TUBB6	ENSG00000176014.12	-1.07152	-6.78	6.22e-10	1864
chr5	PCDHA8	ENSG00000204962.5	-0.83302	-6.78	6.22e-10	1863
		ENSG00000006125.17	-0.29622	-6.78	6.24e-10	1865
chr16		ENSG00000279476.1	-0.6967	-6.78	6.34e-10	1866
		ENSG00000235650.6	-0.5535	-6.77	6.43e-10	1867
chr7		ENSG00000225792.1	-1.25323	-6.77	6.65e-10	1868
chr1	KIFAP3	ENSG00000075945.12	-0.29998	-6.77	6.67e-10	1869
chr10	RPS24	ENSG00000138326.18	-0.43701	-6.77	6.78e-10	1870
chr12	ABCD2	ENSG00000173208.3	-0.60389	-6.76	6.79e-10	1871
chr3	TSC22D2	ENSG00000196428.12	-0.30222	-6.76	6.92e-10	1872
chr2	AGPS	ENSG00000018510.13	-0.35283	-6.76	7.15e-10	1873
chr10	PLPP4	ENSG00000203805.10	-0.69546	-6.75	7.19e-10	1874
chr5	PCYOX1L	ENSG00000145882.10	-0.44226	-6.75	7.26e-10	1875
chr1	ANKRD13C	ENSG00000118454.12	-0.24426	-6.75	7.3e-10	1876
chr5	PCDHA7	ENSG00000204963.5	-0.70573	-6.75	7.32e-10	1877
chr5	HNRNPAB	ENSG00000197451.11	-0.41704	-6.75	7.32e-10	1878
chr9	KLHL9	ENSG00000198642.6	-0.29457	-6.75	7.34e-10	1879
chr12	PGAM5	ENSG00000247077.6	-0.27214	-6.75	7.34e-10	1880
chr8	COL22A1	ENSG00000169436.16	-1.69349	-6.75	7.46e-10	1881
		ENSG00000278183.4	-0.30541	-6.75	7.47e-10	1882
chr16	C16orf87	ENSG00000155330.9	-0.40536	-6.75	7.56e-10	1883
chr6		ENSG00000272841.1	-0.58044	-6.74	7.58e-10	1884
chr9	ALDH1B1	ENSG00000137124.7	-0.68524	-6.74	7.81e-10	1885
chr8	ARFGEF1	ENSG00000066777.8	-0.20713	-6.74	7.83e-10	1886
chr19	ILF3	ENSG00000129351.17	-0.22148	-6.74	7.88e-10	1887
		ENSG00000177144.7	-0.58416	-6.73	8.1e-10	1888
chr9	FANCG	ENSG00000221829.9	-0.39656	-6.73	8.22e-10	1889
chr3	KIF9-AS1	ENSG00000227398.3	-0.44796	-6.73	8.38e-10	1890
chr1	HSPG2	ENSG00000142798.17	-0.82461	-6.73	8.41e-10	1891
chr6	HCRTR2	ENSG00000137252.9	-1.32626	-6.72	8.66e-10	1892
		ENSG00000233564.10	-0.68107	-6.72	8.69e-10	1893
chr16	CX3CL1	ENSG00000006210.6	-0.7675	-6.72	8.83e-10	1894
chr14	PLEKHD1	ENSG00000175985.9	-1.05613	-6.71	9.1e-10	1895
chr19	DNMT1	ENSG00000130816.14	-0.31883	-6.71	9.24e-10	1896
chr16	ZDHHC7	ENSG00000153786.12	-0.27795	-6.71	9.37e-10	1897
chr22	CENPM	ENSG00000100162.14	-1.2417	-6.71	9.39e-10	1898
		ENSG00000112245.10	-0.53157	-6.7	9.51e-10	1899
chr17	BCL6B	ENSG00000161940.10	-1.11168	-6.7	9.55e-10	1900
		ENSG00000070756.15	-0.30668	-6.7	9.59e-10	1901
		ENSG00000153253.16	-0.71082	-6.7	9.63e-10	1902
chr17	PEMT	ENSG00000133027.17	-0.43038	-6.7	9.77e-10	1903
chr8	LYN	ENSG00000254087.7	-0.77066	-6.69	1.03e-09	1904
chr9	MAMDC2	ENSG00000165072.9	-0.98493	-6.69	1.04e-09	1905
chr4		ENSG00000280219.1	-1.01636	-6.69	1.04e-09	1906
chr9	SLC25A51	ENSG00000122696.13	-0.27485	-6.69	1.04e-09	1907
chr3	ALAS1	ENSG00000023330.14	-0.28474	-6.69	1.05e-09	1908
chr8	COMMD5	ENSG00000170619.9	-0.35939	-6.69	1.05e-09	1909
chr3		ENSG00000242299.1	-0.75718	-6.69	1.05e-09	1910
chr6	ACAT2	ENSG00000120437.8	-0.56456	-6.68	1.06e-09	1911
chr11	CAPRIN1	ENSG00000135387.20	-0.21438	-6.68	1.07e-09	1912
chr8	POLB	ENSG00000070501.11	-0.31131	-6.68	1.08e-09	1913
chr19	PLVAP	ENSG00000130300.8	-1.02778	-6.68	1.09e-09	1914
chr4	TBC1D14	ENSG00000132405.18	-0.21944	-6.68	1.1e-09	1915
		ENSG00000128573.24	-0.71573	-6.68	1.11e-09	1916
		ENSG00000282457.1	-0.82972	-6.68	1.11e-09	1917
chr7	AIMP2	ENSG00000106305.9	-0.35573	-6.67	1.17e-09	1918
chr18		ENSG00000279319.1	-0.84381	-6.66	1.18e-09	1919
chr15		ENSG00000259345.5	-1.53933	-6.66	1.18e-09	1920
chr8	AGPAT5	ENSG00000155189.11	-0.33416	-6.66	1.23e-09	1921
chr7		ENSG00000235859.5	-0.45899	-6.65	1.25e-09	1922
chr16	BFAR	ENSG00000103429.10	-0.23972	-6.65	1.25e-09	1923
chr2	CCDC93	ENSG00000125633.10	-0.20377	-6.65	1.27e-09	1924
		ENSG00000180035.12	-0.30265	-6.65	1.29e-09	1925
chr4	SH3BP2	ENSG00000087266.15	-0.52818	-6.65	1.32e-09	1926
chr5	PCDHGC3	ENSG00000240184.6	-0.5172	-6.64	1.33e-09	1927
chr12		ENSG00000186076.5	-0.30943	-6.64	1.34e-09	1928
chr5	TRIM36	ENSG00000152503.9	-0.92769	-6.63	1.4e-09	1929
chrX		ENSG00000217624.2	-0.9462	-6.63	1.46e-09	1930
chr6	GOPC	ENSG00000047932.13	-0.28087	-6.63	1.46e-09	1931
chr15	BMF	ENSG00000104081.13	-0.72061	-6.63	1.47e-09	1932
chr4	LAMTOR3	ENSG00000109270.12	-0.26916	-6.62	1.49e-09	1933
chr1	ECM1	ENSG00000143369.14	-0.60544	-6.62	1.52e-09	1934
chr12	MCRS1	ENSG00000187778.13	-0.24477	-6.62	1.53e-09	1935
chr4	NSUN7	ENSG00000179299.16	-1.35565	-6.62	1.54e-09	1936
chr2	SLC9A2	ENSG00000115616.2	-0.65137	-6.62	1.55e-09	1937
		rmsk+_MamGypLTR2c	-0.61324	-6.62	1.56e-09	1938
chr13	NUP58	ENSG00000139496.15	-0.23237	-6.61	1.56e-09	1939
chr1	ALPL	ENSG00000162551.13	-0.73282	-6.61	1.6e-09	1940
		ENSG00000197183.14	-0.43024	-6.61	1.61e-09	1941
chr12	MGAT4C	ENSG00000182050.13	-0.86968	-6.61	1.62e-09	1942
chr16	CDT1	ENSG00000167513.8	-0.85523	-6.61	1.63e-09	1943
chr6	PLAGL1	ENSG00000118495.18	-0.4447	-6.6	1.66e-09	1944
chrX	UBA1	ENSG00000130985.16	-0.30114	-6.6	1.66e-09	1945
chr14	RGS6	ENSG00000182732.16	-0.77797	-6.6	1.7e-09	1946
		rmsk-_MER63B	-0.43695	-6.6	1.72e-09	1947
		ENSG00000096150.9	-0.55456	-6.6	1.72e-09	1948
		ENSG00000227402.11	-0.42526	-6.6	1.73e-09	1949
chr9	DIRAS2	ENSG00000165023.6	-0.75187	-6.6	1.73e-09	1950
chr5	SEC24A	ENSG00000113615.12	-0.29	-6.59	1.76e-09	1951
chr12	CHFR	ENSG00000072609.17	-0.2667	-6.59	1.83e-09	1952
chr11	CAPN5	ENSG00000149260.15	-0.49799	-6.58	1.89e-09	1953
chr1	MLLT11	ENSG00000213190.3	-0.68202	-6.58	1.89e-09	1954
chr12	C12orf4	ENSG00000047621.11	-0.2984	-6.58	1.9e-09	1955
chr16	CDH3	ENSG00000062038.13	-0.68023	-6.58	1.91e-09	1956
chr5	PLEKHG4B	ENSG00000153404.14	-1.76171	-6.58	1.92e-09	1957
		ENSG00000275600.2	-0.55941	-6.58	1.92e-09	1958
chr10	GLRX3	ENSG00000108010.11	-0.2411	-6.58	1.93e-09	1959
chr22	CRYBB1	ENSG00000100122.5	-1.3653	-6.57	1.99e-09	1960
chr5	PCDHGA4	ENSG00000262576.2	-0.44374	-6.57	2e-09	1961
chr17	TIMP2	ENSG00000035862.12	-0.69736	-6.57	2.01e-09	1962
chr19	ZNF699	ENSG00000196110.7	-0.30377	-6.57	2.01e-09	1963
chr12	ESPL1	ENSG00000135476.11	-1.75437	-6.57	2.02e-09	1964
chr11	OSBPL5	ENSG00000021762.19	-0.50098	-6.56	2.05e-09	1965
chr8		ENSG00000260838.3	-1.02724	-6.56	2.11e-09	1966
		ENSG00000233948.10	-0.34997	-6.56	2.12e-09	1967
		ENSG00000275618.2	-0.23313	-6.56	2.16e-09	1968
		ENSG00000223367.6	-0.54592	-6.55	2.19e-09	1969
chr15	ADAMTS17	ENSG00000140470.13	-0.5195	-6.55	2.2e-09	1971
chr17	NATD1	ENSG00000274180.1	-0.32107	-6.55	2.2e-09	1970
		ENSG00000035403.17	-0.38779	-6.55	2.24e-09	1972
chr2	CRYGD	ENSG00000118231.4	-1.4815	-6.55	2.24e-09	1973
chr7	KLHL7	ENSG00000122550.17	-0.27141	-6.55	2.24e-09	1974
chr12	AQP6	ENSG00000086159.12	-0.84717	-6.55	2.25e-09	1975
chr20	NANP	ENSG00000170191.4	-0.33771	-6.55	2.26e-09	1976
chr14	XRCC3	ENSG00000126215.13	-0.46853	-6.55	2.27e-09	1977
chr6	RPS18	ENSG00000231500.6	-0.54595	-6.54	2.31e-09	1978
chr7	CBX3	ENSG00000122565.18	-0.29108	-6.54	2.32e-09	1979
chr15	FAM81A	ENSG00000157470.11	-0.54795	-6.54	2.33e-09	1980
chr3	ARHGAP31	ENSG00000031081.10	-0.46597	-6.54	2.36e-09	1981
chr19	WDR83	ENSG00000123154.11	-0.33334	-6.54	2.37e-09	1982
chrX	PPEF1	ENSG00000086717.18	-0.83925	-6.53	2.41e-09	1983
chr3	SCAP	ENSG00000114650.18	-0.2327	-6.53	2.43e-09	1984
chr19	SMARCA4	ENSG00000127616.17	-0.31224	-6.53	2.44e-09	1985
chr9	NRARP	ENSG00000198435.3	-0.82977	-6.53	2.46e-09	1986
chr3	ZKSCAN7	ENSG00000196345.12	-0.42433	-6.52	2.55e-09	1987
		ENSG00000278243.2	-0.39322	-6.52	2.56e-09	1988
chr12	2021-03-09	ENSG00000139266.5	-0.36089	-6.52	2.63e-09	1989
chr20	CHMP4B	ENSG00000101421.3	-0.19277	-6.52	2.67e-09	1990
chr6	SMIM13	ENSG00000224531.5	-0.33331	-6.51	2.72e-09	1991
chr2	SLC40A1	ENSG00000138449.10	-0.52939	-6.51	2.78e-09	1992
chr1	NFYC	ENSG00000066136.20	-0.24197	-6.5	2.86e-09	1993
chr7	ZNF92	ENSG00000146757.13	-0.46009	-6.5	2.86e-09	1994
chr19	APC2	ENSG00000115266.11	-0.40868	-6.5	2.92e-09	1995
chr4	FSTL5	ENSG00000168843.13	-0.57352	-6.5	2.92e-09	1996
chr16	ZKSCAN2	ENSG00000155592.15	-0.23898	-6.5	2.94e-09	1997
chr17	ARL16	ENSG00000214087.8	-0.36679	-6.5	2.98e-09	1998
[truncated: 4,544 more rows]

## Sheet: A vs D
A vs D (0-15 yrs vs >51 yrs)
Chr	Symbol	Gene ID/Repeat ID	logFC	T statistic	adj.P.Val	Rank
chr6	SOX4	ENSG00000124766.6	-2.73971	-25.2	2.54e-67	1
chr2	TRIB2	ENSG00000071575.11	-1.80334	-25	1.01e-66	2
chr1	KIF26B	ENSG00000162849.15	-1.76967	-24.9	1.18e-66	3
chr5	NEURL1B	ENSG00000214357.8	-2.4968	-24.4	3.41e-65	4
		ENSG00000281216.1	-1.74056	-24.2	1.09e-64	5
		ENSG00000151474.21	-1.17915	-23.6	8.63e-63	6
chr17	TBKBP1	ENSG00000198933.9	-1.56152	-23.5	1.82e-62	7
chr5	NREP	ENSG00000134986.13	-2.60877	-23	7.36e-61	8
chr17	CACNA1G	ENSG00000006283.17	-2.66704	-22.8	2.08e-60	9
chr5	HAPLN1	ENSG00000145681.10	-2.74078	-22.6	8.62e-60	10
chr12	LINC00943	ENSG00000189238.5	-5.3494	-22.6	1.2e-59	11
chr11	LUZP2	ENSG00000187398.11	-2.19884	-22.4	2.42e-59	12
chr15	ST8SIA2	ENSG00000140557.11	-3.81136	-22.3	9.53e-59	13
chr2	SH3RF3	ENSG00000172985.10	-1.6237	-22.1	2.88e-58	14
chr13	MYO16	ENSG00000041515.15	-2.79033	-21.9	1.63e-57	15
chr1	SLC44A5	ENSG00000137968.16	-2.41392	-21.9	1.73e-57	16
chr3	IGF2BP2	ENSG00000073792.15	-2.09391	-21.8	2.63e-57	17
chr17	SHISA6	ENSG00000188803.14	-2.56775	-21.2	1.86e-55	18
chr9	DNAJB5	ENSG00000137094.14	-1.69374	-21.1	3.52e-55	19
chr2	ASIC4	ENSG00000072182.12	-1.74267	-21.1	5.78e-55	20
chr2	IGFBP2	ENSG00000115457.9	-2.50053	-21	1.11e-54	21
chr7	PTN	ENSG00000105894.11	-1.56227	-20.6	2.82e-53	22
chr1	MPZL1	ENSG00000197965.11	-1.32568	-20.5	4.81e-53	23
chr6	HIST1H2AE	ENSG00000277075.2	-2.04829	-20.2	3.07e-52	24
chr5	FBN2	ENSG00000138829.11	-1.99908	-20.2	3.57e-52	25
chr1	PTGFRN	ENSG00000134247.9	-1.3114	-20.1	6.28e-52	27
chr1	DAB1	ENSG00000173406.15	-1.91807	-20.1	6.28e-52	26
chr19	FBN3	ENSG00000142449.12	-2.48369	-20.1	8.9e-52	28
chr20	CPXM1	ENSG00000088882.7	-3.17808	-20	1.2e-51	29
chr2	THSD7B	ENSG00000144229.11	-2.51926	-20	1.77e-51	30
chr14	KCNH5	ENSG00000140015.19	-2.46493	-20	1.93e-51	31
chr2	COL5A2	ENSG00000204262.11	-1.7821	-19.9	4.21e-51	32
chr1	MEX3A	ENSG00000254726.2	-2.38517	-19.8	6.68e-51	33
chr14	GNG2	ENSG00000186469.8	-2.35436	-19.8	9.24e-51	34
chr3	MAGI1	ENSG00000151276.23	-0.8134	-19.8	9.99e-51	35
chr4	BEND4	ENSG00000188848.15	-2.17671	-19.7	1.43e-50	36
chr11	ADAMTS15	ENSG00000166106.3	-2.45839	-19.5	7.1e-50	37
chr5	APC	ENSG00000134982.16	-1.07581	-19.4	1.82e-49	38
chr3	GADL1	ENSG00000144644.14	-3.89417	-19.3	2.34e-49	39
chr17	TOP2A	ENSG00000131747.14	-4.49558	-19.3	3.95e-49	40
chr1		ENSG00000229191.1	-2.26679	-19.1	1.43e-48	41
chr20	KCNG1	ENSG00000026559.13	-2.94947	-19.1	1.6e-48	42
chr17	NKIRAS2	ENSG00000168256.17	-1.13662	-19	2.67e-48	43
chr8	MMP16	ENSG00000156103.15	-1.48023	-18.9	6.09e-48	44
chr10	MKI67	ENSG00000148773.13	-4.12881	-18.9	7.25e-48	45
		ENSG00000168542.14	-3.49388	-18.8	9.28e-48	46
chr11	RRAS2	ENSG00000133818.13	-1.44213	-18.8	9.78e-48	47
chr2	TMEM163	ENSG00000152128.13	-1.91488	-18.7	2.33e-47	48
chr4	FREM3	ENSG00000183090.5	-3.62777	-18.7	2.98e-47	49
chr3	ROBO1	ENSG00000169855.19	-0.92973	-18.7	3.74e-47	50
chr2	RPRM	ENSG00000177519.3	-3.11868	-18.6	4.66e-47	51
chr5	ZNF300	ENSG00000145908.12	-1.56582	-18.5	8.98e-47	52
chr2	PXDN	ENSG00000130508.10	-1.92122	-18.5	1.1e-46	53
chr10	PCDH15	ENSG00000150275.17	-1.39451	-18.5	1.46e-46	54
chr17	LASP1	ENSG00000002834.17	-0.84631	-18.4	3.23e-46	55
chr1	TRIM67	ENSG00000119283.15	-2.22983	-18.4	3.3e-46	56
chr3	TMEM108	ENSG00000144868.13	-2.11851	-18.2	1.38e-45	57
chr1	FAM102B	ENSG00000162636.15	-1.49575	-18.2	1.58e-45	58
chrX	AFF2	ENSG00000155966.13	-1.58965	-18.2	1.84e-45	59
chr16	MMP2	ENSG00000087245.12	-1.95015	-18.1	2.41e-45	60
chr1	KIF21B	ENSG00000116852.14	-1.76491	-18	4.32e-45	61
chrX	KCNE5	ENSG00000176076.7	-2.59868	-17.8	2.38e-44	62
chr12	DYRK2	ENSG00000127334.10	-1.08878	-17.8	3.26e-44	63
chr15	ACAN	ENSG00000157766.15	-3.04334	-17.7	6.43e-44	64
chr1	BRINP3	ENSG00000162670.10	-1.28323	-17.7	7.76e-44	65
chr19	TTC9B	ENSG00000174521.7	-1.89911	-17.7	9.14e-44	66
chr15	MEX3B	ENSG00000183496.5	-1.7234	-17.6	1.1e-43	67
		ENSG00000066279.17	-3.21075	-17.6	1.7e-43	68
chr4	STK32B	ENSG00000152953.12	-1.49851	-17.6	1.71e-43	69
chrX	TMSB15A	ENSG00000158164.6	-3.65721	-17.4	4.59e-43	70
chr15	STRA6	ENSG00000137868.18	-4.00642	-17.4	5.38e-43	71
chr3	FAM19A1	ENSG00000183662.10	-2.84494	-17.3	9.78e-43	72
chr8	PBK	ENSG00000168078.9	-3.57888	-17.3	1.2e-42	73
chr18	GALR1	ENSG00000166573.5	-1.69251	-17.3	1.37e-42	74
chr1	NID1	ENSG00000116962.14	-1.57624	-17.2	2.62e-42	75
chr10	ADGRA1	ENSG00000197177.15	-1.64834	-17.2	3.4e-42	76
chr16	CDH13	ENSG00000140945.16	-1.90849	-17	1.61e-41	77
chr16	MAZ	ENSG00000103495.13	-1.00751	-16.9	2.16e-41	78
chr18	SETBP1	ENSG00000152217.16	-1.09471	-16.9	2.65e-41	79
chr9	FAM163B	ENSG00000196990.8	-2.0009	-16.8	4.93e-41	80
chr6	SLC35F1	ENSG00000196376.10	-1.14238	-16.8	6.25e-41	81
chr1	CCDC28B	ENSG00000160050.14	-1.11816	-16.8	6.52e-41	82
chr3	GNB4	ENSG00000114450.9	-1.83133	-16.7	1.04e-40	83
chr10	TET1	ENSG00000138336.8	-0.91402	-16.7	1.09e-40	84
chr5	SPRY4	ENSG00000187678.8	-1.3516	-16.7	1.37e-40	85
chr19	NCAN	ENSG00000130287.13	-1.4492	-16.7	1.61e-40	86
chr3	SEMA5B	ENSG00000082684.14	-1.5243	-16.7	1.88e-40	87
chr3	CSPG5	ENSG00000114646.9	-1.63086	-16.6	2.85e-40	88
chr10	MCU	ENSG00000156026.14	-0.89552	-16.6	4.57e-40	89
chr6	SCUBE3	ENSG00000146197.8	-1.9824	-16.5	5.95e-40	90
chr15	HAPLN3	ENSG00000140511.11	-2.40704	-16.5	5.96e-40	91
chr4	ANKRD50	ENSG00000151458.11	-0.88719	-16.5	6.36e-40	92
chr5	HMGCS1	ENSG00000112972.14	-1.61344	-16.5	6.69e-40	93
chr10	AFAP1L2	ENSG00000169129.14	-0.94769	-16.5	7.7e-40	94
chr9	OLFM1	ENSG00000130558.19	-1.43398	-16.5	8.24e-40	95
chr1	EPHB2	ENSG00000133216.16	-1.50741	-16.5	9.14e-40	96
chr1	ILDR2	ENSG00000143195.12	-1.29509	-16.4	1.03e-39	97
chr10	GPR26	ENSG00000154478.3	-2.50603	-16.4	1.29e-39	98
chr6	HIST1H3G	ENSG00000273983.1	-4.32762	-16.4	1.41e-39	99
chr6	MDFI	ENSG00000112559.13	-2.25862	-16.4	1.42e-39	100
chr6	CASC15	ENSG00000272168.6	-1.08654	-16.4	1.6e-39	101
chr15	CASC5	ENSG00000137812.19	-2.30256	-16.4	1.68e-39	102
chr10	USP6NL	ENSG00000148429.14	-0.9615	-16.4	1.89e-39	103
chr4	NPNT	ENSG00000168743.12	-2.01603	-16.3	2.18e-39	104
chr22	WNT7B	ENSG00000188064.9	-2.00913	-16.3	2.23e-39	105
chr4	PRSS12	ENSG00000164099.3	-2.1224	-16.3	2.53e-39	106
chr5	PCDHGC4	ENSG00000242419.5	-1.39	-16.3	3.68e-39	107
chr15	BLM	ENSG00000197299.10	-1.17742	-16.2	6.44e-39	108
chr2	SOX11	ENSG00000176887.6	-1.82583	-16.2	6.7e-39	109
		ENSG00000284501.1	-0.88924	-16.2	7.57e-39	110
chr11	CLMP	ENSG00000166250.11	-3.0876	-16.2	7.98e-39	111
chr17	BTBD17	ENSG00000204347.3	-2.12011	-16.1	1.47e-38	112
chr6	FABP7	ENSG00000164434.11	-2.36881	-16	2.49e-38	113
chr8	KCNK9	ENSG00000169427.6	-2.2197	-16	2.91e-38	114
chr12	GAS2L3	ENSG00000139354.10	-1.99169	-16	3.59e-38	115
chr18	MYO5B	ENSG00000167306.19	-1.93259	-16	4.06e-38	116
chr11	TSKU	ENSG00000182704.7	-1.58379	-15.9	5.13e-38	117
chr12	CCDC184	ENSG00000177875.4	-1.64929	-15.9	5.59e-38	118
chr4	SEL1L3	ENSG00000091490.10	-1.45459	-15.9	5.6e-38	119
chr7	IGF2BP3	ENSG00000136231.13	-3.37203	-15.9	8.73e-38	120
chr17	CA10	ENSG00000154975.13	-1.76929	-15.8	9.59e-38	121
chr22	SEZ6L	ENSG00000100095.18	-1.792	-15.8	1.32e-37	122
chr14	KIF26A	ENSG00000066735.14	-1.79931	-15.8	1.42e-37	123
chr21	GRIK1	ENSG00000171189.17	-1.45321	-15.8	1.91e-37	124
chr10	ENTPD7	ENSG00000198018.6	-0.95539	-15.7	2.17e-37	125
chr19	IGLON5	ENSG00000142549.9	-1.84501	-15.7	2.28e-37	126
chr1	SIPA1L2	ENSG00000116991.10	-1.04121	-15.7	3.25e-37	127
chr4	PDGFRA	ENSG00000134853.11	-1.88891	-15.7	3.61e-37	128
chr5	SEMA5A	ENSG00000112902.11	-1.46588	-15.6	4.62e-37	129
chr6	PTK7	ENSG00000112655.15	-1.36142	-15.6	6.01e-37	130
chr15	KIAA1024	ENSG00000169330.8	-1.79266	-15.6	6.01e-37	131
chr20	TTPAL	ENSG00000124120.10	-0.74125	-15.6	7.33e-37	132
chr17	SDK2	ENSG00000069188.16	-1.67063	-15.6	7.95e-37	135
chrX	2021-09-06	ENSG00000125354.22	-1.19827	-15.6	7.95e-37	134
chr7	ELFN1	ENSG00000225968.7	-1.55319	-15.6	7.95e-37	133
chr1	YBX1	ENSG00000065978.18	-1.33999	-15.5	1.23e-36	136
chr5	LPCAT1	ENSG00000153395.9	-1.1363	-15.5	1.23e-36	137
chr1	GRIK3	ENSG00000163873.9	-1.20238	-15.5	1.31e-36	138
		ENSG00000277276.3	-1.73766	-15.5	1.49e-36	139
chr1	C1orf106	ENSG00000163362.10	-1.71471	-15.5	1.51e-36	140
chr15	IGDCC3	ENSG00000174498.13	-1.56136	-15.5	1.56e-36	141
chr14	SSTR1	ENSG00000139874.5	-1.92928	-15.5	1.7e-36	142
chr1	XPR1	ENSG00000143324.13	-0.96319	-15.4	2.25e-36	143
chr3	BCHE	ENSG00000114200.9	-1.43866	-15.4	2.42e-36	144
chr19	GRIN2D	ENSG00000105464.3	-2.07812	-15.4	2.76e-36	145
chr22	SCUBE1	ENSG00000159307.18	-2.77557	-15.4	3.02e-36	146
chr17	CACNG5	ENSG00000075429.8	-1.89935	-15.4	3.45e-36	147
chr18	FHOD3	ENSG00000134775.15	-1.25823	-15.4	3.67e-36	148
chr17	NTN1	ENSG00000065320.8	-1.38245	-15.4	3.92e-36	149
chr12	DBX2	ENSG00000185610.6	-1.93299	-15.3	5.01e-36	150
chr5	PCDHGB5	ENSG00000276547.1	-0.91754	-15.3	5.78e-36	151
chr7	SDK1	ENSG00000146555.18	-1.60055	-15.3	5.92e-36	152
chr14	OTUB2	ENSG00000089723.9	-1.71983	-15.3	6.21e-36	153
chr11	LRRC55	ENSG00000183908.5	-1.89277	-15.3	7.42e-36	154
chr1	EFHD2	ENSG00000142634.12	-1.25621	-15.3	7.95e-36	155
chr19	SHANK1	ENSG00000161681.15	-1.908	-15.3	8.44e-36	156
chr5	MGAT4B	ENSG00000161013.16	-0.85794	-15.2	1.18e-35	157
chr6	SMAP1	ENSG00000112305.14	-0.66775	-15.2	1.46e-35	158
chrX	FAM155B	ENSG00000130054.4	-1.20211	-15.2	1.5e-35	159
chr6	ANKRD6	ENSG00000135299.16	-1.04848	-15.1	2.87e-35	160
chr16	XYLT1	ENSG00000103489.11	-0.8602	-15.1	4.06e-35	161
chr11	SCUBE2	ENSG00000175356.12	-1.35508	-15.1	4.14e-35	162
chr12	FAM19A2	ENSG00000198673.10	-1.96698	-15	4.37e-35	163
chr8	EXT1	ENSG00000182197.10	-0.73111	-15	5.09e-35	164
chr13	COL4A2	ENSG00000134871.17	-2.45114	-15	6.93e-35	165
chr16	SBK1	ENSG00000188322.4	-1.56269	-15	9.3e-35	166
chr7	GPC2	ENSG00000213420.7	-1.707	-14.9	1.11e-34	167
chr2	QPCT	ENSG00000115828.15	-1.26515	-14.9	1.32e-34	168
chr4	KIAA1211	ENSG00000109265.13	-1.40652	-14.9	1.43e-34	169
chr2	ST6GAL2	ENSG00000144057.15	-1.38295	-14.9	1.54e-34	170
chr7	TTYH3	ENSG00000136295.14	-1.2017	-14.9	1.97e-34	171
chr13	FAM155A	ENSG00000204442.3	-1.02404	-14.9	1.97e-34	172
chr1	LRP8	ENSG00000157193.15	-1.18029	-14.8	2.07e-34	173
chr17	PPM1E	ENSG00000175175.5	-1.58981	-14.8	2.09e-34	174
chr18	TMEM200C	ENSG00000206432.4	-1.20216	-14.8	2.78e-34	175
chr2	RAPH1	ENSG00000173166.17	-1.00107	-14.8	3.06e-34	177
chr6	HIST1H2BG	ENSG00000273802.2	-1.54339	-14.8	3.06e-34	176
chr7		ENSG00000236494.1	-4.32194	-14.8	3.18e-34	178
chr21	NRIP1	ENSG00000180530.10	-0.75349	-14.8	3.18e-34	179
chr7	STK17A	ENSG00000164543.5	-0.97415	-14.8	3.25e-34	180
chr17	COL1A1	ENSG00000108821.13	-2.34919	-14.8	3.36e-34	181
chr21	KCNJ6	ENSG00000157542.9	-2.25501	-14.7	4.59e-34	182
chr8	LYPLA1	ENSG00000120992.17	-0.88191	-14.7	5.94e-34	183
chr8	TMEM65	ENSG00000164983.7	-1.10865	-14.7	8.26e-34	184
		ENSG00000275079.3	-1.09388	-14.7	8.45e-34	185
chr20	COL20A1	ENSG00000101203.16	-1.80783	-14.7	8.71e-34	186
chr1	KIRREL	ENSG00000183853.17	-1.34481	-14.6	9.47e-34	187
chr18	ASXL3	ENSG00000141431.10	-1.23259	-14.6	9.57e-34	188
chr8	SLCO5A1	ENSG00000137571.10	-1.23187	-14.6	1.02e-33	189
chr10	ADGRA1-AS1	ENSG00000256925.2	-1.99669	-14.6	1.03e-33	190
chr4	FAM184B	ENSG00000047662.4	-1.24499	-14.6	1.13e-33	191
chr2	LBH	ENSG00000213626.11	-1.38084	-14.6	1.17e-33	192
chr6	HIST1H2AI	ENSG00000196747.4	-3.09587	-14.6	1.24e-33	193
chr15	NUSAP1	ENSG00000137804.12	-1.97128	-14.6	1.69e-33	194
chr3	CIDECP	ENSG00000186162.10	-0.82383	-14.5	2.03e-33	195
chr6	MARCKS	ENSG00000277443.2	-1.38688	-14.5	2.23e-33	196
chr1	GPR153	ENSG00000158292.6	-2.01251	-14.5	2.8e-33	197
chr2	TET3	ENSG00000187605.15	-1.05978	-14.5	2.83e-33	198
chr13	COL4A1	ENSG00000187498.14	-2.60762	-14.5	2.97e-33	199
chr3	VEPH1	ENSG00000197415.11	-3.16412	-14.5	3.43e-33	200
chr2	IDH1	ENSG00000138413.13	-1.05505	-14.5	3.62e-33	201
chrX	TRPC5	ENSG00000072315.3	-1.94937	-14.5	3.67e-33	202
chr14	NID2	ENSG00000087303.17	-1.77792	-14.5	3.76e-33	203
chrX	ADGRG2	ENSG00000173698.17	-1.87971	-14.5	4.14e-33	204
chr19	GMIP	ENSG00000089639.10	-1.31872	-14.4	4.45e-33	205
chr2	TMEM169	ENSG00000163449.10	-1.18936	-14.4	6.21e-33	206
chr5	SRD5A1	ENSG00000145545.11	-0.87352	-14.4	6.52e-33	207
chr1	NAV1	ENSG00000134369.15	-1.03689	-14.4	6.73e-33	208
		ENSG00000060718.20	-1.02133	-14.4	6.98e-33	209
chr6	HIST1H3B	ENSG00000274267.1	-3.47219	-14.4	7.45e-33	210
chr16	MMP15	ENSG00000102996.4	-1.31137	-14.4	7.47e-33	211
chrX	ZNF711	ENSG00000147180.16	-0.729	-14.4	8.04e-33	212
chr2	GALNT14	ENSG00000158089.14	-1.73271	-14.4	8.78e-33	213
chr1	IQGAP3	ENSG00000183856.10	-3.36051	-14.3	1.02e-32	214
chr11	NRXN2	ENSG00000110076.18	-0.97865	-14.3	1.19e-32	215
chr14	TMEM229B	ENSG00000198133.8	-0.95778	-14.3	1.29e-32	216
chr17	KIF18B	ENSG00000186185.13	-2.60298	-14.3	1.35e-32	217
chr19	DDX49	ENSG00000105671.11	-0.63984	-14.3	1.36e-32	218
chr5	SLC6A7	ENSG00000011083.8	-2.87641	-14.3	1.37e-32	219
chr18	CBLN2	ENSG00000141668.9	-2.98342	-14.2	1.98e-32	220
chr1	CHML	ENSG00000203668.2	-1.06552	-14.2	1.99e-32	221
chr1	DTL	ENSG00000143476.17	-2.1612	-14.2	2.13e-32	222
chr1	SIKE1	ENSG00000052723.11	-0.75069	-14.2	2.21e-32	223
chr5	ADAMTS6	ENSG00000049192.14	-1.22475	-14.2	2.43e-32	224
chr6	HIST1H2BO	ENSG00000274641.1	-3.29519	-14.2	3.06e-32	225
chr16	RPS2	ENSG00000140988.15	-1.01455	-14.2	3.24e-32	226
chr6	HIST1H2AG	ENSG00000196787.3	-2.13122	-14.1	4.27e-32	227
chr9	GABBR2	ENSG00000136928.6	-1.84463	-14.1	4.85e-32	228
chr1	CENPF	ENSG00000117724.12	-1.54008	-14.1	4.9e-32	229
chr4	CASP3	ENSG00000164305.18	-0.97248	-14.1	5.11e-32	230
chrX	HMGB3	ENSG00000029993.14	-1.21768	-14.1	6.19e-32	231
chr6	TUBB2A	ENSG00000137267.5	-1.25424	-14.1	6.62e-32	232
		ENSG00000038382.18	-0.83634	-14.1	8.11e-32	233
chr5	ADAMTS16	ENSG00000145536.15	-2.83107	-14.1	8.26e-32	234
chr6	TNFRSF21	ENSG00000146072.6	-1.01849	-14.1	8.83e-32	235
chr2	GPR17	ENSG00000144230.16	-2.20057	-14	1e-31	236
chr14	REC8	ENSG00000100918.12	-0.92446	-14	1.03e-31	237
chr3	MB21D2	ENSG00000180611.6	-0.96359	-14	1.06e-31	238
chr1	TSPAN2	ENSG00000134198.9	-1.75011	-14	1.19e-31	239
chr17	DCAF7	ENSG00000136485.14	-0.51988	-14	1.28e-31	240
chr6	HIST1H1B	ENSG00000184357.4	-3.75595	-14	1.52e-31	241
chr14	YBX1P1	ENSG00000224861.1	-1.61157	-14	1.58e-31	242
chr2	RRM2	ENSG00000171848.13	-3.87102	-14	1.74e-31	243
chr3	SPSB4	ENSG00000175093.4	-1.31758	-14	1.79e-31	244
chr5	PARP8	ENSG00000151883.17	-0.90855	-14	1.8e-31	245
chr5	PANK3	ENSG00000120137.6	-0.59335	-14	1.81e-31	246
chr2	ITGA4	ENSG00000115232.13	-1.60223	-13.9	1.92e-31	247
		ENSG00000077279.18	-1.80391	-13.9	1.98e-31	248
chrX	AMMECR1	ENSG00000101935.9	-0.81902	-13.9	2.02e-31	249
chr14	DIO2	ENSG00000211448.11	-2.11926	-13.9	2.26e-31	250
chr1	IGSF21	ENSG00000117154.11	-1.53696	-13.9	2.78e-31	251
chr5	RGMB	ENSG00000174136.11	-0.98748	-13.9	3.81e-31	252
chr3	FBLN2	ENSG00000163520.13	-1.43978	-13.9	4.05e-31	253
chr8	HAS2	ENSG00000170961.6	-1.84692	-13.8	4.81e-31	254
chr14	TRAF3	ENSG00000131323.14	-0.64714	-13.8	4.93e-31	255
chr15	HCN4	ENSG00000138622.3	-1.63711	-13.8	5.67e-31	256
chr17	RAC3	ENSG00000169750.8	-1.71068	-13.8	6.56e-31	257
chr4	AFAP1	ENSG00000196526.10	-0.86658	-13.8	7.25e-31	258
chr12	TMEM117	ENSG00000139173.9	-0.85693	-13.8	7.79e-31	259
chr10	CDK1	ENSG00000170312.15	-2.11939	-13.7	9.71e-31	260
chr5	ADAM19	ENSG00000135074.15	-1.5808	-13.7	9.73e-31	261
chr7	HDAC9	ENSG00000048052.21	-0.98832	-13.7	1.18e-30	262
chr19	R3HDM4	ENSG00000198858.9	-0.62408	-13.7	1.37e-30	263
chr3	SMC4	ENSG00000113810.15	-0.87622	-13.7	1.6e-30	264
chr5	PCDHAC1	ENSG00000248383.4	-1.19411	-13.7	1.65e-30	265
chr8	PAG1	ENSG00000076641.4	-0.78516	-13.7	1.85e-30	266
chr2	PID1	ENSG00000153823.18	-0.80163	-13.7	1.86e-30	267
chr2	KCNK3	ENSG00000171303.6	-1.52188	-13.7	1.88e-30	268
chr10	PANK1	ENSG00000152782.16	-0.93494	-13.6	1.94e-30	269
chr7	EZH2	ENSG00000106462.10	-1.22144	-13.6	1.99e-30	270
chr1	HIST2H3A	ENSG00000203852.3	-3.27121	-13.6	2.03e-30	271
chr5	CDH10	ENSG00000040731.10	-1.02791	-13.6	2.11e-30	272
chr9	COL15A1	ENSG00000204291.10	-1.86924	-13.6	2.31e-30	273
chr17	KPNA2	ENSG00000182481.8	-0.85079	-13.6	2.38e-30	274
chr4	NCAPG	ENSG00000109805.9	-2.29886	-13.6	2.4e-30	275
chr16	MVD	ENSG00000167508.11	-0.91379	-13.6	2.88e-30	276
chr5	F2R	ENSG00000181104.6	-2.17268	-13.6	3.37e-30	277
chrX	SLC16A2	ENSG00000147100.10	-0.74029	-13.6	3.44e-30	278
chr12	IGF1	ENSG00000017427.15	-1.65059	-13.5	4.55e-30	279
chr3	EPHB3	ENSG00000182580.2	-1.30812	-13.5	7e-30	280
chrX	GLRA2	ENSG00000101958.13	-2.15771	-13.5	7.19e-30	281
chr7	COL1A2	ENSG00000164692.17	-1.73113	-13.5	7.82e-30	282
chr6	HIST1H3F	ENSG00000277775.1	-3.39616	-13.5	8.35e-30	283
chr6	LRFN2	ENSG00000156564.8	-1.78811	-13.5	8.49e-30	284
chr8	CTHRC1	ENSG00000164932.12	-2.07162	-13.5	8.5e-30	285
chr2	NRXN1	ENSG00000179915.22	-1.04884	-13.4	9.09e-30	286
chrX	PCDH19	ENSG00000165194.15	-1.90567	-13.4	9.14e-30	287
chr5	PCDHGA10	ENSG00000253846.2	-0.84899	-13.4	1.04e-29	288
chr2	PDE6D	ENSG00000156973.13	-0.54196	-13.4	1.04e-29	289
chr6	FYN	ENSG00000010810.17	-0.66713	-13.4	1.14e-29	290
chrX	CASK	ENSG00000147044.20	-0.70282	-13.4	1.17e-29	292
chr19	C2CD4C	ENSG00000183186.7	-1.62273	-13.4	1.17e-29	291
chr5	BASP1	ENSG00000176788.8	-1.34637	-13.4	1.48e-29	293
chr1	LGR6	ENSG00000133067.17	-2.58678	-13.4	1.6e-29	294
chr4	C4orf19	ENSG00000154274.14	-1.41179	-13.3	1.94e-29	295
chr1	RNF2	ENSG00000121481.10	-0.806	-13.3	2.02e-29	296
chr10	MARVELD1	ENSG00000155254.12	-0.8718	-13.3	2.02e-29	297
chr1	FBLIM1	ENSG00000162458.12	-2.0721	-13.3	2.04e-29	298
chr17	FAAP100	ENSG00000185504.16	-1.09815	-13.3	2.34e-29	299
chr11	DCHS1	ENSG00000166341.7	-1.03836	-13.3	2.5e-29	300
chr20	VSTM2L	ENSG00000132821.11	-1.41161	-13.3	2.87e-29	301
chr11	CTNND1	ENSG00000198561.13	-0.7767	-13.3	3.14e-29	302
chr12	NAV3	ENSG00000067798.14	-0.90433	-13.3	3.58e-29	303
chr19	NANOS3	ENSG00000187556.7	-1.56379	-13.3	3.78e-29	304
chr17	HS3ST3B1	ENSG00000125430.8	-2.63362	-13.3	3.8e-29	305
chr10	NPM3	ENSG00000107833.10	-1.15937	-13.2	4.09e-29	306
chr2	TP53I3	ENSG00000115129.13	-1.56418	-13.2	4.34e-29	307
chr3	SLC6A11	ENSG00000132164.9	-1.94894	-13.2	5.65e-29	308
chr5	MAP3K1	ENSG00000095015.5	-0.63411	-13.2	5.88e-29	309
chr5	ARSB	ENSG00000113273.15	-0.67073	-13.2	6.14e-29	310
		ENSG00000087460.24	-0.77164	-13.2	6.66e-29	311
		ENSG00000049130.14	-1.49744	-13.2	7.38e-29	312
		ENSG00000113448.18	-0.73978	-13.2	7.5e-29	313
chr16	CPNE7	ENSG00000178773.14	-1.58	-13.2	8.49e-29	314
chr17	TMEM132E	ENSG00000181291.6	-1.4274	-13.1	8.83e-29	315
chr17	ETV4	ENSG00000175832.12	-2.55505	-13.1	9.18e-29	316
chr1	ETNK2	ENSG00000143845.14	-1.32946	-13.1	1.12e-28	317
chr7	SLC29A4	ENSG00000164638.10	-1.3143	-13.1	1.21e-28	318
chr1	KIF14	ENSG00000118193.11	-2.25954	-13.1	1.25e-28	319
chr2	CNRIP1	ENSG00000119865.8	-0.78777	-13.1	1.34e-28	320
chr1	KCNC4	ENSG00000116396.14	-1.12621	-13.1	1.37e-28	321
chr6	HIST1H2BM	ENSG00000273703.1	-2.43626	-13.1	1.38e-28	322
chr16		ENSG00000260577.2	-2.56522	-13.1	1.4e-28	323
chr9	PAPPA	ENSG00000182752.9	-1.83153	-13.1	1.64e-28	324
chrX	GABRA3	ENSG00000011677.12	-1.54593	-13	1.87e-28	325
chr6	HIST1H4F	ENSG00000274618.1	-2.25955	-13	1.91e-28	326
chr17	CHD3	ENSG00000170004.16	-1.03763	-13	1.91e-28	327
chr19	ZNF681	ENSG00000196172.9	-1.10239	-13	1.97e-28	328
chr6	HIST1H2BH	ENSG00000275713.2	-2.69024	-13	1.97e-28	329
chr11	FAM168A	ENSG00000054965.10	-0.41895	-13	1.98e-28	330
chr2	STRADB	ENSG00000082146.12	-0.81691	-13	2.11e-28	331
chr12	PHLDA1	ENSG00000139289.13	-0.96539	-13	2.19e-28	332
chr1	ZBTB8B	ENSG00000273274.1	-1.24853	-13	2.44e-28	333
chr13	RAP2A	ENSG00000125249.6	-0.61274	-13	2.49e-28	334
chr5	PCDHGA11	ENSG00000253873.5	-0.8491	-13	2.65e-28	335
chr6	TMEM151B	ENSG00000178233.17	-1.26603	-13	2.88e-28	336
chr2	UBE2E3	ENSG00000170035.15	-0.57778	-13	3.39e-28	337
chr4	MSMO1	ENSG00000052802.12	-1.08376	-13	3.63e-28	338
chr1	NTNG1	ENSG00000162631.18	-1.52699	-12.9	3.86e-28	339
		ENSG00000143179.14	-0.5229	-12.9	3.9e-28	340
chr6		ENSG00000282988.1	-1.28297	-12.9	3.99e-28	341
chr3	CNTN6	ENSG00000134115.12	-1.34561	-12.9	4.14e-28	342
chr19	SH3GL1	ENSG00000141985.9	-0.5655	-12.9	4.18e-28	343
chr9	PCSK5	ENSG00000099139.13	-0.88339	-12.9	4.68e-28	344
chr3	SLCO2A1	ENSG00000174640.12	-2.88924	-12.9	4.73e-28	345
chr1	SRGAP2B	ENSG00000196369.10	-0.63457	-12.9	4.84e-28	346
chr3	TFRC	ENSG00000072274.12	-1.04805	-12.9	5.09e-28	347
chr1	HES5	ENSG00000197921.5	-1.97464	-12.9	5.48e-28	348
chr1	KCNT2	ENSG00000162687.16	-1.03679	-12.9	5.6e-28	349
chr10	SPRN	ENSG00000203772.7	-1.50959	-12.9	5.93e-28	350
chr18	MEX3C	ENSG00000176624.10	-0.53282	-12.9	6.8e-28	351
chrX	TRO	ENSG00000067445.20	-0.78002	-12.9	7.62e-28	352
chr12	TIGAR	ENSG00000078237.6	-0.74352	-12.9	7.66e-28	353
chr12	PDZRN4	ENSG00000165966.14	-1.00812	-12.9	7.98e-28	354
chr1	HIST2H3C	ENSG00000203811.1	-3.13642	-12.8	8.62e-28	355
chr5	AFAP1L1	ENSG00000157510.13	-1.40538	-12.8	9.16e-28	356
chr5	KCNIP1	ENSG00000182132.13	-0.9056	-12.8	1.09e-27	357
chr15	LINGO1	ENSG00000169783.12	-1.22172	-12.8	1.13e-27	358
chr22	MCHR1	ENSG00000128285.4	-1.85018	-12.8	1.44e-27	359
		ENSG00000178445.9	-0.95251	-12.8	1.47e-27	360
chr19	SHD	ENSG00000105251.10	-1.57421	-12.7	1.74e-27	361
chr5	ARL15	ENSG00000185305.10	-0.84786	-12.7	2.45e-27	362
chr20	SOX12	ENSG00000177732.8	-0.88922	-12.7	2.67e-27	363
chr6	HIST1H2BE	ENSG00000274290.2	-0.8533	-12.7	2.71e-27	364
chr12	SOCS2-AS1	ENSG00000246985.7	-1.48428	-12.7	2.95e-27	365
chr1	NT5C1A	ENSG00000116981.3	-1.25469	-12.7	3.04e-27	366
chr4	PCGF3	ENSG00000185619.18	-0.5111	-12.7	3.08e-27	367
chr1	SDC3	ENSG00000162512.15	-0.9575	-12.7	3.33e-27	368
chr1	TIPRL	ENSG00000143155.12	-0.56199	-12.6	3.7e-27	369
chr1	BCAN	ENSG00000132692.18	-1.09663	-12.6	3.97e-27	370
chr12	LIMA1	ENSG00000050405.13	-0.84729	-12.6	4.56e-27	371
chr19	ZNF850	ENSG00000267041.5	-0.79777	-12.6	4.97e-27	372
chr10	NRP1	ENSG00000099250.17	-1.15928	-12.6	5.18e-27	374
chr9	MELK	ENSG00000165304.7	-2.94417	-12.6	5.18e-27	373
chr9	RPL12	ENSG00000197958.12	-1.02434	-12.6	5.32e-27	375
chr3	PCOLCE2	ENSG00000163710.7	-2.21982	-12.6	5.67e-27	376
chr3	SKIL	ENSG00000136603.13	-0.5483	-12.6	6.01e-27	377
chr10	HELLS	ENSG00000119969.14	-1.07106	-12.6	6.13e-27	378
chr14		ENSG00000258520.1	-2.82186	-12.6	6.44e-27	379
chr11	TSPAN18	ENSG00000157570.11	-1.98246	-12.6	6.76e-27	380
chr11	LRFN4	ENSG00000173621.8	-1.00172	-12.6	7.75e-27	381
chr17	BLMH	ENSG00000108578.14	-0.49477	-12.5	7.99e-27	382
chr2	SERPINE2	ENSG00000135919.12	-0.93609	-12.5	8.21e-27	383
chr16	HSBP1	ENSG00000230989.6	-0.74705	-12.5	9.19e-27	384
chr11	RTN4RL2	ENSG00000186907.7	-2.26541	-12.5	1.25e-26	385
		ENSG00000177283.7	-1.30923	-12.5	1.25e-26	386
chr5	LMNB1	ENSG00000113368.11	-1.0749	-12.5	1.29e-26	387
chr20	SULF2	ENSG00000196562.14	-0.8333	-12.5	1.41e-26	388
chr1	ELAVL4	ENSG00000162374.16	-1.63435	-12.5	1.5e-26	389
chr2	BZW1	ENSG00000082153.17	-0.65079	-12.4	1.69e-26	390
chr6	TTK	ENSG00000112742.9	-2.14514	-12.4	2.06e-26	391
chr19	PLEKHG2	ENSG00000090924.14	-1.49078	-12.4	2.09e-26	392
chr12	BICD1	ENSG00000151746.13	-0.47852	-12.4	2.18e-26	393
chrX	GPR173	ENSG00000184194.5	-0.60839	-12.4	2.23e-26	394
chr1	NOS1AP	ENSG00000198929.12	-1.13662	-12.4	2.36e-26	395
chr2	CLASP1	ENSG00000074054.17	-0.48153	-12.4	2.78e-26	397
chr4	NWD2	ENSG00000174145.7	-2.82187	-12.4	2.78e-26	396
chrX	NLGN4X	ENSG00000146938.14	-0.76307	-12.4	3.01e-26	398
chr2	LGALSL	ENSG00000119862.12	-0.70502	-12.4	3.04e-26	399
chrX	GABRQ	ENSG00000268089.2	-1.49763	-12.4	3.07e-26	400
chr1	MFAP2	ENSG00000117122.13	-2.65557	-12.4	3.12e-26	401
chr6	COL12A1	ENSG00000111799.20	-1.18257	-12.4	3.34e-26	402
chr19	MEIS3	ENSG00000105419.17	-1.32149	-12.4	3.38e-26	403
chr7	CUX1	ENSG00000257923.9	-0.36526	-12.3	3.61e-26	404
chr3	PODXL2	ENSG00000114631.10	-0.91864	-12.3	3.88e-26	405
chr11	FJX1	ENSG00000179431.6	-1.33118	-12.3	3.99e-26	406
		ENSG00000272419.6	-1.00592	-12.3	4.01e-26	407
chr1	GPR161	ENSG00000143147.14	-1.4434	-12.3	4.43e-26	408
chr16	TUBB3	ENSG00000258947.6	-1.39292	-12.3	4.56e-26	409
chr15	MFGE8	ENSG00000140545.14	-1.24732	-12.3	4.91e-26	410
chr2	HPCAL1	ENSG00000115756.12	-0.82085	-12.3	4.96e-26	411
chr8	CRH	ENSG00000147571.4	-2.0321	-12.3	4.99e-26	412
chr3	KCNMB2	ENSG00000197584.11	-1.4435	-12.3	5.79e-26	413
chr19	WTIP	ENSG00000142279.12	-0.98385	-12.3	5.86e-26	414
		ENSG00000196565.13	-4.40174	-12.3	6.55e-26	415
chrX	CDK16	ENSG00000102225.15	-0.65197	-12.3	6.92e-26	416
chr10	H2AFY2	ENSG00000099284.13	-0.6932	-12.3	7.11e-26	417
chr13	PCDH17	ENSG00000118946.11	-0.85931	-12.3	7.11e-26	418
chr2		ENSG00000228999.2	-3.04989	-12.3	7.19e-26	419
chr9	BICD2	ENSG00000185963.13	-0.46641	-12.2	7.79e-26	420
chr12	ZNF641	ENSG00000167528.12	-0.63367	-12.2	8.58e-26	421
chr17	BIRC5	ENSG00000089685.14	-2.18064	-12.2	9.4e-26	422
chr8	CHRNA2	ENSG00000120903.12	-3.20616	-12.2	1.06e-25	423
		ENSG00000235067.10	-1.06282	-12.2	1.13e-25	424
chr17	WSCD1	ENSG00000179314.13	-1.00032	-12.2	1.15e-25	425
chr11	FXYD6	ENSG00000137726.16	-1.65065	-12.2	1.21e-25	426
chr3	CHST2	ENSG00000175040.5	-0.81139	-12.2	1.22e-25	427
		ENSG00000273529.2	-2.00841	-12.2	1.28e-25	428
chrX	WNK3	ENSG00000196632.10	-0.51541	-12.2	1.35e-25	429
chr1	HMCN1	ENSG00000143341.11	-1.51775	-12.2	1.48e-25	430
		ENSG00000232421.10	-1.07093	-12.1	1.61e-25	431
chr16	CETP	ENSG00000087237.10	-2.23271	-12.1	1.63e-25	432
chr12	CLEC2D	ENSG00000069493.14	-1.02784	-12.1	1.66e-25	433
chr16	RSPRY1	ENSG00000159579.13	-0.45136	-12.1	1.77e-25	434
chr17	TRIM16	ENSG00000221926.11	-0.70631	-12.1	1.84e-25	435
chr9	DCAF12	ENSG00000198876.12	-0.5771	-12.1	1.86e-25	436
chr9	VAV2	ENSG00000160293.16	-0.92157	-12.1	2.07e-25	437
chr6	DCBLD1	ENSG00000164465.18	-1.11799	-12.1	2.08e-25	438
chr10	MAPK8	ENSG00000107643.15	-0.6779	-12.1	2.09e-25	439
chr1	PTGER3	ENSG00000050628.20	-2.9088	-12.1	2.23e-25	440
chr4	EPHA5	ENSG00000145242.13	-1.3841	-12.1	2.3e-25	441
chr1	DEPDC1	ENSG00000024526.16	-2.00098	-12.1	2.31e-25	442
		ENSG00000275428.2	-2.68339	-12.1	2.31e-25	443
chr2	KCNK12	ENSG00000184261.4	-1.24642	-12.1	2.41e-25	444
chr16	TOX3	ENSG00000103460.16	-1.79215	-12.1	2.45e-25	445
chr4	COQ2	ENSG00000173085.13	-0.67382	-12.1	2.48e-25	446
chr14	CDH24	ENSG00000139880.19	-0.80031	-12.1	2.55e-25	447
chr4	CAMK2D	ENSG00000145349.16	-0.98841	-12.1	2.78e-25	448
		ENSG00000224156.10	-1.06357	-12.1	2.85e-25	449
chr10	SEMA4G	ENSG00000095539.15	-1.22164	-12.1	2.9e-25	450
chr19	NPAS1	ENSG00000130751.9	-1.8383	-12.1	2.9e-25	451
		ENSG00000229684.10	-1.04952	-12.1	2.95e-25	452
chr11	CREB3L1	ENSG00000157613.10	-1.31286	-12.1	3.06e-25	453
chr7	ZNF804B	ENSG00000182348.6	-1.77617	-12	3.49e-25	454
chr21	DSCAM	ENSG00000171587.14	-0.722	-12	3.62e-25	455
chr1	SRGAP2	ENSG00000266028.7	-0.56513	-12	3.81e-25	456
chr10	CXCL12	ENSG00000107562.16	-1.46358	-12	3.93e-25	457
		ENSG00000011105.12	-0.94707	-12	3.95e-25	458
		ENSG00000204764.13	-1.4154	-12	4.36e-25	459
chr14	VASH1	ENSG00000071246.10	-0.81812	-12	4.54e-25	460
		ENSG00000081189.15	-1.14516	-12	4.55e-25	461
chr2	CENPO	ENSG00000138092.10	-0.68665	-12	5.64e-25	462
chr22	ZBED4	ENSG00000100426.6	-0.5201	-12	5.65e-25	463
chr10	DLG5	ENSG00000151208.16	-0.82483	-12	6.14e-25	464
chr7	PTPRZ1	ENSG00000106278.11	-1.01002	-12	6.6e-25	465
chr8	LINC01301	ENSG00000251396.6	-1.09858	-11.9	7.27e-25	466
chr18	GALNT1	ENSG00000141429.13	-0.4635	-11.9	7.36e-25	467
chr4	LEF1	ENSG00000138795.9	-1.0683	-11.9	7.44e-25	468
chr3	PTPRG	ENSG00000144724.19	-0.62576	-11.9	7.52e-25	469
		ENSG00000227739.10	-1.08886	-11.9	8.26e-25	470
chr14	NGB	ENSG00000165553.4	-1.46613	-11.9	8.82e-25	471
chr15	PRTG	ENSG00000166450.12	-1.13816	-11.9	8.99e-25	472
		ENSG00000232575.10	-1.04943	-11.9	8.99e-25	473
		ENSG00000278644.2	-0.82063	-11.9	9.53e-25	474
chr6	BEND3	ENSG00000178409.13	-1.00901	-11.9	1.02e-24	475
chr12	CUX2	ENSG00000111249.13	-1.74398	-11.9	1.18e-24	476
chr6	HIVEP1	ENSG00000095951.16	-0.73251	-11.8	1.42e-24	477
		ENSG00000183311.16	-1.06745	-11.8	1.53e-24	478
chr6	TUBB	ENSG00000196230.12	-1.04338	-11.8	1.58e-24	479
		ENSG00000277015.4	-0.99702	-11.8	1.62e-24	480
chr13	LRCH1	ENSG00000136141.14	-0.57196	-11.8	1.68e-24	481
chr5	PCDHGB6	ENSG00000253305.2	-0.78204	-11.8	1.83e-24	482
chr12	VPS37B	ENSG00000139722.6	-0.68192	-11.8	1.86e-24	483
chr13	KLF12	ENSG00000118922.17	-0.82256	-11.8	1.93e-24	484
chr21	CXADR	ENSG00000154639.18	-1.05435	-11.8	1.94e-24	485
chr17	TMEM97	ENSG00000109084.13	-0.86285	-11.8	1.96e-24	486
chr5	ST8SIA4	ENSG00000113532.12	-0.94262	-11.8	2.13e-24	487
chr12	ARNTL2	ENSG00000029153.14	-0.97316	-11.8	2.18e-24	488
chr6	VTA1	ENSG00000009844.15	-0.57122	-11.8	2.35e-24	489
chr4	ZNF518B	ENSG00000178163.7	-0.47419	-11.8	2.54e-24	490
chr13	SLC25A15	ENSG00000102743.14	-0.77094	-11.8	2.6e-24	491
chr1	NRAS	ENSG00000213281.4	-0.6958	-11.8	2.61e-24	492
chr20	TGIF2	ENSG00000118707.9	-1.01572	-11.7	3.06e-24	493
		ENSG00000276539.4	-0.89952	-11.7	3.22e-24	494
chr22	CECR5	ENSG00000069998.12	-0.44148	-11.7	3.33e-24	495
chr9	PLPPR1	ENSG00000148123.14	-0.89536	-11.7	3.37e-24	496
chr11	HBG1	ENSG00000213934.6	-3.63898	-11.7	3.42e-24	497
chr2	SPATS2L	ENSG00000196141.13	-0.68989	-11.7	3.44e-24	498
chr13	SOX1	ENSG00000182968.4	-1.11947	-11.7	3.62e-24	499
chr11	SLC35C1	ENSG00000181830.8	-0.77135	-11.7	3.82e-24	500
chr7	WDR86	ENSG00000187260.15	-1.10663	-11.7	3.84e-24	501
chr9	FGD3	ENSG00000127084.17	-1.25876	-11.7	4.14e-24	502
chr8	RNF122	ENSG00000133874.1	-1.83719	-11.7	4.14e-24	503
chr12	FOXM1	ENSG00000111206.12	-1.5353	-11.7	4.62e-24	504
chr17	TUBG1	ENSG00000131462.7	-0.68473	-11.7	4.88e-24	505
chr4	HTRA3	ENSG00000170801.9	-1.90082	-11.7	4.96e-24	506
chr8	KLF10	ENSG00000155090.14	-1.30284	-11.7	5.07e-24	507
chr19	ZNF677	ENSG00000197928.10	-0.57836	-11.7	5.33e-24	508
chr17	COX10	ENSG00000006695.10	-0.49919	-11.7	5.79e-24	509
chr6	HIST1H2BF	ENSG00000277224.2	-0.95232	-11.7	5.87e-24	510
chr12	SPATS2	ENSG00000123352.17	-0.67111	-11.7	6.06e-24	511
chr4	NDST4	ENSG00000138653.9	-2.0533	-11.6	6.6e-24	512
chrX	MXRA5	ENSG00000101825.7	-1.85491	-11.6	7.06e-24	513
chr14	AREL1	ENSG00000119682.16	-0.51365	-11.6	7.08e-24	514
chr19	ARHGAP33	ENSG00000004777.18	-0.92655	-11.6	7.77e-24	516
chr5	HNRNPA0	ENSG00000177733.6	-0.40055	-11.6	7.77e-24	515
chr5	PCDHGB4	ENSG00000253953.2	-0.76487	-11.6	1.05e-23	517
chr10	RSU1	ENSG00000148484.17	-0.59298	-11.6	1.08e-23	518
chr12	CCT2	ENSG00000166226.12	-0.49605	-11.6	1.14e-23	519
chr16	ZNRF1	ENSG00000186187.11	-0.73769	-11.5	1.32e-23	520
chr11		ENSG00000250303.3	-0.88878	-11.5	1.57e-23	521
chr14	CARMIL3	ENSG00000186648.14	-0.99253	-11.5	1.59e-23	522
chr10	DHTKD1	ENSG00000181192.11	-0.54381	-11.5	1.71e-23	523
chr5	RACK1	ENSG00000204628.11	-0.63401	-11.5	1.8e-23	524
chr6	BACH2	ENSG00000112182.14	-0.78797	-11.5	2.09e-23	525
chr7		ENSG00000225537.1	-3.68155	-11.4	2.73e-23	526
chr17	SERPINF1	ENSG00000132386.10	-1.49528	-11.4	2.74e-23	527
chr12	LMBR1L	ENSG00000139636.15	-0.54794	-11.4	2.82e-23	528
chr1	VANGL1	ENSG00000173218.14	-1.21384	-11.4	2.88e-23	529
chr17	RPS2P46	ENSG00000189343.7	-1.0835	-11.4	2.95e-23	530
chr12	GLT8D2	ENSG00000120820.12	-0.81813	-11.4	3.89e-23	531
chr6	RARS2	ENSG00000146282.17	-0.58113	-11.4	3.89e-23	532
chr6	PREP	ENSG00000085377.13	-0.60495	-11.4	3.95e-23	533
chr1	B4GALT2	ENSG00000117411.16	-0.69873	-11.4	4.02e-23	534
chr6	COL9A1	ENSG00000112280.15	-1.25493	-11.4	4.19e-23	535
chr13	BRCA2	ENSG00000139618.14	-1.32094	-11.4	4.62e-23	536
chr15	CCNB2	ENSG00000157456.7	-1.78465	-11.4	4.74e-23	537
chr1	CHD5	ENSG00000116254.17	-1.29883	-11.4	5.22e-23	538
chr19	FAM32A	ENSG00000105058.11	-0.40018	-11.4	5.33e-23	539
chr5	HMGCR	ENSG00000113161.15	-0.80885	-11.3	5.9e-23	540
chr14	SLC8A3	ENSG00000100678.18	-0.90849	-11.3	6.23e-23	541
chr12		ENSG00000255864.5	-0.87661	-11.3	6.31e-23	542
		ENSG00000160360.12	-0.93906	-11.3	6.94e-23	543
chr3	POLQ	ENSG00000051341.13	-1.53538	-11.3	7.88e-23	544
chr4	OSTC	ENSG00000198856.12	-0.64303	-11.3	8.38e-23	546
chr6	HIST1H3H	ENSG00000278828.1	-2.01325	-11.3	8.38e-23	545
chrX	SLC25A5	ENSG00000005022.5	-0.5258	-11.3	8.6e-23	547
		ENSG00000223749.9	-2.32185	-11.3	9.39e-23	548
chr17	ACLY	ENSG00000131473.16	-0.73851	-11.3	1.02e-22	549
chr14	ZDHHC22	ENSG00000177108.5	-1.08736	-11.3	1.05e-22	550
chr6	USP49	ENSG00000164663.14	-0.51705	-11.3	1.06e-22	551
chr11	TP53I11	ENSG00000175274.18	-1.19324	-11.3	1.07e-22	552
chr5	GHR	ENSG00000112964.13	-0.93297	-11.3	1.07e-22	553
chr7	LRRC17	ENSG00000128606.12	-1.87843	-11.3	1.12e-22	554
chr13	TNFRSF19	ENSG00000127863.15	-0.99153	-11.3	1.16e-22	555
chr10	FGFBP3	ENSG00000174721.9	-1.05091	-11.2	1.18e-22	556
chr7	TSPAN12	ENSG00000106025.8	-1.0991	-11.2	1.18e-22	557
		ENSG00000274429.2	-0.78648	-11.2	1.27e-22	558
chr2	AMMECR1L	ENSG00000144233.9	-0.41862	-11.2	1.49e-22	559
chr5	N4BP3	ENSG00000145911.5	-1.06934	-11.2	1.6e-22	560
chr3	TRH	ENSG00000170893.3	-1.64864	-11.2	1.76e-22	561
chr1	OLFML2B	ENSG00000162745.10	-1.53493	-11.2	1.85e-22	562
chr20	CSNK2A1	ENSG00000101266.17	-0.39886	-11.2	1.96e-22	563
chr6	HIST1H3C	ENSG00000278272.1	-2.24058	-11.2	2.06e-22	564
chr18	SALL3	ENSG00000256463.8	-0.95314	-11.2	2.17e-22	565
chr1	MARK1	ENSG00000116141.15	-0.62111	-11.2	2.17e-22	566
chr4	SHROOM3	ENSG00000138771.14	-1.12707	-11.2	2.35e-22	567
chr19	SMIM17	ENSG00000268182.5	-1.18305	-11.2	2.41e-22	568
chr20	GINS1	ENSG00000101003.9	-0.85869	-11.1	2.46e-22	569
chr11	WEE1	ENSG00000166483.10	-1.50647	-11.1	2.47e-22	570
chr2	CKAP2L	ENSG00000169607.12	-2.1303	-11.1	2.47e-22	571
chr19	CYTH2	ENSG00000105443.13	-0.49292	-11.1	2.57e-22	572
chr4	CRMP1	ENSG00000072832.14	-1.05713	-11.1	2.59e-22	573
chr22	PNPLA3	ENSG00000100344.10	-1.53502	-11.1	2.7e-22	574
chr8	GGH	ENSG00000137563.11	-0.78746	-11.1	2.85e-22	575
chr1	LRRC40	ENSG00000066557.5	-0.54931	-11.1	2.96e-22	576
chr5	TGFBI	ENSG00000120708.16	-1.68754	-11.1	3.23e-22	577
chr3	PLXNA1	ENSG00000114554.11	-1.09671	-11.1	3.36e-22	578
		ENSG00000146826.16	-0.68874	-11.1	3.46e-22	579
chr16	CALB2	ENSG00000172137.18	-1.52022	-11.1	3.67e-22	580
chr4	CXXC4	ENSG00000168772.10	-0.81493	-11.1	3.7e-22	581
chr20	GDF5	ENSG00000125965.8	-2.33832	-11.1	3.73e-22	582
chr2	LYPD6	ENSG00000187123.14	-0.99619	-11.1	3.8e-22	583
chr17	HN1	ENSG00000189159.15	-0.97137	-11.1	3.98e-22	584
chr5	LSM11	ENSG00000155858.5	-1.31379	-11.1	4.05e-22	585
chr2	MYO1B	ENSG00000128641.18	-1.03626	-11.1	4.24e-22	586
chr12	TSPAN11	ENSG00000110900.14	-1.34425	-11.1	4.77e-22	587
chr4	QRFPR	ENSG00000186867.10	-1.98212	-11	5.25e-22	588
chr12	SOCS2	ENSG00000120833.13	-1.01527	-11	5.29e-22	590
chr16	CMIP	ENSG00000153815.16	-0.72077	-11	5.29e-22	589
chr12	RPLP0	ENSG00000089157.15	-0.78781	-11	5.33e-22	591
chr6	MDGA1	ENSG00000112139.14	-0.8786	-11	5.57e-22	593
chr6	HIST1H3E	ENSG00000274750.2	-1.94358	-11	5.57e-22	592
chr4	SPCS3	ENSG00000129128.12	-0.45535	-11	5.79e-22	594
chr7	MEST	ENSG00000106484.14	-0.97939	-11	6e-22	595
chr17	COX10-AS1	ENSG00000236088.9	-0.64099	-11	6.13e-22	596
chr5	NNT	ENSG00000112992.16	-0.36686	-11	6.39e-22	597
chr5	GPRIN1	ENSG00000169258.6	-1.35676	-11	6.88e-22	598
chr11	GDPD5	ENSG00000158555.14	-1.01734	-11	7.32e-22	599
chr17	ATPAF2	ENSG00000171953.15	-0.48088	-11	7.87e-22	600
chr1	CDC42	ENSG00000070831.15	-0.67564	-11	9.09e-22	601
chr4	PRKG2	ENSG00000138669.9	-1.00889	-11	9.45e-22	602
chrX	RRAGB	ENSG00000083750.12	-0.57178	-11	9.47e-22	603
chr1	B3GALT6	ENSG00000176022.4	-0.56924	-11	9.54e-22	604
chr22	ADSL	ENSG00000239900.12	-0.44495	-11	9.54e-22	605
chr17	LINC00511	ENSG00000227036.6	-0.71323	-10.9	1.03e-21	606
chr17	PCGF2	ENSG00000277258.4	-0.79922	-10.9	1.05e-21	607
chr16		ENSG00000262267.5	-2.40419	-10.9	1.17e-21	608
chrX	FGD1	ENSG00000102302.7	-0.80391	-10.9	1.23e-21	609
chr6	TAF11	ENSG00000064995.16	-0.46761	-10.9	1.36e-21	610
chr2	VSNL1	ENSG00000163032.11	-1.68433	-10.9	1.45e-21	611
chr12	ADCY6	ENSG00000174233.11	-0.71644	-10.9	1.48e-21	612
chr16	MMP25	ENSG00000008516.16	-2.47228	-10.9	1.5e-21	613
chr4	DCLK2	ENSG00000170390.15	-0.56903	-10.9	1.54e-21	614
chr2	PTH2R	ENSG00000144407.9	-1.55543	-10.9	1.61e-21	615
		ENSG00000281618.1	-1.09876	-10.9	1.64e-21	616
chr7	TRIM24	ENSG00000122779.17	-0.44448	-10.9	1.65e-21	617
chr4	HOPX	ENSG00000171476.21	-1.15606	-10.9	1.68e-21	618
chr17	ZNF286B	ENSG00000249459.8	-0.5829	-10.9	1.68e-21	619
chr1	SMYD2	ENSG00000143499.13	-0.83035	-10.9	1.7e-21	620
chr13	FLT3	ENSG00000122025.14	-1.55955	-10.9	1.77e-21	621
chr6	TUBB2B	ENSG00000137285.9	-0.98035	-10.9	1.8e-21	622
chr8	FAM110B	ENSG00000169122.11	-0.67655	-10.9	1.8e-21	623
		ENSG00000276920.4	-1.68134	-10.9	1.81e-21	624
chr10	HTR7	ENSG00000148680.15	-1.61533	-10.9	1.86e-21	625
chr17	CRK	ENSG00000167193.7	-0.48781	-10.9	1.89e-21	626
chr10	PTPRE	ENSG00000132334.16	-0.64112	-10.8	2.13e-21	627
chr17	AXIN2	ENSG00000168646.12	-0.63692	-10.8	2.22e-21	628
chrX	MAGED4B	ENSG00000187243.16	-0.82951	-10.8	2.25e-21	629
chr16	DOK4	ENSG00000125170.10	-1.0115	-10.8	2.29e-21	630
chr11	PPP1R14B	ENSG00000173457.10	-0.84879	-10.8	2.3e-21	631
chr4	GRID2	ENSG00000152208.12	-0.69441	-10.8	2.48e-21	632
chr1	MAGI3	ENSG00000081026.18	-0.51084	-10.8	2.55e-21	633
chr19	TRPM4	ENSG00000130529.15	-0.83793	-10.8	2.61e-21	634
		ENSG00000185000.11	-0.50733	-10.8	2.69e-21	635
chr19	TNNI3	ENSG00000129991.12	-2.07517	-10.8	2.73e-21	636
chr2	ERFE	ENSG00000178752.15	-1.55493	-10.8	2.83e-21	637
		ENSG00000105426.16	-0.70191	-10.8	2.86e-21	638
chr17	IGFBP4	ENSG00000141753.6	-1.43192	-10.8	2.96e-21	639
		ENSG00000110693.17	-0.7477	-10.8	3.28e-21	641
chr15	NIPA2	ENSG00000140157.14	-0.39658	-10.8	3.28e-21	640
chr7	ABCA13	ENSG00000179869.14	-2.11227	-10.8	3.32e-21	642
chr19	NECTIN2	ENSG00000130202.9	-0.99424	-10.8	3.37e-21	643
chr3	ATP2C1	ENSG00000017260.19	-0.43658	-10.8	3.39e-21	644
chr7	SH2B2	ENSG00000160999.10	-1.23657	-10.8	3.46e-21	645
chr11	NELL1	ENSG00000165973.18	-1.15887	-10.8	3.74e-21	646
chr17	NLE1	ENSG00000073536.17	-0.5501	-10.8	3.82e-21	647
chr4	KDR	ENSG00000128052.8	-1.06681	-10.8	3.89e-21	648
chrX	CHST7	ENSG00000147119.3	-1.0185	-10.8	4.08e-21	649
chr3	CCDC14	ENSG00000175455.14	-0.54248	-10.7	4.56e-21	650
chr17	PITPNA	ENSG00000174238.14	-0.42873	-10.7	4.58e-21	651
chr20	TPX2	ENSG00000088325.15	-0.97463	-10.7	4.64e-21	652
chr12	TDG	ENSG00000139372.14	-0.55013	-10.7	4.67e-21	654
chr22	ZNF74	ENSG00000185252.18	-0.52054	-10.7	4.67e-21	653
		ENSG00000234912.11	-0.58896	-10.7	4.67e-21	655
chr7	KDELR2	ENSG00000136240.9	-0.59661	-10.7	4.79e-21	656
chr1	BRINP2	ENSG00000198797.6	-0.85042	-10.7	4.96e-21	657
chr15	CD276	ENSG00000103855.17	-0.66607	-10.7	4.99e-21	658
chr1	NDC1	ENSG00000058804.11	-0.56033	-10.7	5.43e-21	659
chr1	HIVEP3	ENSG00000127124.14	-0.89153	-10.7	5.49e-21	660
chr1	LINC01351	ENSG00000237457.6	-1.32014	-10.7	5.77e-21	661
chr3	ERC2	ENSG00000187672.12	-0.76409	-10.7	5.78e-21	662
chr17	RTN4RL1	ENSG00000185924.6	-1.29153	-10.7	6.1e-21	663
chr5	RASGEF1C	ENSG00000146090.15	-1.33622	-10.7	6.17e-21	664
chr1	SRGAP2D	ENSG00000270872.2	-0.67945	-10.7	6.29e-21	665
chr3	LRRC3B	ENSG00000179796.11	-0.94131	-10.7	6.37e-21	666
chr20	SLC24A3	ENSG00000185052.11	-0.92071	-10.7	6.5e-21	667
chr18	KLHL14	ENSG00000197705.9	-2.728	-10.7	6.77e-21	668
chr6	ADGRG6	ENSG00000112414.14	-1.16784	-10.7	7.04e-21	669
chr16	ADGRG1	ENSG00000205336.11	-0.96034	-10.7	7.04e-21	670
chr3	COMMD2	ENSG00000114744.8	-0.61975	-10.7	7.54e-21	671
chr11	TSPAN4	ENSG00000214063.10	-0.8867	-10.7	7.66e-21	672
chr6	BMP5	ENSG00000112175.7	-2.80178	-10.7	7.71e-21	673
chr19	PPP5C	ENSG00000011485.14	-0.41453	-10.7	7.74e-21	674
chr1	KIF2C	ENSG00000142945.12	-1.66796	-10.7	8.48e-21	675
chr10	ZEB1	ENSG00000148516.21	-0.59043	-10.7	8.48e-21	676
chr5	PCDHB15	ENSG00000113248.5	-0.66133	-10.6	9.58e-21	677
chr9	FBXW2	ENSG00000119402.16	-0.33789	-10.6	9.95e-21	678
chr1		ENSG00000227671.4	-0.53511	-10.6	1.02e-20	679
chr8	NCALD	ENSG00000104490.17	-1.1148	-10.6	1.11e-20	680
chr12	CKAP4	ENSG00000136026.13	-0.92344	-10.6	1.19e-20	681
chr14	C14orf1	ENSG00000133935.6	-0.43395	-10.6	1.22e-20	682
chr17	SLC13A5	ENSG00000141485.16	-1.27225	-10.6	1.25e-20	683
chr3	NECTIN3	ENSG00000177707.10	-0.98726	-10.6	1.27e-20	684
chr6	NFKBIE	ENSG00000146232.15	-0.90061	-10.6	1.31e-20	685
chrX	ACSL4	ENSG00000068366.19	-0.65	-10.6	1.33e-20	686
chr1	FAAP20	ENSG00000162585.16	-0.72553	-10.6	1.36e-20	687
chr4	CEP135	ENSG00000174799.10	-0.58778	-10.6	1.39e-20	688
chr10	LINC00840	ENSG00000226808.1	-1.8897	-10.6	1.48e-20	689
chr5	TRPC7	ENSG00000069018.17	-1.33165	-10.6	1.48e-20	690
chr5	PCDHGB3	ENSG00000262209.2	-0.7374	-10.6	1.53e-20	691
chr19	MAST1	ENSG00000105613.9	-1.23835	-10.6	1.57e-20	692
chr3	STAC	ENSG00000144681.10	-1.09177	-10.6	1.58e-20	693
chr9	LINGO2	ENSG00000174482.10	-1.51284	-10.6	1.58e-20	694
chrX	KIF4A	ENSG00000090889.11	-1.36006	-10.6	1.72e-20	695
chr10	NANOS1	ENSG00000188613.6	-0.77454	-10.5	1.79e-20	696
chr6	ZDHHC14	ENSG00000175048.16	-0.63062	-10.5	1.88e-20	697
chr1	WNT4	ENSG00000162552.14	-1.92602	-10.5	1.98e-20	698
chr17	RARA	ENSG00000131759.17	-0.72116	-10.5	2.04e-20	699
chr7	RALA	ENSG00000006451.7	-0.52359	-10.5	2.04e-20	700
chr8	MTSS1	ENSG00000170873.18	-0.67911	-10.5	2.08e-20	701
		ENSG00000282830.1	-1.48253	-10.5	2.09e-20	702
chr20	NCOA3	ENSG00000124151.18	-0.53043	-10.5	2.17e-20	703
chr17	METTL2A	ENSG00000087995.15	-0.44689	-10.5	2.28e-20	704
chr3	DYNC1LI1	ENSG00000144635.8	-0.44496	-10.5	2.36e-20	705
chr5	TRIP13	ENSG00000071539.13	-1.58356	-10.5	2.56e-20	706
chr12		ENSG00000214039.8	-1.85705	-10.5	2.77e-20	707
chr16	KIFC3	ENSG00000140859.15	-0.56655	-10.5	2.88e-20	708
chr22	GRAMD4	ENSG00000075240.16	-0.639	-10.5	2.92e-20	709
chr12	LINC00937	ENSG00000226091.7	-1.21829	-10.5	3.17e-20	710
chr18	ST8SIA5	ENSG00000101638.13	-0.99837	-10.5	3.22e-20	711
		ENSG00000134323.11	-1.14036	-10.5	3.25e-20	712
chr9	GRIN3A	ENSG00000198785.4	-2.03193	-10.5	3.4e-20	713
chr8	STC1	ENSG00000159167.11	-2.46867	-10.4	3.58e-20	714
chr19	TMPRSS9	ENSG00000178297.12	-2.37348	-10.4	3.73e-20	715
		ENSG00000114251.14	-1.14234	-10.4	3.85e-20	716
chr3	ITGA9	ENSG00000144668.11	-0.7561	-10.4	4.03e-20	717
chr17	VPS25	ENSG00000131475.6	-0.40434	-10.4	4.1e-20	718
chr6	GSTA4	ENSG00000170899.10	-0.53162	-10.4	4.38e-20	719
chr12		ENSG00000257027.1	-1.05416	-10.4	4.39e-20	720
chr2	LYPD1	ENSG00000150551.10	-0.96089	-10.4	4.42e-20	721
chr15	TLE3	ENSG00000140332.15	-0.91452	-10.4	4.45e-20	722
chr1	MRTO4	ENSG00000053372.4	-0.44243	-10.4	4.73e-20	723
chr5	CDC23	ENSG00000094880.10	-0.37078	-10.4	4.73e-20	724
chr3	CLSTN2	ENSG00000158258.16	-1.23229	-10.4	4.85e-20	725
chr16	UBFD1	ENSG00000103353.15	-0.41371	-10.4	5.05e-20	726
chr10	MCM10	ENSG00000065328.16	-2.12508	-10.4	5.11e-20	727
chr1	GPX7	ENSG00000116157.5	-0.70549	-10.4	5.11e-20	728
chr12	DUSP6	ENSG00000139318.7	-1.34534	-10.4	5.35e-20	729
		ENSG00000213923.11	-0.47116	-10.4	5.54e-20	730
chr21	HMGN1	ENSG00000205581.10	-0.50159	-10.4	5.76e-20	731
chr1	CSMD2	ENSG00000121904.17	-1.0112	-10.4	5.77e-20	732
chr2	GULP1	ENSG00000144366.15	-0.82125	-10.4	5.95e-20	733
chr1	PRMT6	ENSG00000198890.7	-0.51581	-10.4	5.96e-20	734
chr17	PYCR1	ENSG00000183010.16	-0.78572	-10.4	6.76e-20	735
chr17		ENSG00000264985.2	-3.10613	-10.4	6.81e-20	736
chr17	CBX8	ENSG00000141570.10	-0.86556	-10.4	6.86e-20	737
chrX		ENSG00000269226.7	-1.22879	-10.3	7.54e-20	738
chrX	MAGED4	ENSG00000154545.16	-0.79139	-10.3	7.88e-20	739
chr16		ENSG00000283662.1	-2.29898	-10.3	7.91e-20	740
chr1	SEMA6C	ENSG00000143434.15	-0.71834	-10.3	8.47e-20	741
chr9		ENSG00000260412.1	-1.83355	-10.3	8.77e-20	742
chr5	PTTG1	ENSG00000164611.12	-1.32775	-10.3	8.9e-20	743
chr17	GJC1	ENSG00000182963.9	-1.04991	-10.3	9.37e-20	744
		ENSG00000065413.18	-0.61308	-10.3	9.43e-20	745
chr2	CYP26B1	ENSG00000003137.8	-0.9588	-10.3	9.46e-20	746
chr7	NXPH1	ENSG00000122584.12	-1.10352	-10.3	9.61e-20	747
chr2	DLX1	ENSG00000144355.14	-1.23151	-10.3	1.04e-19	748
chr16	DNASE1	ENSG00000213918.10	-0.6	-10.3	1.05e-19	749
chr1	TNR	ENSG00000116147.16	-1.13064	-10.3	1.07e-19	750
chr19	TINCR	ENSG00000223573.6	-1.53645	-10.3	1.08e-19	751
chr16	CIAPIN1	ENSG00000005194.14	-0.37969	-10.3	1.11e-19	752
chr7	VWC2	ENSG00000188730.4	-1.07843	-10.3	1.12e-19	753
chr11	SYT13	ENSG00000019505.7	-1.46909	-10.3	1.14e-19	754
chr1	SH3BP5L	ENSG00000175137.10	-0.45009	-10.3	1.2e-19	755
chr9	FANCC	ENSG00000158169.12	-0.73412	-10.3	1.23e-19	756
chr20	NTSR1	ENSG00000101188.4	-1.96108	-10.3	1.26e-19	757
chr10		ENSG00000260400.1	-1.07235	-10.3	1.26e-19	758
chr10	RTKN2	ENSG00000182010.10	-1.16693	-10.3	1.39e-19	759
chr8	GFRA2	ENSG00000168546.10	-1.33082	-10.3	1.39e-19	760
chr13		ENSG00000274718.1	-1.28031	-10.3	1.42e-19	761
chr4	PDE5A	ENSG00000138735.15	-0.81421	-10.3	1.44e-19	762
chr19	ADAMTS10	ENSG00000142303.13	-0.921	-10.3	1.45e-19	763
		ENSG00000008838.19	-0.48426	-10.2	1.48e-19	764
chr1	C1orf61	ENSG00000125462.16	-0.84436	-10.2	1.51e-19	765
chr5	IQGAP2	ENSG00000145703.15	-1.50256	-10.2	1.51e-19	766
chr20	CHRNA4	ENSG00000101204.16	-1.30434	-10.2	1.61e-19	767
chr20	DOK5	ENSG00000101134.11	-0.82716	-10.2	1.62e-19	768
chr19	C19orf48	ENSG00000167747.13	-0.70156	-10.2	1.62e-19	769
chr3	RPL29	ENSG00000162244.10	-0.65198	-10.2	1.81e-19	770
chr9	SH2D3C	ENSG00000095370.19	-0.95445	-10.2	1.87e-19	771
chr6	RPL7L1	ENSG00000146223.14	-0.29372	-10.2	1.97e-19	772
chr14	KCNK10	ENSG00000100433.15	-1.39967	-10.2	2.03e-19	773
chrX	VMA21	ENSG00000160131.13	-0.45047	-10.2	2.06e-19	774
chr12	TUBA1B	ENSG00000123416.15	-0.77863	-10.2	2.1e-19	775
chr22	KIAA1644	ENSG00000138944.7	-1.33387	-10.2	2.37e-19	776
chr5	GALNT10	ENSG00000164574.15	-0.62497	-10.2	2.64e-19	777
chr19	KDM4B	ENSG00000127663.14	-0.47298	-10.2	2.66e-19	778
chr10	XPNPEP1	ENSG00000108039.17	-0.35369	-10.2	2.67e-19	779
chr16	PPP4C	ENSG00000149923.13	-0.51286	-10.2	2.77e-19	780
chrX	TENM1	ENSG00000009694.13	-0.98032	-10.2	2.79e-19	781
chr20	PTPRA	ENSG00000132670.20	-0.38016	-10.2	2.9e-19	783
chr18	ZNF521	ENSG00000198795.10	-0.67474	-10.2	2.9e-19	782
chr6	REV3L	ENSG00000009413.15	-0.46862	-10.1	3.18e-19	784
chr4	GALNTL6	ENSG00000174473.15	-1.23884	-10.1	3.24e-19	785
chr3	ZNF860	ENSG00000197385.5	-1.34977	-10.1	3.24e-19	786
chr12	KRAS	ENSG00000133703.11	-0.46044	-10.1	3.33e-19	787
chr22	NFAM1	ENSG00000235568.6	-1.10938	-10.1	3.43e-19	788
chr14	DCAF5	ENSG00000139990.17	-0.31518	-10.1	3.53e-19	789
chr16	SYT17	ENSG00000103528.16	-0.77237	-10.1	3.53e-19	790
chr1	CTSK	ENSG00000143387.12	-0.6793	-10.1	3.67e-19	791
chr2	MRPL44	ENSG00000135900.3	-0.38098	-10.1	3.89e-19	792
chr11	CNTN5	ENSG00000149972.10	-0.9011	-10.1	3.92e-19	793
chr1	SRGAP2C	ENSG00000171943.11	-0.5079	-10.1	4.12e-19	794
chr4	SEC24D	ENSG00000150961.14	-0.87693	-10.1	4.15e-19	795
chr17	SLC43A2	ENSG00000167703.14	-0.68749	-10.1	4.31e-19	796
chr1	IL12RB2	ENSG00000081985.10	-1.25274	-10.1	4.33e-19	797
		ENSG00000281540.2	-0.46344	-10.1	4.56e-19	798
chr9	PPP1R26	ENSG00000196422.10	-0.59751	-10.1	4.61e-19	799
chr1	CAPZB	ENSG00000077549.17	-0.37055	-10.1	4.67e-19	800
chr16	ATP2C2	ENSG00000064270.12	-0.9656	-10.1	4.82e-19	801
chr3	LIMD1	ENSG00000144791.9	-0.81112	-10.1	4.84e-19	802
chr11	CFL1	ENSG00000172757.12	-0.43281	-10.1	4.86e-19	803
chr2	RND3	ENSG00000115963.13	-1.04493	-10.1	4.92e-19	804
chr10	CTBP2	ENSG00000175029.16	-0.60774	-10.1	4.99e-19	805
chr10	SEPHS1	ENSG00000086475.14	-0.51365	-10.1	5e-19	806
chr15		ENSG00000166503.8	-0.39497	-10.1	5.21e-19	807
chr3	SRGAP3	ENSG00000196220.15	-0.64124	-10.1	5.32e-19	808
chr6	ELOVL2	ENSG00000197977.3	-1.00037	-10.1	5.53e-19	809
chr1	SERBP1	ENSG00000142864.14	-0.39365	-10.1	5.64e-19	810
chr3	KIF15	ENSG00000163808.16	-0.95791	-10.1	5.69e-19	811
chr3	SETD5	ENSG00000168137.15	-0.35322	-10.1	5.75e-19	812
chr19	ZNF85	ENSG00000105750.14	-0.75732	-10.1	5.75e-19	813
chr14	GPR68	ENSG00000119714.10	-2.05463	-10.1	5.75e-19	814
		ENSG00000003436.15	-1.27675	-10	5.82e-19	815
chr15		ENSG00000261478.1	-1.28571	-10	5.85e-19	816
chr2	MAP4K3	ENSG00000011566.14	-0.37838	-10	6.14e-19	817
chr17	ADAM11	ENSG00000073670.13	-1.04836	-10	6.36e-19	819
chr18	RNF165	ENSG00000141622.13	-1.11476	-10	6.36e-19	818
chr14	PCNX4	ENSG00000126773.12	-0.36867	-10	6.44e-19	820
chr15	TNFAIP8L3	ENSG00000183578.6	-0.98974	-10	6.49e-19	821
chr15	KLHL25	ENSG00000183655.12	-0.68743	-10	6.62e-19	822
chr8	ARC	ENSG00000198576.3	-1.70011	-10	6.66e-19	823
chr12	WSB2	ENSG00000176871.8	-0.51806	-10	6.7e-19	824
chr12		ENSG00000246363.2	-1.59182	-10	6.73e-19	825
chr3	POC1A	ENSG00000164087.7	-0.80999	-10	6.77e-19	826
chr6	E2F3	ENSG00000112242.14	-0.69845	-10	6.85e-19	827
chr5	PCDHGA9	ENSG00000261934.2	-0.55559	-10	6.98e-19	828
chrX	ZDHHC15	ENSG00000102383.13	-0.59196	-10	7.27e-19	829
chr16	ZNF469	ENSG00000225614.2	-0.97266	-10	7.29e-19	830
chr17	TRAF4	ENSG00000076604.14	-0.8128	-10	7.44e-19	833
chr13	TFDP1	ENSG00000198176.12	-0.36263	-10	7.44e-19	831
chr6	HIST1H2AB	ENSG00000278463.1	-1.84193	-10	7.44e-19	832
chr15	ALPK3	ENSG00000136383.6	-0.8048	-10	7.66e-19	834
chr10	GOLGA7B	ENSG00000155265.10	-0.71144	-10	7.8e-19	835
chr2	DLX2	ENSG00000115844.10	-1.44907	-10	8.31e-19	837
chr17	MCRIP1	ENSG00000225663.7	-0.56987	-10	8.31e-19	836
chr8	SLC52A2	ENSG00000185803.8	-0.67899	-9.99	8.53e-19	838
chr8	TUBBP1	ENSG00000127589.4	-1.05135	-9.98	9.19e-19	839
chrX	EGFL6	ENSG00000198759.11	-1.98995	-9.98	9.69e-19	840
chr1	LAMC1	ENSG00000135862.5	-0.70545	-9.97	1.03e-18	841
chr3	SEMA3F	ENSG00000001617.11	-1.15711	-9.96	1.04e-18	842
chr17	FAM57A	ENSG00000167695.14	-0.76599	-9.96	1.07e-18	843
chr11		ENSG00000254510.1	-2.02824	-9.96	1.08e-18	844
chr19	LPAR2	ENSG00000064547.13	-1.14037	-9.95	1.11e-18	845
chr15	APBA2	ENSG00000034053.14	-0.50616	-9.95	1.12e-18	846
chr13	SLC7A1	ENSG00000139514.12	-0.72842	-9.95	1.12e-18	847
chr4	LCORL	ENSG00000178177.15	-0.70762	-9.95	1.14e-18	848
chr19	CACNG7	ENSG00000105605.7	-0.53974	-9.95	1.17e-18	849
		ENSG00000139174.11	-1.10929	-9.95	1.18e-18	850
chr8	E2F5	ENSG00000133740.10	-0.56115	-9.95	1.18e-18	851
chr14	LRFN5	ENSG00000165379.13	-0.8659	-9.94	1.19e-18	852
chr10	IPMK	ENSG00000151151.5	-0.54769	-9.94	1.21e-18	853
chr11	NAA40	ENSG00000110583.12	-0.41567	-9.94	1.21e-18	854
chr19	DOCK6	ENSG00000130158.13	-1.02108	-9.94	1.27e-18	855
chr9	POMT1	ENSG00000130714.15	-0.38917	-9.93	1.29e-18	856
chr1		ENSG00000237976.1	-1.33392	-9.92	1.38e-18	857
chr13	RFC3	ENSG00000133119.12	-0.76007	-9.92	1.41e-18	858
chr1	ZNF695	ENSG00000197472.14	-1.43332	-9.92	1.42e-18	859
chr19	TCF3	ENSG00000071564.14	-0.54002	-9.92	1.42e-18	860
chr20	RALGAPA2	ENSG00000188559.13	-0.41134	-9.92	1.43e-18	861
chr2	FN1	ENSG00000115414.18	-1.18573	-9.91	1.51e-18	862
chr15		ENSG00000259407.1	-1.18539	-9.91	1.53e-18	863
chr19	GIPC3	ENSG00000179855.5	-1.41632	-9.91	1.55e-18	864
chr14		ENSG00000257522.5	-2.04985	-9.9	1.61e-18	865
chr12	RIMKLB	ENSG00000166532.15	-0.46684	-9.9	1.63e-18	866
chr13	CDK8	ENSG00000132964.11	-0.46384	-9.9	1.63e-18	867
chr2	RAB1A	ENSG00000138069.16	-0.35372	-9.89	1.68e-18	868
chr7	TES	ENSG00000135269.17	-1.18808	-9.89	1.7e-18	869
chr2	VWC2L	ENSG00000174453.9	-1.43187	-9.89	1.76e-18	870
chr5	PCDH12	ENSG00000113555.5	-1.35307	-9.89	1.76e-18	871
chr4	MFSD10	ENSG00000109736.14	-0.64126	-9.88	1.81e-18	872
chr12	GALNT9	ENSG00000182870.12	-1.52793	-9.88	1.82e-18	873
		ENSG00000245526.10	-0.76875	-9.88	1.86e-18	874
chr19	PLPPR2	ENSG00000105520.10	-0.7646	-9.88	1.86e-18	875
chr6	PHACTR2	ENSG00000112419.14	-0.68354	-9.88	1.88e-18	876
chr12	CCND2	ENSG00000118971.7	-0.53595	-9.88	1.88e-18	877
chr2	DPP4	ENSG00000197635.9	-1.98173	-9.87	1.93e-18	878
chr1	ZNF678	ENSG00000181450.17	-0.53937	-9.87	1.97e-18	879
chr6	TUBB2BP1	ENSG00000216819.1	-0.99496	-9.86	2.09e-18	880
chr15	GJD2	ENSG00000159248.4	-1.4539	-9.86	2.14e-18	881
chr19	TLE2	ENSG00000065717.14	-0.80406	-9.86	2.17e-18	882
chr15	NDN	ENSG00000182636.5	-0.55532	-9.85	2.25e-18	883
chr11	IGF2	ENSG00000167244.18	-1.27822	-9.85	2.28e-18	884
chr10	SLC35G1	ENSG00000176273.14	-0.60448	-9.84	2.38e-18	885
chr3	SCN5A	ENSG00000183873.15	-1.22677	-9.84	2.51e-18	886
chr11	VSTM5	ENSG00000214376.5	-1.41408	-9.84	2.51e-18	887
chr17	C1QL1	ENSG00000131094.3	-1.15351	-9.83	2.62e-18	888
chr2	KLF7	ENSG00000118263.14	-0.63201	-9.83	2.67e-18	889
chr10	ZWINT	ENSG00000122952.16	-1.22891	-9.83	2.7e-18	890
chr3	CCDC50	ENSG00000152492.13	-0.71125	-9.82	2.76e-18	891
chr17	SRR	ENSG00000167720.12	-0.60253	-9.82	2.8e-18	892
chr12		ENSG00000274021.1	-1.32765	-9.82	2.83e-18	893
		ENSG00000104886.11	-0.47369	-9.81	3.02e-18	894
chr8	PPP3CC	ENSG00000120910.14	-0.55406	-9.79	3.49e-18	895
chr12	ELK3	ENSG00000111145.7	-0.89464	-9.79	3.54e-18	896
chr15	ARID3B	ENSG00000179361.17	-0.592	-9.79	3.54e-18	897
chr17	TRIM16L	ENSG00000108448.20	-0.57194	-9.78	3.62e-18	898
chr22	LDOC1L	ENSG00000188636.3	-0.4132	-9.78	3.78e-18	899
chr11	DDIAS	ENSG00000165490.12	-1.27826	-9.77	3.99e-18	900
chr20	DNMT3B	ENSG00000088305.18	-1.05725	-9.77	4.04e-18	901
chr17	TP53	ENSG00000141510.16	-0.82863	-9.76	4.36e-18	902
chr3	CTNNB1	ENSG00000168036.16	-0.43648	-9.75	4.39e-18	903
chr13	GPC6	ENSG00000183098.10	-0.78158	-9.74	4.69e-18	904
chr14	RCOR1	ENSG00000089902.9	-0.41274	-9.74	4.79e-18	905
chr6	HIST1H4J	ENSG00000197238.4	-0.92532	-9.74	4.83e-18	906
chr5	TMEM167A	ENSG00000174695.9	-0.43453	-9.74	4.86e-18	907
chr4	CENPU	ENSG00000151725.11	-1.32938	-9.74	4.88e-18	908
chr6	LPA	ENSG00000198670.11	-1.84416	-9.73	5.01e-18	909
chr1	GALNT2	ENSG00000143641.9	-0.46269	-9.73	5.02e-18	910
chr19	MIDN	ENSG00000167470.12	-1.01521	-9.73	5.11e-18	911
chr2	AGPS	ENSG00000018510.13	-0.50699	-9.73	5.16e-18	912
chr13	DCLK1	ENSG00000133083.14	-0.89368	-9.73	5.25e-18	913
chr12	C12orf49	ENSG00000111412.5	-0.42554	-9.72	5.4e-18	914
chr11	TUB	ENSG00000166402.8	-0.50453	-9.72	5.41e-18	915
chrX	NSDHL	ENSG00000147383.10	-0.60333	-9.72	5.47e-18	916
chr19	WDR62	ENSG00000075702.16	-0.91912	-9.72	5.7e-18	917
chr4	HS3ST1	ENSG00000002587.9	-1.09447	-9.71	5.74e-18	918
		ENSG00000278550.4	-0.68165	-9.7	6.16e-18	919
chr5	PCDHGB7	ENSG00000254122.2	-0.69372	-9.7	6.17e-18	920
		ENSG00000276781.3	-1.29931	-9.7	6.58e-18	921
chr4	UGDH	ENSG00000109814.11	-0.61715	-9.69	6.79e-18	922
chr12	SH2B3	ENSG00000111252.10	-0.55357	-9.69	6.97e-18	923
chr11	NTM	ENSG00000182667.14	-0.51685	-9.69	6.98e-18	924
chr7	CCDC71L	ENSG00000253276.2	-0.91702	-9.69	7.03e-18	925
chr6	PGM3	ENSG00000013375.15	-0.60134	-9.68	7.35e-18	926
chr6	HIST1H1D	ENSG00000124575.6	-1.60909	-9.68	7.36e-18	927
chr15	ADAMTS7	ENSG00000136378.14	-1.17427	-9.68	7.36e-18	928
chr8	SQLE	ENSG00000104549.11	-0.90826	-9.67	7.86e-18	929
chr11	IFITM10	ENSG00000244242.1	-1.0899	-9.67	7.99e-18	930
chr19	ZNF675	ENSG00000197372.9	-0.42887	-9.66	8.67e-18	931
chr1	KDM1A	ENSG00000004487.15	-0.30497	-9.65	8.92e-18	932
chr12	APAF1	ENSG00000120868.13	-0.55287	-9.65	9.02e-18	933
		ENSG00000280610.2	-0.89256	-9.65	9.11e-18	934
chr4	PCDH18	ENSG00000189184.11	-0.94697	-9.65	9.19e-18	935
chr19	OLFM2	ENSG00000105088.8	-0.92516	-9.65	9.23e-18	936
chr5	JAKMIP2	ENSG00000176049.15	-0.39307	-9.64	9.68e-18	937
chrX	EBP	ENSG00000147155.10	-0.49414	-9.64	9.89e-18	938
chr17	TNFAIP1	ENSG00000109079.9	-0.41495	-9.63	1e-17	939
chr19	FUT1	ENSG00000174951.10	-1.48221	-9.63	1.01e-17	940
chr1	CTTNBP2NL	ENSG00000143079.14	-0.46921	-9.63	1.05e-17	941
chr15	PSMA4	ENSG00000041357.15	-0.40842	-9.62	1.09e-17	942
chrX	NLGN3	ENSG00000196338.12	-0.59932	-9.61	1.15e-17	943
chr19	CHST8	ENSG00000124302.12	-1.54864	-9.6	1.29e-17	944
chr3	BZW1P2	ENSG00000198406.7	-0.6582	-9.6	1.3e-17	945
chr20	CD93	ENSG00000125810.9	-2.00702	-9.59	1.38e-17	946
chrX		ENSG00000232599.1	-1.1933	-9.59	1.38e-17	947
chr2	C2orf27A	ENSG00000197927.12	-0.8517	-9.59	1.38e-17	948
chr4	GPM6A	ENSG00000150625.16	-0.67341	-9.58	1.44e-17	949
chr12	SCYL2	ENSG00000136021.18	-0.41447	-9.58	1.47e-17	950
chr4	ELOVL6	ENSG00000170522.9	-0.63012	-9.57	1.54e-17	951
chr4	VEGFC	ENSG00000150630.3	-0.92914	-9.56	1.64e-17	952
chr19	TNFAIP8L1	ENSG00000185361.8	-0.78238	-9.56	1.67e-17	953
chr14	CHGA	ENSG00000100604.12	-1.30138	-9.56	1.71e-17	954
chr19	S1PR2	ENSG00000267534.2	-0.96515	-9.55	1.74e-17	955
chr19	RPL36	ENSG00000130255.12	-0.63695	-9.55	1.8e-17	956
chr9	C9orf16	ENSG00000171159.4	-0.68592	-9.53	2.01e-17	957
chr19	ARMC6	ENSG00000105676.13	-0.40568	-9.53	2.03e-17	958
chr10	2021-03-05	ENSG00000198060.9	-0.3873	-9.53	2.07e-17	959
chr10	OAT	ENSG00000065154.11	-0.46843	-9.52	2.11e-17	960
chr16	PLA2G15	ENSG00000103066.12	-0.65219	-9.52	2.16e-17	961
chr14	RPS6KL1	ENSG00000198208.11	-0.499	-9.52	2.22e-17	962
chr8	TOX	ENSG00000198846.5	-0.68384	-9.52	2.24e-17	963
chr14	MAPK1IP1L	ENSG00000168175.14	-0.39082	-9.51	2.28e-17	964
chr5	HMMR	ENSG00000072571.19	-1.37789	-9.51	2.3e-17	965
chr16	KCTD5	ENSG00000167977.8	-0.56746	-9.51	2.4e-17	966
chr8	ASAP1	ENSG00000153317.14	-0.36497	-9.51	2.4e-17	967
chr16	SLC7A6	ENSG00000103064.13	-0.54086	-9.5	2.4e-17	968
chr7	ZYX	ENSG00000159840.15	-0.79459	-9.5	2.49e-17	969
chr12		ENSG00000271327.1	-1.01216	-9.5	2.51e-17	970
chr14	IGHM	ENSG00000211899.9	-2.46262	-9.5	2.55e-17	971
		ENSG00000276495.4	-0.47889	-9.48	2.85e-17	972
chr13	RCBTB2	ENSG00000136161.12	-0.76863	-9.48	2.94e-17	973
chr10	SGPL1	ENSG00000166224.16	-0.50871	-9.48	2.94e-17	974
chr17	FMNL1	ENSG00000184922.13	-0.69318	-9.47	2.99e-17	975
chr2	GFPT1	ENSG00000198380.12	-0.47912	-9.46	3.21e-17	976
chr10	DPYSL4	ENSG00000151640.12	-0.64223	-9.46	3.24e-17	977
chr17	RAMP2	ENSG00000131477.10	-0.99089	-9.46	3.27e-17	978
chr17	FAM20A	ENSG00000108950.11	-1.78977	-9.46	3.32e-17	979
		ENSG00000171862.10	-0.37736	-9.45	3.43e-17	980
chr6	PPP1R18	ENSG00000146112.11	-1.09782	-9.45	3.43e-17	981
chr9	ADAMTSL1	ENSG00000178031.16	-1.72895	-9.45	3.5e-17	982
chr10	ARL5B	ENSG00000165997.4	-0.56769	-9.44	3.73e-17	983
chr12	MYL6	ENSG00000092841.18	-0.57467	-9.44	3.79e-17	984
chr15	UNC13C	ENSG00000137766.16	-0.99747	-9.44	3.8e-17	985
chr15	KIF23	ENSG00000137807.13	-1.31797	-9.43	4.12e-17	986
chr4	TET2	ENSG00000168769.13	-0.35887	-9.42	4.4e-17	987
chr4	LETM1	ENSG00000168924.14	-0.32417	-9.41	4.52e-17	988
		ENSG00000110321.16	-0.45189	-9.41	4.54e-17	989
chr7	METTL2B	ENSG00000165055.15	-0.38876	-9.41	4.61e-17	990
chr14	MDGA2	ENSG00000139915.18	-0.59387	-9.41	4.7e-17	991
chr17	DHRS13	ENSG00000167536.13	-0.69926	-9.41	4.7e-17	992
chr19	ZNF724P	ENSG00000196081.9	-0.92369	-9.4	4.82e-17	993
chr1	FUBP1	ENSG00000162613.16	-0.42086	-9.4	4.99e-17	994
chr12	RAB35	ENSG00000111737.11	-0.40784	-9.39	5.27e-17	995
		ENSG00000163637.12	-0.56476	-9.39	5.4e-17	996
chr5	MCC	ENSG00000171444.17	-0.64614	-9.38	5.6e-17	997
chr15	RGMA	ENSG00000182175.13	-1.05223	-9.37	5.87e-17	998
chr4	ENPEP	ENSG00000138792.9	-1.21674	-9.37	5.98e-17	999
chr1	SNX7	ENSG00000162627.16	-0.86001	-9.37	6.05e-17	1000
		ENSG00000136997.16	-1.59296	-9.36	6.33e-17	1001
chr18	RNF152	ENSG00000176641.10	-1.08985	-9.36	6.38e-17	1002
chr13	KCTD12	ENSG00000178695.5	-0.83301	-9.36	6.5e-17	1003
chr3	CAMK2N2	ENSG00000163888.3	-1.06313	-9.35	6.7e-17	1004
chr5	REEP2	ENSG00000132563.15	-0.64528	-9.35	6.91e-17	1005
chr1	PLPPR5	ENSG00000117598.11	-0.80019	-9.34	7.15e-17	1006
chr13	CENPJ	ENSG00000151849.14	-0.65194	-9.34	7.2e-17	1007
		ENSG00000274392.3	-0.82691	-9.34	7.52e-17	1008
chr16	CDH11	ENSG00000140937.13	-0.46957	-9.33	7.81e-17	1009
chr1	BMP8B	ENSG00000116985.11	-1.0003	-9.32	8.22e-17	1010
chr15	BUB1B	ENSG00000156970.12	-1.28449	-9.32	8.24e-17	1011
chr1	ZNF496	ENSG00000162714.12	-0.40809	-9.32	8.32e-17	1012
chr4	PROM1	ENSG00000007062.11	-1.1175	-9.32	8.42e-17	1013
chr19	SLC39A3	ENSG00000141873.10	-0.49246	-9.31	9.14e-17	1014
chr17	RHBDL3	ENSG00000141314.12	-0.72651	-9.31	9.21e-17	1015
chr10	MRPS16	ENSG00000182180.13	-0.29587	-9.3	9.35e-17	1016
chr19	STRN4	ENSG00000090372.14	-0.45939	-9.3	9.92e-17	1017
chr20	HM13	ENSG00000101294.16	-0.38482	-9.29	9.96e-17	1018
chr22	PRR5	ENSG00000186654.20	-0.72712	-9.29	1.02e-16	1019
chr1	FDPS	ENSG00000160752.14	-0.51135	-9.29	1.02e-16	1020
chr4	RASL11B	ENSG00000128045.6	-1.14969	-9.29	1.02e-16	1021
chr1	LIX1L	ENSG00000271601.3	-0.67552	-9.28	1.07e-16	1022
chr12	UBE2N	ENSG00000177889.9	-0.3585	-9.28	1.07e-16	1023
chr19	IRGQ	ENSG00000167378.8	-0.47329	-9.28	1.12e-16	1024
chr12	AVPR1A	ENSG00000166148.3	-1.77044	-9.27	1.14e-16	1025
chr9	BRINP1	ENSG00000078725.12	-0.64439	-9.27	1.14e-16	1026
chr11	MAML2	ENSG00000184384.13	-0.62747	-9.27	1.15e-16	1027
chr8	MTMR9	ENSG00000104643.9	-0.41024	-9.27	1.16e-16	1028
chrY	PRKY	ENSG00000099725.14	-0.97312	-9.27	1.16e-16	1029
chr6	HCG11	ENSG00000228223.2	-0.64604	-9.27	1.19e-16	1030
		ENSG00000229998.8	-1.09488	-9.27	1.19e-16	1031
chr15	PYGO1	ENSG00000171016.11	-0.6633	-9.27	1.2e-16	1032
chr3	TBCCD1	ENSG00000113838.12	-0.50993	-9.27	1.2e-16	1033
chr6	HIST1H2BI	ENSG00000278588.1	-1.95306	-9.26	1.26e-16	1034
chr20	RPN2	ENSG00000118705.16	-0.49814	-9.26	1.29e-16	1035
chr3	SNRK	ENSG00000163788.13	-0.4502	-9.26	1.29e-16	1036
chr4	EDNRA	ENSG00000151617.15	-1.21016	-9.24	1.4e-16	1037
chr3	XXYLT1	ENSG00000173950.15	-0.68446	-9.24	1.44e-16	1038
chr4	N4BP2	ENSG00000078177.13	-0.71247	-9.23	1.53e-16	1039
chr8	TRIB1	ENSG00000173334.3	-0.88169	-9.23	1.54e-16	1040
chr11		ENSG00000270607.1	-0.78725	-9.23	1.54e-16	1041
chr20	B4GALT5	ENSG00000158470.5	-0.54147	-9.23	1.59e-16	1042
chr1	NBPF20	ENSG00000162825.16	-0.62521	-9.22	1.6e-16	1043
		ENSG00000163430.11	-0.87555	-9.22	1.61e-16	1044
chr5	NKD2	ENSG00000145506.13	-1.58373	-9.22	1.66e-16	1045
chr1	STRIP1	ENSG00000143093.14	-0.61696	-9.22	1.66e-16	1046
chr12	ASIC1	ENSG00000110881.11	-0.62975	-9.21	1.7e-16	1047
chr3	CNTN4	ENSG00000144619.14	-0.87636	-9.21	1.71e-16	1048
chr16	NLRC3	ENSG00000167984.17	-1.28222	-9.21	1.76e-16	1049
chr2	ARL4C	ENSG00000188042.7	-0.81904	-9.21	1.77e-16	1050
chr19	WIZ	ENSG00000011451.17	-0.56163	-9.21	1.8e-16	1051
chr5	CXCL14	ENSG00000145824.12	-0.96379	-9.2	1.82e-16	1053
chr19	FXYD7	ENSG00000221946.7	-0.85152	-9.2	1.82e-16	1052
chr16	CHMP1A	ENSG00000131165.14	-0.38488	-9.2	1.92e-16	1054
chr1	EXO1	ENSG00000174371.16	-1.22595	-9.19	2.01e-16	1055
chr8	AZIN1	ENSG00000155096.13	-0.53871	-9.19	2.04e-16	1056
chr2	SPRED2	ENSG00000198369.9	-0.5972	-9.19	2.07e-16	1057
chr1	CD101	ENSG00000134256.12	-1.16612	-9.19	2.07e-16	1058
		ENSG00000188157.14	-0.76337	-9.18	2.17e-16	1059
chr1	SH3BGRL3	ENSG00000142669.14	-0.54719	-9.18	2.2e-16	1060
chr15	TMOD3	ENSG00000138594.13	-0.43713	-9.17	2.23e-16	1061
chr2	DGKD	ENSG00000077044.10	-0.51919	-9.17	2.24e-16	1062
chr17	HDAC5	ENSG00000108840.15	-0.49336	-9.17	2.27e-16	1063
chr11	DTX4	ENSG00000110042.7	-0.6814	-9.17	2.29e-16	1064
chr19	ZNF730	ENSG00000183850.13	-1.04976	-9.17	2.29e-16	1065
chr22	TRIOBP	ENSG00000100106.19	-0.64218	-9.16	2.39e-16	1066
chr4	WHSC1	ENSG00000109685.17	-0.31261	-9.16	2.41e-16	1067
chr6	JARID2	ENSG00000008083.13	-0.36458	-9.16	2.42e-16	1068
chr14	NYNRIN	ENSG00000205978.5	-0.66594	-9.16	2.47e-16	1069
chr19	PGLS	ENSG00000130313.6	-0.49571	-9.16	2.51e-16	1070
chr12	LPCAT3	ENSG00000111684.10	-0.65124	-9.15	2.59e-16	1071
		rmsk+_UCON20	-1.24183	-9.15	2.62e-16	1072
chr21	GART	ENSG00000159131.16	-0.3753	-9.15	2.62e-16	1073
chr8	NRG1	ENSG00000157168.18	-0.78856	-9.15	2.64e-16	1074
chrX	ACOT9	ENSG00000123130.16	-0.56122	-9.14	2.82e-16	1075
chr12		ENSG00000256594.7	-0.83099	-9.13	3.01e-16	1076
chr3	SRPRB	ENSG00000144867.11	-0.40749	-9.13	3.06e-16	1077
chr2	WDFY1	ENSG00000085449.14	-0.41092	-9.1	3.55e-16	1078
chr6	HIST1H2BB	ENSG00000276410.3	-1.68611	-9.1	3.68e-16	1079
chr3	KALRN	ENSG00000160145.15	-0.71006	-9.1	3.79e-16	1080
chr19	ATP5SL	ENSG00000105341.18	-0.38624	-9.09	3.8e-16	1081
chr19	LINC00662	ENSG00000261824.6	-0.41356	-9.09	3.96e-16	1082
chr10	ALDH18A1	ENSG00000059573.8	-0.33218	-9.08	4.09e-16	1083
		ENSG00000274636.2	-0.82633	-9.08	4.19e-16	1084
chr19	DPF1	ENSG00000011332.19	-0.74138	-9.08	4.27e-16	1085
chr5	PCDHGA5	ENSG00000253485.2	-0.66164	-9.07	4.63e-16	1086
chr10	LINC01561	ENSG00000177234.7	-0.90046	-9.06	4.67e-16	1087
chr7	TMEM178B	ENSG00000261115.5	-0.77218	-9.06	4.92e-16	1088
chrX	RP2	ENSG00000102218.5	-0.72306	-9.05	5.2e-16	1089
chr8	LY6H	ENSG00000176956.12	-1.07272	-9.05	5.25e-16	1090
chr6	HIST1H2BL	ENSG00000185130.5	-1.3249	-9.04	5.46e-16	1091
chr12	PDE3A	ENSG00000172572.6	-0.6038	-9.03	5.71e-16	1092
chr14	MMP14	ENSG00000157227.12	-1.14098	-9.03	5.77e-16	1093
chr18	CDH2	ENSG00000170558.8	-0.54185	-9.03	5.91e-16	1094
chr17	FGF11	ENSG00000161958.10	-1.17851	-9.03	5.99e-16	1095
chr6	TBC1D7	ENSG00000145979.17	-0.50526	-9.02	6.34e-16	1096
chr6	HIST1H2BJ	ENSG00000124635.8	-1.12295	-9.02	6.35e-16	1097
chr16	GFOD2	ENSG00000141098.12	-0.45733	-9.02	6.43e-16	1098
chr18	FAM210A	ENSG00000177150.12	-0.38309	-9.02	6.46e-16	1099
chr12	PLEKHA8P1	ENSG00000134297.6	-1.10034	-9	7.07e-16	1100
chr14	ZFHX2	ENSG00000136367.13	-0.73722	-9	7.22e-16	1101
chr12	ATF7IP	ENSG00000171681.12	-0.37268	-9	7.31e-16	1103
chr12	RPS2P5	ENSG00000240342.3	-1.24107	-9	7.31e-16	1102
chr6	HIST1H2AH	ENSG00000274997.1	-1.74375	-9	7.31e-16	1104
chr17	USP43	ENSG00000154914.16	-1.11048	-9	7.33e-16	1105
chr1	ZNF362	ENSG00000160094.14	-0.3834	-8.99	7.43e-16	1106
chr5	C5orf15	ENSG00000113583.7	-0.58306	-8.99	7.51e-16	1107
chr19	ZNF43	ENSG00000198521.11	-0.53204	-8.99	7.51e-16	1108
chr1	VCAM1	ENSG00000162692.10	-1.39148	-8.99	7.63e-16	1109
chr17	TTC19	ENSG00000011295.15	-0.37652	-8.98	7.96e-16	1110
chr12	FBXW8	ENSG00000174989.12	-0.47467	-8.98	8.07e-16	1111
chr12	ITPR2	ENSG00000123104.11	-0.57731	-8.98	8.13e-16	1112
chr7	PCOLCE	ENSG00000106333.12	-1.0347	-8.97	8.65e-16	1113
		ENSG00000135655.15	-0.36413	-8.97	8.85e-16	1114
		ENSG00000019549.9	-1.37008	-8.96	9.23e-16	1115
chr16	RHBDF1	ENSG00000007384.15	-0.79286	-8.96	9.49e-16	1116
chr6	LAMA4	ENSG00000112769.18	-0.85117	-8.95	9.78e-16	1117
chr1	CDC42SE1	ENSG00000197622.12	-0.67605	-8.94	1.07e-15	1118
chr8	AGPAT5	ENSG00000155189.11	-0.44751	-8.94	1.08e-15	1119
chr3	PDZRN3	ENSG00000121440.14	-0.79386	-8.94	1.09e-15	1120
chr7	ETV1	ENSG00000006468.13	-0.68634	-8.94	1.1e-15	1121
		ENSG00000162946.21	-0.58936	-8.93	1.1e-15	1122
		ENSG00000275575.4	-0.88563	-8.93	1.1e-15	1123
chr7	CBX3	ENSG00000122565.18	-0.39647	-8.93	1.11e-15	1124
chr8	PTP4A3	ENSG00000184489.11	-0.85628	-8.93	1.13e-15	1125
chr1	CDC7	ENSG00000097046.12	-0.65879	-8.93	1.17e-15	1126
chr5	DPYSL3	ENSG00000113657.12	-1.05347	-8.92	1.18e-15	1127
chr19	SLC7A10	ENSG00000130876.11	-0.98711	-8.92	1.21e-15	1128
chr18	MYL12B	ENSG00000118680.12	-0.39447	-8.92	1.24e-15	1129
chr19	ZNF121	ENSG00000197961.11	-0.34643	-8.92	1.24e-15	1130
chr19	ANO8	ENSG00000074855.10	-0.60982	-8.91	1.26e-15	1131
chr7	OSBPL3	ENSG00000070882.12	-0.66259	-8.91	1.27e-15	1132
chr20	SRC	ENSG00000197122.11	-0.59644	-8.91	1.31e-15	1133
chr3	PFN2	ENSG00000070087.13	-0.39883	-8.9	1.4e-15	1134
chr12	GALNT8	ENSG00000130035.6	-1.03679	-8.9	1.42e-15	1135
chr20	PROCR	ENSG00000101000.5	-1.10502	-8.9	1.43e-15	1136
chr11	AMOTL1	ENSG00000166025.17	-0.50796	-8.9	1.43e-15	1137
chr2	CNTNAP5	ENSG00000155052.14	-0.79178	-8.89	1.49e-15	1138
chr5	PCDHGB8P	ENSG00000248449.2	-0.64759	-8.89	1.5e-15	1139
chr5	ERGIC1	ENSG00000113719.15	-0.34445	-8.89	1.52e-15	1140
chr19	TIMM13	ENSG00000099800.7	-0.42304	-8.88	1.53e-15	1141
chr11	LRP5	ENSG00000162337.11	-0.63734	-8.87	1.63e-15	1142
chr11	ACP2	ENSG00000134575.9	-0.47662	-8.87	1.64e-15	1143
chr19	ARID3A	ENSG00000116017.10	-0.64494	-8.87	1.64e-15	1144
chr12	LUM	ENSG00000139329.4	-1.32978	-8.87	1.71e-15	1145
chr14	MGAT2	ENSG00000168282.5	-0.42767	-8.86	1.76e-15	1146
		ENSG00000235650.6	-0.7224	-8.86	1.77e-15	1147
chr3	IGSF10	ENSG00000152580.8	-1.33597	-8.86	1.84e-15	1148
		ENSG00000223752.8	-0.68785	-8.86	1.85e-15	1149
chr5		ENSG00000215196.4	-1.17172	-8.85	1.92e-15	1150
chr7	THSD7A	ENSG00000005108.15	-0.59203	-8.85	1.92e-15	1151
chr2	LYPD6B	ENSG00000150556.16	-1.77867	-8.84	2.01e-15	1152
chrX	LANCL3	ENSG00000147036.11	-0.74755	-8.84	2.02e-15	1153
chr2	SLC16A14	ENSG00000163053.10	-0.62469	-8.84	2.03e-15	1154
chr14	RDH11	ENSG00000072042.12	-0.55688	-8.84	2.05e-15	1155
chr3	C3orf70	ENSG00000187068.2	-0.46596	-8.84	2.1e-15	1156
		ENSG00000178150.9	-1.09462	-8.84	2.11e-15	1157
chr17	ANKFN1	ENSG00000153930.11	-0.79652	-8.83	2.12e-15	1158
chr9	PLGRKT	ENSG00000107020.9	-0.58802	-8.83	2.13e-15	1159
chr17	RAMP2-AS1	ENSG00000197291.8	-0.90599	-8.83	2.14e-15	1160
chr9	GOLM1	ENSG00000135052.16	-0.70566	-8.83	2.15e-15	1161
chr7	PSMG3	ENSG00000157778.8	-0.48155	-8.83	2.19e-15	1162
chr17	ACTG1	ENSG00000184009.9	-0.51503	-8.83	2.2e-15	1163
chr7	KLHDC10	ENSG00000128607.13	-0.27881	-8.83	2.24e-15	1164
chr6	MLLT4	ENSG00000130396.20	-0.34934	-8.82	2.29e-15	1165
chr1	DUSP12	ENSG00000081721.11	-0.46097	-8.82	2.33e-15	1166
chr15	WDR76	ENSG00000092470.11	-0.79938	-8.82	2.34e-15	1167
chr5	UBE2QL1	ENSG00000215218.3	-0.92162	-8.82	2.36e-15	1168
		ENSG00000185842.15	-0.91322	-8.82	2.38e-15	1169
chr14	PPP2R5E	ENSG00000154001.13	-0.3898	-8.82	2.39e-15	1170
		ENSG00000275192.1	-1.61319	-8.81	2.49e-15	1171
chr4		ENSG00000280285.1	-2.05214	-8.81	2.54e-15	1172
chr16	LRRC36	ENSG00000159708.17	-1.12989	-8.8	2.61e-15	1173
chr5	FER	ENSG00000151422.12	-0.3715	-8.79	2.86e-15	1174
chr4	PABPC4L	ENSG00000254535.3	-1.15294	-8.79	2.88e-15	1175
chr20	EBF4	ENSG00000088881.20	-0.66172	-8.78	2.96e-15	1176
		ENSG00000176953.12	-0.37704	-8.78	3.01e-15	1177
chr15	EHD4	ENSG00000103966.10	-0.9576	-8.78	3.02e-15	1178
chr1	B3GALT2	ENSG00000162630.5	-0.87612	-8.78	3.05e-15	1179
chr12	ALDH1L2	ENSG00000136010.13	-0.77264	-8.78	3.09e-15	1180
chrX	NONO	ENSG00000147140.15	-0.29988	-8.77	3.11e-15	1181
chr1	FHL3	ENSG00000183386.9	-0.96144	-8.77	3.17e-15	1182
chr15	CYFIP1	ENSG00000273749.4	-0.57456	-8.77	3.18e-15	1183
chr14	BRF1	ENSG00000185024.16	-0.37714	-8.77	3.24e-15	1184
chr12	ETV6	ENSG00000139083.10	-0.54102	-8.76	3.33e-15	1185
chr17	PSMD11	ENSG00000108671.9	-0.34335	-8.76	3.37e-15	1186
		ENSG00000229202.10	-0.78306	-8.76	3.41e-15	1187
chrX	TMSB15B	ENSG00000158427.14	-0.94666	-8.76	3.45e-15	1188
chr7	GGCT	ENSG00000006625.17	-0.45095	-8.76	3.53e-15	1189
chr5	PCDHA2	ENSG00000204969.6	-0.92467	-8.75	3.59e-15	1190
chr3	RAB5A	ENSG00000144566.10	-0.36587	-8.75	3.63e-15	1191
chr7	ZNRF2	ENSG00000180233.10	-0.58495	-8.74	3.78e-15	1192
chr3	SEC61A1	ENSG00000058262.9	-0.55685	-8.74	3.82e-15	1193
chr16	DCTPP1	ENSG00000179958.8	-0.52984	-8.74	3.92e-15	1194
chr20	LINC00237	ENSG00000225127.2	-1.2013	-8.74	3.96e-15	1195
chr12	FMNL3	ENSG00000161791.13	-0.72735	-8.74	3.98e-15	1196
chr20	SLC2A10	ENSG00000197496.5	-0.72971	-8.73	4.07e-15	1197
chr3	ZNF445	ENSG00000185219.16	-0.3328	-8.73	4.07e-15	1198
chr3	IL1RAP	ENSG00000196083.9	-0.70222	-8.73	4.08e-15	1199
chr20	ADNP	ENSG00000101126.15	-0.27908	-8.72	4.39e-15	1200
chr7	NT5C3A	ENSG00000122643.18	-0.38998	-8.71	4.67e-15	1201
chr12	NUDT4	ENSG00000173598.13	-0.64359	-8.71	4.83e-15	1202
chr1	MFSD2A	ENSG00000168389.17	-0.85127	-8.7	4.93e-15	1203
chr2	CD28	ENSG00000178562.17	-1.90642	-8.7	4.99e-15	1204
chr1	CTNNBIP1	ENSG00000178585.14	-0.58576	-8.7	5.22e-15	1205
chr6	RPS18	ENSG00000231500.6	-0.72369	-8.69	5.3e-15	1206
chr5		ENSG00000280047.1	-0.82493	-8.69	5.38e-15	1207
chr1	DR1	ENSG00000117505.12	-0.33066	-8.69	5.39e-15	1208
chr2	LINC00607	ENSG00000235770.5	-1.75319	-8.69	5.51e-15	1209
chr15	RAB11A	ENSG00000103769.9	-0.33316	-8.69	5.52e-15	1210
chr18	APCDD1	ENSG00000154856.12	-0.76559	-8.69	5.55e-15	1211
		ENSG00000223367.6	-0.72195	-8.69	5.56e-15	1212
chr22	TBC1D10A	ENSG00000099992.15	-0.59377	-8.68	5.73e-15	1213
chr7	LHFPL3	ENSG00000187416.11	-0.6569	-8.68	5.77e-15	1214
chr5		ENSG00000250284.1	-1.94764	-8.68	5.78e-15	1215
		ENSG00000096150.9	-0.72764	-8.68	5.9e-15	1216
chr2	DNER	ENSG00000187957.7	-0.7892	-8.67	6.03e-15	1217
chr20	MAP1LC3A	ENSG00000101460.12	-0.5849	-8.67	6.09e-15	1218
chr18	RAB27B	ENSG00000041353.9	-1.02222	-8.67	6.31e-15	1219
chr5	FST	ENSG00000134363.11	-1.91713	-8.66	6.39e-15	1220
chr18	LIPG	ENSG00000101670.11	-1.74513	-8.66	6.65e-15	1221
chr19	MEX3D	ENSG00000181588.16	-0.76321	-8.66	6.68e-15	1222
chr17	SMURF2	ENSG00000108854.15	-0.38207	-8.65	7.11e-15	1223
chr20	TRIB3	ENSG00000101255.10	-1.67338	-8.65	7.2e-15	1224
chrX	MAGED2	ENSG00000102316.16	-0.46548	-8.64	7.24e-15	1225
chrX	FHL1	ENSG00000022267.16	-0.49004	-8.64	7.33e-15	1226
chr3	KIAA1524	ENSG00000163507.13	-0.59679	-8.64	7.55e-15	1227
chr1	PSEN2	ENSG00000143801.16	-0.46261	-8.63	7.71e-15	1228
chr3		ENSG00000234165.1	-1.38766	-8.63	7.96e-15	1229
chr18	ZBTB7C	ENSG00000184828.9	-0.74283	-8.63	8.19e-15	1230
chr8	RP1	ENSG00000104237.7	-1.57815	-8.62	8.25e-15	1231
chr5	SGCD	ENSG00000170624.13	-0.91121	-8.62	8.29e-15	1232
chr7	FAM3C	ENSG00000196937.10	-0.53617	-8.62	8.65e-15	1233
		ENSG00000226225.6	-0.7235	-8.62	8.66e-15	1234
chr17	KSR1	ENSG00000141068.13	-0.49916	-8.61	8.78e-15	1235
chr3	GAP43	ENSG00000172020.12	-0.95629	-8.61	8.82e-15	1236
chr17	ZNF286A	ENSG00000187607.15	-0.52771	-8.61	9.31e-15	1237
		ENSG00000276429.3	-0.8296	-8.61	9.33e-15	1238
chr1	RCC2	ENSG00000179051.13	-0.41212	-8.6	9.36e-15	1239
chr8	ESCO2	ENSG00000171320.14	-1.48367	-8.6	9.44e-15	1240
chr4	TACC3	ENSG00000013810.18	-0.7161	-8.59	1.01e-14	1241
chr19	ZNF69	ENSG00000198429.9	-0.52805	-8.59	1.01e-14	1242
chr1	ARHGEF10L	ENSG00000074964.16	-0.49883	-8.59	1.02e-14	1243
chr7	TNS3	ENSG00000136205.16	-0.73388	-8.59	1.03e-14	1244
chr7	STX1A	ENSG00000106089.11	-0.84035	-8.59	1.03e-14	1245
chr16	FLYWCH2	ENSG00000162076.12	-0.48453	-8.58	1.08e-14	1246
chr6	HIST1H4A	ENSG00000278637.1	-1.3988	-8.58	1.08e-14	1247
chr10	RPS24	ENSG00000138326.18	-0.55268	-8.58	1.09e-14	1248
chr7	ZNF92	ENSG00000146757.13	-0.60849	-8.58	1.09e-14	1249
chr8		ENSG00000167912.5	-0.83805	-8.58	1.1e-14	1250
chr6	HIST1H3A	ENSG00000275714.1	-1.04049	-8.58	1.11e-14	1251
chr8	COL22A1	ENSG00000169436.16	-2.17695	-8.58	1.11e-14	1252
chr6	PLEKHG1	ENSG00000120278.15	-0.8197	-8.58	1.13e-14	1253
chr19	SIPA1L3	ENSG00000105738.10	-0.4351	-8.57	1.14e-14	1254
		ENSG00000263310.5	-0.80321	-8.57	1.15e-14	1255
chr20	JAG1	ENSG00000101384.11	-0.69905	-8.57	1.17e-14	1256
chrX	MTMR1	ENSG00000063601.16	-0.26937	-8.57	1.17e-14	1257
chr10		ENSG00000282390.1	-1.37307	-8.57	1.2e-14	1258
chr7	MMD2	ENSG00000136297.14	-0.82806	-8.56	1.22e-14	1259
		ENSG00000274488.4	-1.03585	-8.56	1.23e-14	1260
chr2	SFXN5	ENSG00000144040.12	-0.71421	-8.55	1.29e-14	1261
		ENSG00000234549.8	-0.65596	-8.55	1.32e-14	1262
chr16	NUDT16L1	ENSG00000168101.14	-0.398	-8.55	1.37e-14	1263
chr6	FILIP1	ENSG00000118407.14	-0.82709	-8.54	1.4e-14	1264
chr2	MFSD9	ENSG00000135953.10	-0.5394	-8.54	1.4e-14	1265
		ENSG00000228186.10	-0.72611	-8.54	1.43e-14	1266
chr19	FSD1	ENSG00000105255.10	-0.59758	-8.54	1.45e-14	1267
chr10	ZNF33B	ENSG00000196693.14	-0.58835	-8.54	1.46e-14	1268
chr2	NXPH2	ENSG00000144227.4	-1.3655	-8.53	1.54e-14	1269
chr1	ILF2	ENSG00000143621.16	-0.3932	-8.53	1.56e-14	1270
chrX	PLXNA3	ENSG00000130827.6	-0.61792	-8.52	1.63e-14	1271
chr2	ZNF513	ENSG00000163795.13	-0.37578	-8.52	1.63e-14	1272
chr7	AGK	ENSG00000006530.15	-0.3238	-8.51	1.67e-14	1273
chr3	STT3B	ENSG00000163527.9	-0.334	-8.51	1.76e-14	1274
chr6	NT5E	ENSG00000135318.11	-0.91937	-8.51	1.76e-14	1275
chr1	KLHDC8A	ENSG00000162873.14	-1.20347	-8.51	1.77e-14	1276
chr1	SLC30A10	ENSG00000196660.10	-0.69733	-8.51	1.77e-14	1277
chr1	CLSPN	ENSG00000092853.13	-1.20604	-8.5	1.86e-14	1278
chrX	PABPC5-AS1	ENSG00000234161.1	-0.89986	-8.5	1.86e-14	1279
chr19	SLC17A7	ENSG00000104888.9	-1.97447	-8.5	1.88e-14	1280
chr7	PHF14	ENSG00000106443.15	-0.33065	-8.5	1.88e-14	1281
chr2		ENSG00000272944.1	-1.01799	-8.5	1.88e-14	1282
chr2	GRB14	ENSG00000115290.9	-0.94963	-8.49	1.92e-14	1283
chrX	ZC4H2	ENSG00000126970.15	-0.42691	-8.49	1.93e-14	1284
		rmsk+_HSMAR1	-0.37567	-8.49	1.94e-14	1285
chr5	ZNF354C	ENSG00000177932.6	-0.46567	-8.49	1.98e-14	1286
chr7	GAL3ST4	ENSG00000197093.10	-0.9008	-8.48	2.03e-14	1287
chr8	NUDCD1	ENSG00000120526.10	-0.41384	-8.48	2.05e-14	1288
chr19	TRIM28	ENSG00000130726.11	-0.35568	-8.47	2.21e-14	1289
chr11	FADS2	ENSG00000134824.13	-0.68602	-8.47	2.25e-14	1290
		ENSG00000144730.17	-0.74343	-8.47	2.3e-14	1291
chr8	UNC5D	ENSG00000156687.10	-0.96302	-8.46	2.39e-14	1292
chr7	ZNF282	ENSG00000170265.11	-0.40946	-8.46	2.42e-14	1293
chr5	FAM105A	ENSG00000145569.5	-0.88403	-8.46	2.45e-14	1294
chr8		ENSG00000254615.2	-0.77164	-8.45	2.55e-14	1295
chr5		ENSG00000229119.3	-0.755	-8.44	2.69e-14	1296
chr3	TIMP4	ENSG00000157150.4	-0.93307	-8.44	2.69e-14	1297
chr16	GLIS2	ENSG00000126603.8	-0.77921	-8.44	2.77e-14	1298
chr3	GRM7	ENSG00000196277.15	-0.91932	-8.43	2.83e-14	1299
chr19	PLPPR3	ENSG00000129951.18	-1.1242	-8.43	2.85e-14	1300
		ENSG00000165671.19	-0.20933	-8.43	2.87e-14	1301
chr14	GALNT16	ENSG00000100626.16	-0.59438	-8.43	2.88e-14	1302
		ENSG00000223887.10	-0.76693	-8.43	2.97e-14	1303
chr4	WDR1	ENSG00000071127.16	-0.65646	-8.42	2.98e-14	1304
chr1	MAST2	ENSG00000086015.20	-0.44263	-8.42	3.04e-14	1305
chr22	MTFP1	ENSG00000242114.5	-0.75718	-8.42	3.07e-14	1306
chr1		ENSG00000230699.2	-1.3054	-8.42	3.14e-14	1307
chr22	TUG1	ENSG00000253352.8	-0.39393	-8.41	3.17e-14	1308
chr1	APH1A	ENSG00000117362.12	-0.47371	-8.41	3.27e-14	1309
chr17	LSM12	ENSG00000161654.9	-0.34777	-8.4	3.4e-14	1310
		ENSG00000278091.4	-0.6327	-8.4	3.42e-14	1311
		ENSG00000111846.16	-0.51989	-8.39	3.63e-14	1312
chr4	2021-09-11	ENSG00000138758.11	-0.39435	-8.39	3.64e-14	1313
chr20	MYLK2	ENSG00000101306.10	-1.24498	-8.39	3.68e-14	1314
chr3	PPM1L	ENSG00000163590.13	-0.51025	-8.39	3.75e-14	1315
		ENSG00000280618.2	-0.58155	-8.38	3.97e-14	1316
chr20	ISM1	ENSG00000101230.5	-0.97534	-8.38	4.05e-14	1317
chr5	HNRNPAB	ENSG00000197451.11	-0.51737	-8.37	4.16e-14	1318
chr3	MGLL	ENSG00000074416.13	-0.6547	-8.36	4.51e-14	1319
chr2	COL6A3	ENSG00000163359.15	-1.32702	-8.36	4.58e-14	1320
chr17	CBX2	ENSG00000173894.10	-0.87289	-8.35	4.76e-14	1321
chr11	MDK	ENSG00000110492.15	-1.0224	-8.35	4.87e-14	1322
chr19	NAT14	ENSG00000090971.4	-0.4974	-8.35	4.88e-14	1323
chr8	KHDRBS3	ENSG00000131773.13	-0.55372	-8.33	5.57e-14	1324
chr12	DENR	ENSG00000139726.10	-0.30749	-8.32	5.83e-14	1325
chr15	IGDCC4	ENSG00000103742.11	-1.21403	-8.32	5.84e-14	1326
chr3	FNDC3B	ENSG00000075420.12	-0.48206	-8.32	6.03e-14	1327
chr1	HEYL	ENSG00000163909.7	-1.02834	-8.31	6.12e-14	1328
chr18		ENSG00000267414.1	-1.26948	-8.31	6.14e-14	1329
chr4	SPRY1	ENSG00000164056.10	-0.62487	-8.31	6.17e-14	1330
chr14	OTX2	ENSG00000165588.16	-2.42268	-8.31	6.24e-14	1331
chr6		ENSG00000216775.2	-1.05024	-8.3	6.62e-14	1332
chr10	KLF6	ENSG00000067082.14	-1.01421	-8.3	6.7e-14	1333
chr6	BAK1	ENSG00000030110.12	-0.46545	-8.3	6.7e-14	1334
chr3	TMEM110	ENSG00000213533.11	-0.54495	-8.3	6.78e-14	1335
chr9	KLHL9	ENSG00000198642.6	-0.36117	-8.29	6.89e-14	1336
chr9	ELAVL2	ENSG00000107105.14	-0.83904	-8.28	7.33e-14	1337
chr19	TEAD2	ENSG00000074219.13	-0.90282	-8.28	7.39e-14	1338
chr9	TNC	ENSG00000041982.15	-2.22332	-8.28	7.6e-14	1339
chr9	TYRP1	ENSG00000107165.12	-2.44631	-8.28	7.69e-14	1340
chr3	TOPBP1	ENSG00000163781.12	-0.3095	-8.28	7.7e-14	1341
chr10	CRTAC1	ENSG00000095713.13	-0.8422	-8.27	7.83e-14	1342
		ENSG00000206485.10	-1.05015	-8.27	7.86e-14	1343
chr8	TP53INP1	ENSG00000164938.13	-0.67367	-8.27	8.08e-14	1344
chr9	VCP	ENSG00000165280.15	-0.36641	-8.27	8.16e-14	1345
chr16	ARHGDIG	ENSG00000242173.8	-0.59793	-8.26	8.3e-14	1346
chr18	C18orf21	ENSG00000141428.16	-0.38592	-8.26	8.36e-14	1347
chr6	PDSS2	ENSG00000164494.11	-0.36992	-8.26	8.36e-14	1348
chr16	ZNF629	ENSG00000102870.5	-0.31333	-8.26	8.51e-14	1349
chr1	STX12	ENSG00000117758.13	-0.36259	-8.26	8.65e-14	1350
chr19	ZNF229	ENSG00000278318.4	-0.3816	-8.26	8.66e-14	1351
chr11	SC5D	ENSG00000109929.9	-0.47274	-8.26	8.79e-14	1352
		rmsk+_X1_LINE	-0.95397	-8.26	8.82e-14	1353
chr19	ZNF154	ENSG00000179909.15	-0.47921	-8.25	9.06e-14	1354
chr14	KCNK13	ENSG00000152315.4	-1.24163	-8.25	9.17e-14	1355
chr19	DLL3	ENSG00000090932.10	-0.74598	-8.24	9.49e-14	1356
chr3	ETV5	ENSG00000244405.7	-0.66702	-8.24	9.69e-14	1357
		ENSG00000112245.10	-0.6513	-8.24	9.8e-14	1358
		ENSG00000281321.1	-1.55872	-8.24	9.8e-14	1359
chr12	SOX5	ENSG00000134532.15	-0.73246	-8.24	9.92e-14	1360
chr19	ZFP28	ENSG00000196867.7	-0.34302	-8.23	1.02e-13	1361
chr9	SLC31A1	ENSG00000136868.10	-0.4116	-8.23	1.04e-13	1362
chr4	CHIC2	ENSG00000109220.10	-0.48669	-8.23	1.05e-13	1363
chr2	B3GNT7	ENSG00000156966.6	-0.94673	-8.22	1.09e-13	1364
chr3	WDR6	ENSG00000178252.17	-0.47937	-8.22	1.1e-13	1365
chr10	NODAL	ENSG00000156574.9	-1.83779	-8.22	1.1e-13	1366
chr15	CTDSPL2	ENSG00000137770.13	-0.30855	-8.22	1.13e-13	1367
chr6	MTHFD1L	ENSG00000120254.15	-0.43621	-8.22	1.14e-13	1368
chr2	COPS8	ENSG00000198612.10	-0.27164	-8.21	1.16e-13	1369
chr1	BTF3L4	ENSG00000134717.17	-0.31232	-8.21	1.16e-13	1370
chr11	TTC17	ENSG00000052841.14	-0.22853	-8.21	1.18e-13	1371
chr3	DVL3	ENSG00000161202.17	-0.31624	-8.21	1.19e-13	1372
chr14	IRF2BPL	ENSG00000119669.4	-0.52042	-8.2	1.23e-13	1373
chr19	DCAF15	ENSG00000132017.10	-0.48564	-8.2	1.24e-13	1374
chr10	ADRA2A	ENSG00000150594.6	-1.66309	-8.2	1.25e-13	1375
chr11	RNF121	ENSG00000137522.17	-0.25955	-8.2	1.25e-13	1376
chr20	IFT52	ENSG00000101052.12	-0.40885	-8.2	1.25e-13	1377
chr14	ARF6	ENSG00000165527.6	-0.41991	-8.2	1.27e-13	1378
chr11	FIBIN	ENSG00000176971.3	-0.81917	-8.19	1.31e-13	1379
chr11	CBL	ENSG00000110395.6	-0.31862	-8.19	1.32e-13	1380
chr3	CDC25A	ENSG00000164045.11	-0.8736	-8.19	1.34e-13	1381
chr13	KLHL1	ENSG00000150361.11	-1.14256	-8.19	1.36e-13	1382
chr3	IMPG2	ENSG00000081148.11	-0.66197	-8.18	1.39e-13	1383
chr16	COQ9	ENSG00000088682.13	-0.27585	-8.18	1.43e-13	1384
chr2	BUB1	ENSG00000169679.14	-0.96692	-8.18	1.45e-13	1385
chr16	EMC8	ENSG00000131148.8	-0.3807	-8.18	1.45e-13	1386
chr10	PALD1	ENSG00000107719.8	-0.60748	-8.17	1.46e-13	1387
chr19	ZSWIM4	ENSG00000132003.9	-0.63709	-8.17	1.49e-13	1388
chr15	PRC1	ENSG00000198901.13	-0.66468	-8.17	1.52e-13	1389
chr22	FAM83F	ENSG00000133477.16	-1.06825	-8.17	1.53e-13	1390
chr5	RNF180	ENSG00000164197.11	-0.43115	-8.16	1.56e-13	1391
chr7	CYP51A1	ENSG00000001630.15	-0.75063	-8.16	1.59e-13	1392
chr22	RANBP1	ENSG00000099901.16	-0.35294	-8.16	1.61e-13	1393
chr7	ELN	ENSG00000049540.16	-1.13121	-8.16	1.63e-13	1394
chr13	CKAP2	ENSG00000136108.14	-0.42759	-8.16	1.65e-13	1395
chr16	FAM57B	ENSG00000149926.13	-0.97189	-8.15	1.66e-13	1396
chr7	AMPH	ENSG00000078053.16	-0.70434	-8.15	1.68e-13	1397
chr3	NT5DC2	ENSG00000168268.10	-0.83344	-8.14	1.76e-13	1398
chr8	COMMD5	ENSG00000170619.9	-0.43833	-8.14	1.77e-13	1399
chr20	CRLS1	ENSG00000088766.11	-0.37501	-8.14	1.79e-13	1400
chr5	F2RL2	ENSG00000164220.6	-1.77038	-8.14	1.79e-13	1401
chr2	NRBP1	ENSG00000115216.13	-0.32659	-8.13	1.96e-13	1402
chr2	ACVR1	ENSG00000115170.13	-0.39426	-8.12	2e-13	1403
chr19	PLVAP	ENSG00000130300.8	-1.26465	-8.12	2e-13	1404
chr20	FLRT3	ENSG00000125848.9	-0.88252	-8.12	2e-13	1405
chr19	ZNF726	ENSG00000213967.10	-0.69009	-8.12	2e-13	1406
chr6	TBC1D22B	ENSG00000065491.8	-0.35208	-8.12	2.04e-13	1407
chr7	VOPP1	ENSG00000154978.12	-0.56635	-8.12	2.04e-13	1408
chr1	S100A16	ENSG00000188643.10	-0.75692	-8.12	2.04e-13	1409
chr7	PHTF2	ENSG00000006576.16	-0.37596	-8.12	2.04e-13	1410
chr7	SEMA3E	ENSG00000170381.12	-1.12171	-8.12	2.05e-13	1411
chr16	PRR14	ENSG00000156858.11	-0.42105	-8.12	2.05e-13	1412
chr1	USP24	ENSG00000162402.13	-0.22417	-8.12	2.08e-13	1413
chrX	CITED1	ENSG00000125931.10	-1.41764	-8.11	2.14e-13	1414
chr11	FIBP	ENSG00000172500.12	-0.37759	-8.11	2.14e-13	1415
chr18	PARD6G	ENSG00000178184.15	-0.71642	-8.11	2.19e-13	1416
chr5	PCDHA13	ENSG00000239389.7	-0.80514	-8.1	2.26e-13	1417
chr1	PIK3CD	ENSG00000171608.15	-0.61132	-8.1	2.28e-13	1418
chr22	BID	ENSG00000015475.18	-0.44924	-8.1	2.36e-13	1419
chr15	C15orf39	ENSG00000167173.18	-0.69888	-8.1	2.38e-13	1420
chr12	C12orf75	ENSG00000235162.8	-0.81491	-8.09	2.5e-13	1421
chr6	TMEM63B	ENSG00000137216.18	-0.49431	-8.08	2.56e-13	1422
chr1	CTPS1	ENSG00000171793.13	-0.4577	-8.08	2.57e-13	1423
chr14	LGMN	ENSG00000100600.14	-0.48499	-8.08	2.59e-13	1424
chr7	RP9	ENSG00000164610.8	-0.43811	-8.08	2.6e-13	1425
		ENSG00000206488.10	-0.63396	-8.08	2.66e-13	1426
chr4	NSUN7	ENSG00000179299.16	-1.67419	-8.08	2.68e-13	1427
chr2	ITPRIPL1	ENSG00000198885.9	-1.24057	-8.08	2.69e-13	1428
chr6		ENSG00000272841.1	-0.69923	-8.07	2.78e-13	1429
chr1	PLCH2	ENSG00000149527.17	-0.7995	-8.07	2.84e-13	1430
chr6	ICK	ENSG00000112144.15	-0.64046	-8.07	2.88e-13	1432
chr17	ASGR1	ENSG00000141505.11	-0.87179	-8.07	2.88e-13	1431
chr19	FBXW9	ENSG00000132004.12	-0.60184	-8.06	2.95e-13	1433
chr10	PGAM1	ENSG00000171314.8	-0.30416	-8.05	3.15e-13	1434
		ENSG00000077097.15	-0.33964	-8.05	3.26e-13	1435
chr20	SOGA1	ENSG00000149639.14	-0.61802	-8.05	3.26e-13	1436
chr2	ACVR2A	ENSG00000121989.14	-0.50717	-8.05	3.27e-13	1437
chr6	PRR3	ENSG00000204576.11	-0.73987	-8.04	3.3e-13	1438
chr12	MSI1	ENSG00000135097.6	-0.69641	-8.04	3.34e-13	1439
chr1	CYB561D1	ENSG00000174151.14	-0.39857	-8.04	3.44e-13	1440
chr5	WDR36	ENSG00000134987.11	-0.3042	-8.04	3.46e-13	1441
chr10	TCF7L2	ENSG00000148737.16	-0.93197	-8.03	3.51e-13	1442
chr2	METTL21A	ENSG00000144401.14	-0.43248	-8.03	3.6e-13	1443
chr6	ZKSCAN3	ENSG00000189298.13	-0.42748	-8.03	3.62e-13	1444
chr1	EPHA8	ENSG00000070886.11	-1.38904	-8.03	3.62e-13	1445
chr4	LAMTOR3	ENSG00000109270.12	-0.32575	-8.03	3.63e-13	1446
		ENSG00000105327.17	-1.01017	-8.03	3.71e-13	1447
chr6	HMGA1	ENSG00000137309.19	-0.61715	-8.02	3.77e-13	1448
chr20	ITPA	ENSG00000125877.12	-0.43902	-8.02	3.81e-13	1449
		ENSG00000279566.1	-0.52137	-8.02	3.83e-13	1450
chr5	KCNMB1	ENSG00000145936.8	-1.17472	-8.02	3.89e-13	1451
chr12	AQP6	ENSG00000086159.12	-1.04311	-8.02	3.9e-13	1452
chr19	ZNF544	ENSG00000198131.13	-0.34921	-8.01	3.96e-13	1453
		ENSG00000255571.8	-0.57406	-8.01	3.96e-13	1454
chr17	KCNJ16	ENSG00000153822.13	-1.37271	-8.01	4.02e-13	1455
chr5	ADRA1B	ENSG00000170214.3	-1.22827	-8.01	4.05e-13	1456
chr16	NKD1	ENSG00000140807.6	-0.70178	-8.01	4.06e-13	1457
chr9	SLC25A51	ENSG00000122696.13	-0.32916	-8	4.19e-13	1458
chr3		ENSG00000278934.1	-1.52657	-8	4.2e-13	1459
chr11	CDCA5	ENSG00000146670.9	-0.88856	-8	4.23e-13	1460
chr6	SOBP	ENSG00000112320.11	-0.36938	-8	4.23e-13	1461
chr17	ADORA2B	ENSG00000170425.3	-0.80061	-8	4.27e-13	1462
chr12	SLC25A3	ENSG00000075415.12	-0.20709	-8	4.3e-13	1463
chr5	SEC24A	ENSG00000113615.12	-0.35122	-8	4.33e-13	1464
chr19	ZNF134	ENSG00000213762.11	-0.23453	-7.99	4.49e-13	1465
chrX	MAGED1	ENSG00000179222.17	-0.44148	-7.99	4.52e-13	1466
chr11	COMMD9	ENSG00000110442.11	-0.33729	-7.98	4.81e-13	1467
chr16	ZNF821	ENSG00000102984.14	-0.50949	-7.98	4.92e-13	1468
		ENSG00000229006.7	-0.41434	-7.98	4.95e-13	1469
chr15	TMED3	ENSG00000166557.12	-0.44313	-7.97	5.16e-13	1470
chr1	TMEM51-AS1	ENSG00000175147.11	-0.86778	-7.97	5.17e-13	1471
chr1	JAK1	ENSG00000162434.11	-0.36406	-7.97	5.25e-13	1472
chr12	FAM109A	ENSG00000198324.13	-0.56012	-7.97	5.26e-13	1473
chr6	ARHGAP18	ENSG00000146376.10	-0.7964	-7.96	5.42e-13	1474
chr15	ACTC1	ENSG00000159251.6	-1.23357	-7.96	5.44e-13	1475
chr19	ZNF776	ENSG00000152443.12	-0.29175	-7.96	5.47e-13	1476
chr11	PGM2L1	ENSG00000165434.7	-1.08393	-7.96	5.49e-13	1477
chr3	VHL	ENSG00000134086.7	-0.28634	-7.96	5.51e-13	1478
chr1	CASQ1	ENSG00000143318.12	-0.86462	-7.96	5.52e-13	1479
chr18	RIT2	ENSG00000152214.12	-0.97118	-7.96	5.52e-13	1480
chr19	EFNA2	ENSG00000099617.3	-1.36616	-7.96	5.65e-13	1481
chr13	UBAC2	ENSG00000134882.15	-0.27681	-7.95	5.71e-13	1482
chr8	LYN	ENSG00000254087.7	-0.92073	-7.95	5.72e-13	1483
chr5	TSPAN17	ENSG00000048140.17	-0.57991	-7.95	5.73e-13	1484
chr15	CHRNA7	ENSG00000175344.17	-0.91398	-7.95	5.81e-13	1485
chr20	SS18L1	ENSG00000184402.14	-0.37927	-7.95	5.83e-13	1486
chr3	EPHA3	ENSG00000044524.10	-0.66865	-7.94	6.14e-13	1487
chrX	UBE2A	ENSG00000077721.15	-0.31438	-7.94	6.15e-13	1488
chr7	MKRN1	ENSG00000133606.10	-0.26893	-7.94	6.15e-13	1489
chr4	AADAT	ENSG00000109576.13	-0.50355	-7.94	6.3e-13	1490
chr19	EMC10	ENSG00000161671.16	-0.47706	-7.94	6.39e-13	1491
chr20	TOP1	ENSG00000198900.5	-0.28494	-7.92	6.89e-13	1492
chr11	GRIA4	ENSG00000152578.12	-0.73071	-7.92	7.21e-13	1493
chr2	FAM124B	ENSG00000124019.9	-1.31675	-7.92	7.26e-13	1494
chr7		ENSG00000272899.3	-0.65545	-7.91	7.33e-13	1495
chr6	HIST1H4K	ENSG00000273542.1	-0.85118	-7.91	7.46e-13	1496
chr6	EYS	ENSG00000188107.14	-1.99818	-7.91	7.62e-13	1497
chr2	KCNS3	ENSG00000170745.11	-0.77788	-7.9	7.78e-13	1498
chr22	GTSE1	ENSG00000075218.18	-1.48094	-7.9	7.98e-13	1499
chr8	OXR1	ENSG00000164830.18	-0.37405	-7.9	8.01e-13	1500
		ENSG00000231247.8	-1.01428	-7.9	8.15e-13	1501
		ENSG00000134313.15	-0.35843	-7.89	8.34e-13	1502
chr11	ETS1	ENSG00000134954.14	-0.77421	-7.89	8.55e-13	1503
chr10	FUT11	ENSG00000196968.10	-0.44549	-7.89	8.59e-13	1504
chr1	WDR77	ENSG00000116455.13	-0.28665	-7.89	8.67e-13	1505
chr22	CCDC134	ENSG00000100147.13	-0.53819	-7.88	8.85e-13	1506
chr3		ENSG00000242299.1	-0.89961	-7.88	9.09e-13	1507
chr7	CYCS	ENSG00000172115.8	-0.4121	-7.88	9.1e-13	1508
chr9		ENSG00000224945.1	-0.86121	-7.88	9.22e-13	1509
chr16	ZNF720	ENSG00000197302.10	-0.36272	-7.88	9.28e-13	1510
chr3	DAG1	ENSG00000173402.11	-0.48826	-7.87	9.41e-13	1511
chr12	ADGRD1	ENSG00000111452.12	-0.88107	-7.87	9.44e-13	1512
chr2	STARD7-AS1	ENSG00000204685.6	-0.4807	-7.87	9.75e-13	1513
chr15	LOXL1	ENSG00000129038.15	-0.77492	-7.87	9.75e-13	1514
chr7		ENSG00000235859.5	-0.54193	-7.87	9.78e-13	1515
chr5	PCDHGA6	ENSG00000253731.2	-0.53817	-7.86	9.94e-13	1516
chr11	DPP3	ENSG00000254986.7	-0.51515	-7.86	9.95e-13	1517
chr9	COL5A1	ENSG00000130635.15	-0.78057	-7.86	9.98e-13	1518
		ENSG00000167553.15	-0.9147	-7.86	1e-12	1519
chr17	C17orf53	ENSG00000125319.14	-1.33769	-7.86	1.02e-12	1520
chr7	STARD3NL	ENSG00000010270.13	-0.3061	-7.86	1.03e-12	1521
		ENSG00000225060.8	-0.951	-7.86	1.03e-12	1522
chr6	TRAM2	ENSG00000065308.4	-0.74789	-7.85	1.07e-12	1523
		ENSG00000223766.10	-0.72483	-7.85	1.07e-12	1524
		ENSG00000138764.14	-0.44685	-7.85	1.07e-12	1525
chr3	PRKAR2A	ENSG00000114302.15	-0.56436	-7.84	1.15e-12	1526
chr13	SLITRK1	ENSG00000178235.7	-0.64902	-7.84	1.15e-12	1527
		ENSG00000282657.3	-2.12428	-7.84	1.19e-12	1528
chr2	LINC01102	ENSG00000235597.1	-0.77465	-7.83	1.2e-12	1529
chr4	SLC9B2	ENSG00000164038.14	-0.40019	-7.83	1.21e-12	1530
chr4	GLRA3	ENSG00000145451.12	-1.26709	-7.83	1.22e-12	1532
chr6	TRIM27	ENSG00000204713.10	-0.38504	-7.83	1.22e-12	1531
chr3	TSC22D2	ENSG00000196428.12	-0.34905	-7.83	1.26e-12	1533
chr2	LIMS2	ENSG00000072163.19	-0.62912	-7.82	1.28e-12	1534
chr8	POLB	ENSG00000070501.11	-0.36503	-7.82	1.28e-12	1536
chr1	CDC20	ENSG00000117399.13	-1.5075	-7.82	1.28e-12	1535
chr8	SMIM18	ENSG00000253457.2	-0.90603	-7.82	1.29e-12	1537
chr19	MPV17L2	ENSG00000254858.9	-0.51112	-7.82	1.3e-12	1538
chr15	BTBD1	ENSG00000064726.9	-0.34989	-7.82	1.31e-12	1539
chr3	MFN1	ENSG00000171109.18	-0.31005	-7.82	1.32e-12	1540
chr3	CCDC80	ENSG00000091986.15	-0.93342	-7.82	1.32e-12	1541
chr1	PDPN	ENSG00000162493.16	-0.96483	-7.81	1.36e-12	1542
chr3	TRAK1	ENSG00000182606.14	-0.27742	-7.8	1.44e-12	1543
chr7		ENSG00000273293.1	-1.83556	-7.8	1.45e-12	1544
chr13	HTR2A	ENSG00000102468.10	-1.08555	-7.8	1.49e-12	1546
chr7	KIAA1549	ENSG00000122778.9	-0.63433	-7.8	1.49e-12	1545
chr2	MTCO1P42	ENSG00000230327.1	-1.01701	-7.8	1.51e-12	1547
chr19	GRAMD1A	ENSG00000089351.14	-0.53917	-7.8	1.52e-12	1548
chr1	PGD	ENSG00000142657.20	-0.46889	-7.79	1.53e-12	1549
chr8	SGCZ	ENSG00000185053.13	-0.89537	-7.79	1.54e-12	1550
chr4	CC2D2A	ENSG00000048342.15	-0.5361	-7.79	1.56e-12	1551
chr10		ENSG00000272447.1	-0.58291	-7.79	1.62e-12	1552
chr1		ENSG00000280222.1	-0.89184	-7.78	1.64e-12	1553
chr9	MSANTD3	ENSG00000066697.14	-0.42679	-7.78	1.65e-12	1554
chr12	ANKRD52	ENSG00000139645.9	-0.38033	-7.78	1.66e-12	1555
chr12	TMEM132B	ENSG00000139364.10	-0.50026	-7.78	1.67e-12	1556
chr6	PPP1R14C	ENSG00000198729.4	-0.84844	-7.78	1.69e-12	1557
chrX	ANOS1	ENSG00000011201.11	-0.72656	-7.78	1.7e-12	1558
chr19	PRMT1	ENSG00000126457.21	-0.3373	-7.77	1.72e-12	1560
chr7		ENSG00000283041.1	-0.46544	-7.77	1.72e-12	1559
chr6	PDCD2	ENSG00000071994.10	-0.28713	-7.77	1.73e-12	1561
		ENSG00000221890.3	-0.70374	-7.77	1.75e-12	1562
chr1	PAQR7	ENSG00000182749.5	-0.47136	-7.77	1.76e-12	1563
chr4	C4orf32	ENSG00000174749.5	-1.05239	-7.77	1.79e-12	1564
chr8	NKAIN3	ENSG00000185942.11	-0.73952	-7.77	1.79e-12	1565
chr12		ENSG00000186076.5	-0.36281	-7.77	1.82e-12	1566
chr1	GNPAT	ENSG00000116906.11	-0.34025	-7.76	1.84e-12	1567
chr2	MEMO1	ENSG00000162959.13	-0.34988	-7.76	1.85e-12	1568
chr12	ATP6V0A2	ENSG00000185344.13	-0.34155	-7.76	1.86e-12	1569
chr19	PAFAH1B3	ENSG00000079462.7	-0.60134	-7.76	1.86e-12	1570
chr20	VPS16	ENSG00000215305.9	-0.37701	-7.76	1.89e-12	1571
		ENSG00000279389.3	-0.68538	-7.76	1.91e-12	1572
chr17	UBTF	ENSG00000108312.14	-0.31405	-7.76	1.94e-12	1573
chr15		ENSG00000229212.7	-0.74209	-7.75	2e-12	1574
chr4	WWC2	ENSG00000151718.15	-0.39016	-7.75	2e-12	1575
chr10	ZEB1-AS1	ENSG00000237036.4	-0.53908	-7.75	2.03e-12	1576
chr1	ANKRD13C	ENSG00000118454.12	-0.27964	-7.75	2.05e-12	1577
chr10	ZMIZ1	ENSG00000108175.16	-0.47661	-7.74	2.08e-12	1578
chr20	COMMD7	ENSG00000149600.11	-0.29767	-7.74	2.09e-12	1579
chr14	FOXN3	ENSG00000053254.15	-0.38165	-7.74	2.17e-12	1580
chr9	SAPCD2	ENSG00000186193.8	-0.71134	-7.73	2.23e-12	1581
chr20	ADRA1D	ENSG00000171873.7	-1.20674	-7.73	2.23e-12	1582
chr7	LFNG	ENSG00000106003.12	-0.81928	-7.73	2.26e-12	1583
chr6	DYNLT1	ENSG00000146425.10	-0.56013	-7.73	2.29e-12	1584
chr18	RAB12	ENSG00000206418.3	-0.26245	-7.73	2.3e-12	1585
		ENSG00000229061.8	-0.6013	-7.73	2.3e-12	1586
chr12	PWP1	ENSG00000136045.11	-0.28874	-7.73	2.31e-12	1587
chr14		ENSG00000258957.1	-1.33041	-7.73	2.32e-12	1588
chr3	SATB1	ENSG00000182568.16	-0.43472	-7.73	2.32e-12	1589
chr17	ARL16	ENSG00000214087.8	-0.43691	-7.72	2.33e-12	1590
chr1	PLA2G5	ENSG00000127472.10	-0.88546	-7.72	2.34e-12	1591
chr6	SMIM13	ENSG00000224531.5	-0.39421	-7.72	2.35e-12	1592
		ENSG00000230341.8	-0.93277	-7.72	2.39e-12	1593
chr12	TUBA1A	ENSG00000167552.13	-0.84493	-7.72	2.41e-12	1594
chr17	EIF4A3	ENSG00000141543.9	-0.39083	-7.71	2.52e-12	1595
chr16	ZNF205	ENSG00000122386.10	-0.48079	-7.71	2.54e-12	1596
chr15	FANCI	ENSG00000140525.17	-0.56207	-7.71	2.55e-12	1597
chr2	RPLP0P6	ENSG00000213553.4	-0.94497	-7.71	2.58e-12	1598
chr5	PCDHB10	ENSG00000120324.8	-0.50731	-7.71	2.61e-12	1599
chr5	ADAMTS2	ENSG00000087116.14	-1.10742	-7.71	2.62e-12	1600
chr3	FYTTD1	ENSG00000122068.12	-0.25509	-7.7	2.66e-12	1601
chr12	TRPV4	ENSG00000111199.10	-1.56874	-7.7	2.67e-12	1602
chr1	RALGPS2	ENSG00000116191.17	-0.59382	-7.7	2.75e-12	1603
chr6	CENPW	ENSG00000203760.8	-1.26459	-7.7	2.75e-12	1605
chr19	SYT3	ENSG00000213023.10	-0.78175	-7.7	2.75e-12	1604
chr7	UBE2H	ENSG00000186591.11	-0.34796	-7.69	2.85e-12	1606
chr2	PPM1G	ENSG00000115241.10	-0.35137	-7.69	2.87e-12	1607
chr3	USP13	ENSG00000058056.8	-0.36586	-7.69	2.88e-12	1608
chr6	RGS17	ENSG00000091844.7	-0.75451	-7.69	2.93e-12	1609
chr3	SENP7	ENSG00000138468.15	-0.36998	-7.68	2.97e-12	1610
chr1	ATP5F1	ENSG00000116459.10	-0.26167	-7.68	2.99e-12	1611
chr12	KCNC2	ENSG00000166006.12	-1.28326	-7.68	3.02e-12	1612
chr2	PRKRA	ENSG00000180228.12	-0.33384	-7.68	3.03e-12	1613
chrX	MSL3	ENSG00000005302.17	-0.2729	-7.68	3.04e-12	1614
chr14	PNMA1	ENSG00000176903.4	-0.34657	-7.68	3.07e-12	1615
chr1	SH3GLB1	ENSG00000097033.14	-0.42263	-7.67	3.16e-12	1616
		ENSG00000206491.12	-0.66596	-7.67	3.27e-12	1617
chr9	PIP5KL1	ENSG00000167103.11	-1.16084	-7.67	3.31e-12	1618
chr3	PTX3	ENSG00000163661.3	-1.71572	-7.67	3.33e-12	1619
chr4	DKK2	ENSG00000155011.8	-1.06461	-7.67	3.34e-12	1620
chrX		ENSG00000205664.10	-0.68526	-7.66	3.35e-12	1621
chr17	BCL6B	ENSG00000161940.10	-1.27786	-7.66	3.36e-12	1622
chr17	LRRC59	ENSG00000108829.9	-0.31525	-7.66	3.38e-12	1623
		ENSG00000231257.8	-0.57391	-7.66	3.39e-12	1624
chr1	H3F3A	ENSG00000163041.9	-0.43899	-7.66	3.42e-12	1625
chr12	PXMP2	ENSG00000176894.9	-0.55489	-7.66	3.43e-12	1626
chr4	FAT1	ENSG00000083857.13	-0.61139	-7.66	3.44e-12	1627
		ENSG00000275365.3	-1.27232	-7.66	3.47e-12	1628
chr1	MARCKSL1	ENSG00000175130.6	-0.93492	-7.66	3.52e-12	1629
chr6	SYNCRIP	ENSG00000135316.17	-0.31246	-7.65	3.59e-12	1630
chr10	ZNF22	ENSG00000165512.4	-0.47732	-7.65	3.6e-12	1631
chr11	KIF18A	ENSG00000121621.6	-1.09775	-7.65	3.61e-12	1632
chr6	FBXO30	ENSG00000118496.4	-0.53569	-7.65	3.62e-12	1633
chr7	CALU	ENSG00000128595.16	-0.34502	-7.65	3.74e-12	1634
chr6	CCDC167	ENSG00000198937.8	-0.69773	-7.64	3.83e-12	1635
chr12	MCRS1	ENSG00000187778.13	-0.2821	-7.64	3.89e-12	1636
chr11	NAV2	ENSG00000166833.19	-0.44429	-7.64	3.92e-12	1637
chr4	FBXW7	ENSG00000109670.13	-0.46296	-7.63	4.08e-12	1638
chr10	CCNJ	ENSG00000107443.15	-0.38988	-7.63	4.1e-12	1639
		ENSG00000234495.7	-0.36487	-7.63	4.2e-12	1640
chr1	CPTP	ENSG00000224051.6	-0.51229	-7.63	4.23e-12	1641
chr5	PCDHGC3	ENSG00000240184.6	-0.59222	-7.62	4.25e-12	1642
chr8	CDCA2	ENSG00000184661.13	-1.52664	-7.62	4.27e-12	1643
chr7	LINC00265	ENSG00000188185.11	-0.56536	-7.62	4.27e-12	1644
chr20	MAPRE1	ENSG00000101367.8	-0.45748	-7.62	4.32e-12	1646
chr1	RGS16	ENSG00000143333.6	-1.50301	-7.62	4.32e-12	1645
chr14	NPAS3	ENSG00000151322.18	-0.48345	-7.62	4.33e-12	1647
chr9	BRD3	ENSG00000169925.16	-0.40784	-7.62	4.34e-12	1648
chr9	SDCCAG3	ENSG00000165689.16	-0.41034	-7.62	4.44e-12	1649
chr19	INAFM1	ENSG00000257704.3	-0.75586	-7.62	4.49e-12	1650
chr5	PCDHA11	ENSG00000249158.6	-0.63687	-7.61	4.5e-12	1651
chr20	XKR7	ENSG00000260903.2	-0.89824	-7.61	4.55e-12	1652
chr3	B3GALNT1	ENSG00000169255.13	-0.47052	-7.61	4.72e-12	1653
chr13	SIAH3	ENSG00000215475.4	-0.91801	-7.61	4.73e-12	1654
chr5	DEPDC1B	ENSG00000035499.12	-1.19174	-7.61	4.73e-12	1655
chr1	VANGL2	ENSG00000162738.5	-0.78299	-7.61	4.76e-12	1656
chr1	HSPG2	ENSG00000142798.17	-0.93038	-7.6	4.81e-12	1657
chr15	HOMER2	ENSG00000103942.12	-0.67236	-7.6	4.81e-12	1658
		ENSG00000185551.14	-0.91953	-7.6	4.83e-12	1659
chr3	KLHDC8B	ENSG00000185909.14	-0.52288	-7.6	4.94e-12	1660
chr16	TGFB1I1	ENSG00000140682.18	-0.77079	-7.6	5.01e-12	1661
chr2	KLHL23	ENSG00000213160.9	-0.41479	-7.6	5.02e-12	1662
		ENSG00000164300.16	-0.7392	-7.59	5.17e-12	1663
chrX	RPL39	ENSG00000198918.7	-0.69103	-7.59	5.26e-12	1664
chr3	CLDN1	ENSG00000163347.5	-0.97809	-7.58	5.39e-12	1665
chr20	L3MBTL1	ENSG00000185513.14	-0.40931	-7.58	5.54e-12	1666
chr1	SSR2	ENSG00000163479.13	-0.26345	-7.58	5.54e-12	1667
chr6	HCRTR2	ENSG00000137252.9	-1.52791	-7.58	5.57e-12	1668
chr7	AIMP2	ENSG00000106305.9	-0.40476	-7.58	5.64e-12	1669
chr19	ZNF627	ENSG00000198551.9	-0.3802	-7.58	5.71e-12	1670
chr16	CRAMP1	ENSG00000007545.15	-0.25057	-7.58	5.71e-12	1671
chr7	BZW2	ENSG00000136261.14	-0.52109	-7.58	5.71e-12	1672
chr4	CCDC109B	ENSG00000005059.15	-1.01751	-7.57	5.76e-12	1673
chr12	NCKAP5L	ENSG00000167566.16	-0.36047	-7.57	5.82e-12	1674
chr5	ECSCR	ENSG00000249751.3	-1.30131	-7.57	6.02e-12	1675
chr17	RPL38	ENSG00000172809.12	-0.52201	-7.57	6.02e-12	1676
chr9	PIP5K1B	ENSG00000107242.17	-0.59831	-7.56	6.31e-12	1677
chr1	FABP3	ENSG00000121769.7	-0.77405	-7.56	6.38e-12	1678
		ENSG00000196628.15	-0.52534	-7.55	6.46e-12	1679
chr17	EFTUD2	ENSG00000108883.12	-0.30901	-7.55	6.5e-12	1680
		ENSG00000275600.2	-0.64355	-7.55	6.61e-12	1681
chr20	KCNS1	ENSG00000124134.8	-0.8618	-7.55	6.62e-12	1682
chrX	ZNF280C	ENSG00000056277.15	-0.36802	-7.55	6.68e-12	1683
chr13	TPP2	ENSG00000134900.11	-0.26981	-7.55	6.74e-12	1684
chr8	EIF4EBP1	ENSG00000187840.4	-0.92599	-7.55	6.78e-12	1685
chr12	VEZT	ENSG00000028203.17	-0.22964	-7.54	6.85e-12	1686
chr10	CALML3-AS1	ENSG00000205488.8	-1.22061	-7.54	6.87e-12	1687
chr7		ENSG00000273270.1	-0.50106	-7.54	6.96e-12	1688
chr3	RBMS3	ENSG00000144642.21	-0.43705	-7.54	7.04e-12	1690
chr15	PTPN9	ENSG00000169410.9	-0.37934	-7.54	7.04e-12	1689
chr5	ERCC8	ENSG00000049167.13	-0.34494	-7.54	7.07e-12	1691
chr6	MED20	ENSG00000124641.15	-0.43959	-7.54	7.11e-12	1692
chr3	MRPL3	ENSG00000114686.8	-0.3151	-7.54	7.19e-12	1693
chr2	C2orf72	ENSG00000204128.5	-0.61975	-7.53	7.43e-12	1694
chr7		ENSG00000225792.1	-1.40186	-7.53	7.45e-12	1695
chr19	WDR18	ENSG00000065268.10	-0.51428	-7.53	7.59e-12	1696
chr10	VWA2	ENSG00000165816.12	-1.02075	-7.52	7.72e-12	1697
chr7	SEC61G	ENSG00000132432.13	-0.53936	-7.52	7.77e-12	1698
chr16	ZNF843	ENSG00000176723.9	-0.66358	-7.52	8.16e-12	1699
chr5	PPIC	ENSG00000168938.5	-0.66396	-7.52	8.18e-12	1700
chr5	FAM151B	ENSG00000152380.9	-0.46612	-7.51	8.34e-12	1701
chr1	C1orf52	ENSG00000162642.13	-0.32102	-7.51	8.6e-12	1702
chr4	LGI2	ENSG00000153012.11	-0.92364	-7.51	8.68e-12	1704
chr3	DALRD3	ENSG00000178149.16	-0.4458	-7.51	8.68e-12	1703
chr4	TMEM155	ENSG00000164112.12	-1.81996	-7.5	8.82e-12	1705
chr16	ZKSCAN2	ENSG00000155592.15	-0.27536	-7.5	9.03e-12	1706
chr8	ADGRB1	ENSG00000181790.10	-0.73496	-7.5	9.16e-12	1707
chr14	AJUBA	ENSG00000129474.15	-0.94255	-7.5	9.18e-12	1708
chr2	ODC1	ENSG00000115758.12	-0.57924	-7.49	9.3e-12	1709
chr20	AAR2	ENSG00000131043.11	-0.39829	-7.49	9.31e-12	1710
chr1	ATP6V0B	ENSG00000117410.13	-0.41619	-7.49	9.39e-12	1711
chr6	NUS1	ENSG00000153989.7	-0.31158	-7.49	9.67e-12	1712
		ENSG00000113083.13	-1.45641	-7.48	1.02e-11	1713
chr6	ATAT1	ENSG00000137343.17	-0.5664	-7.47	1.06e-11	1714
chr12	ITGA5	ENSG00000161638.10	-1.10305	-7.47	1.06e-11	1715
chrY	ANOS2P	ENSG00000241859.6	-0.82247	-7.47	1.08e-11	1716
chr6	MLLT4-AS1	ENSG00000198221.8	-1.2363	-7.47	1.09e-11	1717
chr14	SLC39A9	ENSG00000029364.11	-0.30539	-7.47	1.1e-11	1718
chr2	SPHKAP	ENSG00000153820.12	-1.09599	-7.47	1.1e-11	1719
chr21		ENSG00000228592.1	-1.75262	-7.46	1.1e-11	1720
chr3	NGLY1	ENSG00000151092.16	-0.37746	-7.46	1.11e-11	1721
chr1	PLD5	ENSG00000180287.16	-0.75319	-7.46	1.13e-11	1722
chr3	ARHGAP31	ENSG00000031081.10	-0.53064	-7.46	1.13e-11	1723
chr12	BICDL1	ENSG00000135127.11	-0.70503	-7.46	1.15e-11	1724
chrX	PPP2R3B	ENSG00000167393.17	-0.69264	-7.46	1.15e-11	1726
		ENSG00000176619.12	-0.40125	-7.46	1.15e-11	1725
chr11	ACAD8	ENSG00000151498.11	-0.22866	-7.46	1.15e-11	1727
		ENSG00000137814.10	-0.42475	-7.45	1.17e-11	1728
chr1	SEPN1	ENSG00000162430.16	-0.33093	-7.45	1.18e-11	1729
chr9	TEK	ENSG00000120156.20	-0.60253	-7.45	1.21e-11	1730
chr5	ZNF346	ENSG00000113761.11	-0.26998	-7.45	1.22e-11	1731
chr3	IMPDH2	ENSG00000178035.11	-0.41044	-7.45	1.23e-11	1732
chr6		ENSG00000231754.2	-0.96267	-7.45	1.23e-11	1733
chr12	RHOF	ENSG00000139725.7	-0.56343	-7.45	1.23e-11	1734
chr8	R3HCC1	ENSG00000104679.10	-0.42535	-7.45	1.23e-11	1735
chr8	LAPTM4B	ENSG00000104341.16	-0.62009	-7.44	1.25e-11	1736
chr1	IPO9	ENSG00000198700.9	-0.23506	-7.44	1.25e-11	1737
chr17	TMEM100	ENSG00000166292.11	-0.92668	-7.44	1.29e-11	1738
		ENSG00000235658.8	-0.57311	-7.44	1.31e-11	1739
chr15	ADAMTS17	ENSG00000140470.13	-0.58904	-7.43	1.32e-11	1740
chr5	DAB2	ENSG00000153071.14	-0.51784	-7.42	1.41e-11	1741
chr3	GRIP2	ENSG00000144596.12	-0.87112	-7.42	1.43e-11	1742
chr16	EXOC3L1	ENSG00000179044.15	-1.68904	-7.42	1.43e-11	1743
chr21		ENSG00000278903.3	-1.43207	-7.42	1.43e-11	1744
chr15	ZWILCH	ENSG00000174442.11	-0.63528	-7.42	1.47e-11	1745
chr18	SMAD7	ENSG00000101665.8	-0.50416	-7.41	1.49e-11	1746
chr8	DUSP4	ENSG00000120875.8	-1.11653	-7.41	1.5e-11	1747
chrX	GPC3	ENSG00000147257.13	-1.13702	-7.41	1.51e-11	1749
chr9	CACFD1	ENSG00000160325.14	-0.51873	-7.41	1.51e-11	1748
chr16	CMTM3	ENSG00000140931.19	-0.81774	-7.41	1.51e-11	1750
		ENSG00000172053.17	-0.35106	-7.41	1.51e-11	1751
chr18	TUBB6	ENSG00000176014.12	-1.16989	-7.41	1.54e-11	1752
chr2		ENSG00000225649.5	-1.0787	-7.41	1.54e-11	1753
chr10	SVIL	ENSG00000197321.14	-0.67706	-7.41	1.55e-11	1754
		ENSG00000226634.6	-0.60323	-7.4	1.58e-11	1755
chr19	ZNF555	ENSG00000186300.11	-0.28011	-7.4	1.58e-11	1756
chr8	POU5F1B	ENSG00000212993.4	-1.19836	-7.4	1.65e-11	1757
chr5	DCP2	ENSG00000172795.15	-0.34261	-7.39	1.67e-11	1760
		ENSG00000234000.8	-0.91253	-7.39	1.67e-11	1758
		ENSG00000237071.7	-0.37052	-7.39	1.67e-11	1759
chr6	LINC01013	ENSG00000228495.1	-1.58076	-7.39	1.67e-11	1761
chr14	SMOC1	ENSG00000198732.10	-1.0114	-7.39	1.71e-11	1762
chr2	LOXL3	ENSG00000115318.11	-0.53499	-7.38	1.8e-11	1763
chr16	NUTF2	ENSG00000102898.11	-0.30733	-7.38	1.87e-11	1764
chr2	2021-03-04	ENSG00000144583.4	-0.89741	-7.37	1.89e-11	1765
chr2	LRP1B	ENSG00000168702.17	-0.32796	-7.37	1.92e-11	1766
chr2	IRS1	ENSG00000169047.5	-0.49221	-7.37	1.99e-11	1767
chr16	CES2	ENSG00000172831.11	-0.34013	-7.36	1.99e-11	1768
chr11	TIMM8B	ENSG00000150779.11	-0.43347	-7.36	2e-11	1769
chr1	ZNF436	ENSG00000125945.14	-0.31722	-7.36	2e-11	1770
chr13	CCDC169	ENSG00000242715.7	-0.83696	-7.36	2.03e-11	1771
chr9	PPP1R26-AS1	ENSG00000225361.3	-0.83077	-7.36	2.05e-11	1772
chr20	NKAIN4	ENSG00000101198.14	-0.6717	-7.36	2.09e-11	1773
		rmsk+_L1M	-1.04574	-7.36	2.11e-11	1774
chr16	TRAF7	ENSG00000131653.12	-0.33324	-7.35	2.14e-11	1775
		ENSG00000165813.18	-0.30603	-7.35	2.15e-11	1776
chr17	MPDU1	ENSG00000129255.15	-0.37447	-7.35	2.18e-11	1777
chr1	GPR3	ENSG00000181773.6	-1.14823	-7.35	2.18e-11	1778
chr12	IFT81	ENSG00000122970.15	-0.33951	-7.35	2.19e-11	1779
chr7	BMPER	ENSG00000164619.8	-0.48209	-7.35	2.19e-11	1780
chr1	NEK2	ENSG00000117650.12	-1.75117	-7.35	2.23e-11	1781
chr3		ENSG00000270059.1	-1.20093	-7.35	2.23e-11	1782
chr2	R3HDM1	ENSG00000048991.16	-0.53314	-7.35	2.23e-11	1783
chrX	PPEF1	ENSG00000086717.18	-0.94771	-7.34	2.24e-11	1784
chr18	YES1	ENSG00000176105.13	-0.61765	-7.34	2.26e-11	1785
chr12	ABCD2	ENSG00000173208.3	-0.65475	-7.34	2.27e-11	1786
chr8	XKR4	ENSG00000206579.8	-0.88458	-7.34	2.37e-11	1787
chr6	SMIM8	ENSG00000111850.10	-0.39533	-7.33	2.41e-11	1788
chr19	ZNF699	ENSG00000196110.7	-0.33868	-7.33	2.43e-11	1789
chr4	ERVMER34-1	ENSG00000226887.7	-1.49866	-7.33	2.44e-11	1790
chr11	CAPRIN1	ENSG00000135387.20	-0.23453	-7.33	2.44e-11	1791
chr22	MB	ENSG00000198125.12	-1.50477	-7.33	2.47e-11	1792
chr8	SLA	ENSG00000155926.13	-0.98784	-7.33	2.48e-11	1793
chr10	IDI1	ENSG00000067064.10	-0.52054	-7.33	2.48e-11	1795
chr14	EIF2S1	ENSG00000134001.12	-0.24333	-7.33	2.48e-11	1794
chr1	ASTN1	ENSG00000152092.15	-0.46983	-7.32	2.52e-11	1796
chr1	SCMH1	ENSG00000010803.16	-0.35782	-7.32	2.6e-11	1797
chr1	WDR3	ENSG00000065183.15	-0.30662	-7.32	2.6e-11	1798
chr2	PTPN4	ENSG00000088179.8	-0.33497	-7.32	2.62e-11	1799
chr1	PIK3R3	ENSG00000117461.14	-0.62335	-7.32	2.65e-11	1800
chr12	CDCA3	ENSG00000111665.11	-0.77915	-7.32	2.65e-11	1801
chr19	WDR83	ENSG00000123154.11	-0.37315	-7.32	2.65e-11	1802
chr9	NRARP	ENSG00000198435.3	-0.9307	-7.32	2.65e-11	1803
chr7	SNX13	ENSG00000071189.21	-0.23721	-7.32	2.66e-11	1804
chr16	CDT1	ENSG00000167513.8	-0.94661	-7.31	2.7e-11	1805
chr19	MFSD12	ENSG00000161091.12	-0.49473	-7.31	2.71e-11	1806
		ENSG00000283903.1	-0.9486	-7.31	2.75e-11	1807
		ENSG00000180044.5	-1.22873	-7.31	2.8e-11	1808
		ENSG00000227317.6	-0.5775	-7.31	2.8e-11	1809
chr15	GOLGA2P7	ENSG00000225151.10	-0.54818	-7.3	2.82e-11	1810
chr5	ZNF608	ENSG00000168916.15	-0.49567	-7.3	2.87e-11	1811
chr2	CCDC85A	ENSG00000055813.5	-0.76826	-7.3	2.87e-11	1812
chr4	SH3BP2	ENSG00000087266.15	-0.57933	-7.3	2.87e-11	1813
chr6	UST	ENSG00000111962.7	-0.48054	-7.3	2.99e-11	1814
chr1	ATAD3A	ENSG00000197785.13	-0.45844	-7.29	3.05e-11	1815
chr17	PIGW	ENSG00000277161.1	-0.61898	-7.29	3.07e-11	1816
chr4	CENPE	ENSG00000138778.11	-0.56156	-7.29	3.11e-11	1817
		ENSG00000197183.14	-0.47273	-7.28	3.23e-11	1818
chr19	HKR1	ENSG00000181666.17	-0.21706	-7.28	3.23e-11	1819
chr8	FBXL6	ENSG00000182325.10	-0.51351	-7.28	3.25e-11	1820
chr3	RUVBL1	ENSG00000175792.11	-0.32694	-7.28	3.26e-11	1821
chr15	PPIB	ENSG00000166794.4	-0.49559	-7.28	3.35e-11	1822
chr12		ENSG00000280088.1	-0.4792	-7.27	3.38e-11	1823
chr17	TTLL6	ENSG00000170703.15	-0.92701	-7.27	3.41e-11	1824
chr14	TC2N	ENSG00000165929.12	-1.36403	-7.27	3.49e-11	1825
chr17	C1QBP	ENSG00000108561.8	-0.33161	-7.27	3.5e-11	1826
chr1	KMO	ENSG00000117009.11	-0.97366	-7.27	3.51e-11	1827
chr3	ATP1B3	ENSG00000069849.10	-0.41294	-7.26	3.59e-11	1828
chr12	PGAM5	ENSG00000247077.6	-0.29271	-7.26	3.6e-11	1829
chr22	PDGFB	ENSG00000100311.16	-0.58845	-7.26	3.63e-11	1830
		ENSG00000262327.7	-0.30058	-7.26	3.65e-11	1831
chrX	SPIN4	ENSG00000186767.6	-0.44847	-7.25	3.78e-11	1832
chr3	GSK3B	ENSG00000082701.14	-0.31696	-7.25	3.79e-11	1833
chr14		ENSG00000269883.1	-1.25077	-7.25	3.79e-11	1834
chr16		ENSG00000279620.1	-0.82818	-7.25	3.81e-11	1835
chr15	DNM1P51	ENSG00000235370.6	-0.9503	-7.25	3.83e-11	1836
chr20	PLCB4	ENSG00000101333.16	-0.55007	-7.25	3.88e-11	1837
chr1		ENSG00000263590.2	-0.7878	-7.25	3.91e-11	1838
		rmsk+_L1P3b	-0.74086	-7.25	3.92e-11	1839
chr1	LEMD1	ENSG00000186007.9	-1.46691	-7.25	3.95e-11	1840
chr2	POLR1B	ENSG00000125630.15	-0.32198	-7.24	4.14e-11	1841
chr10	NUTM2E	ENSG00000228570.7	-0.77164	-7.24	4.16e-11	1842
chr2	ACTG2	ENSG00000163017.13	-1.56048	-7.24	4.23e-11	1843
chr10	COMTD1	ENSG00000165644.10	-0.96665	-7.23	4.25e-11	1844
chr1	ZYG11B	ENSG00000162378.12	-0.31392	-7.23	4.34e-11	1845
chr12	KNTC1	ENSG00000184445.11	-0.38017	-7.23	4.36e-11	1846
chr3	P2RY1	ENSG00000169860.6	-0.87395	-7.23	4.4e-11	1847
chr15	ABHD2	ENSG00000140526.17	-0.3754	-7.22	4.52e-11	1848
chr15	TMEM266	ENSG00000169758.12	-0.76296	-7.22	4.67e-11	1849
chr13	TRPC4	ENSG00000133107.14	-0.98187	-7.21	4.77e-11	1850
chr11	CCND1	ENSG00000110092.3	-0.63569	-7.21	4.78e-11	1851
chr3	WDR82	ENSG00000164091.11	-0.25459	-7.21	4.78e-11	1852
chr2	PTRHD1	ENSG00000184924.5	-0.42439	-7.21	4.78e-11	1853
chr7	LRRN3	ENSG00000173114.12	-0.59342	-7.21	4.79e-11	1854
chr17	ASIC2	ENSG00000108684.14	-0.69224	-7.21	4.83e-11	1855
chr15	RFX7	ENSG00000181827.14	-0.39959	-7.21	4.83e-11	1856
chr1	UTP11	ENSG00000183520.11	-0.29433	-7.21	4.86e-11	1857
chr21		ENSG00000280018.3	-1.64028	-7.21	4.86e-11	1858
chr22	MKL1	ENSG00000196588.14	-0.34262	-7.21	4.88e-11	1860
		ENSG00000215641.8	-0.3498	-7.21	4.88e-11	1859
chr11	TMEM135	ENSG00000166575.16	-0.28621	-7.21	4.9e-11	1861
chr17	RARA-AS1	ENSG00000265666.1	-1.3911	-7.21	4.91e-11	1862
		ENSG00000229802.11	-0.46021	-7.21	4.98e-11	1863
chrX	EDA	ENSG00000158813.17	-0.47616	-7.21	5.01e-11	1864
chr3	ARPC4	ENSG00000241553.12	-0.32402	-7.21	5.01e-11	1865
chr7	TNRC18	ENSG00000182095.14	-0.45625	-7.2	5.14e-11	1866
chr1	BCL9	ENSG00000116128.10	-0.44003	-7.2	5.14e-11	1867
		ENSG00000276776.4	-1.37709	-7.2	5.27e-11	1868
chr16	SPATA2L	ENSG00000158792.15	-0.62706	-7.2	5.32e-11	1870
chr11		ENSG00000261578.1	-1.63308	-7.2	5.32e-11	1869
chr10	GPRIN2	ENSG00000204175.5	-1.38715	-7.2	5.34e-11	1871
chr1	AGL	ENSG00000162688.16	-0.45506	-7.19	5.39e-11	1872
chr3	ZKSCAN7	ENSG00000196345.12	-0.46645	-7.19	5.47e-11	1873
chr20	BMP2	ENSG00000125845.6	-0.7063	-7.19	5.63e-11	1874
chr19	ADGRL1	ENSG00000072071.16	-0.5171	-7.19	5.65e-11	1875
chr21	TMEM50B	ENSG00000142188.16	-0.31984	-7.18	5.75e-11	1876
		ENSG00000154783.11	-0.6858	-7.18	5.93e-11	1877
chr19	SAE1	ENSG00000142230.11	-0.23736	-7.18	5.96e-11	1878
chr2	ACTR3	ENSG00000115091.11	-0.29052	-7.18	5.97e-11	1879
chrX	ARMCX5	ENSG00000125962.14	-0.40549	-7.18	5.98e-11	1880
chr3	TADA3	ENSG00000171148.13	-0.31204	-7.17	6.14e-11	1881
chr12	ARHGEF25	ENSG00000240771.6	-0.37638	-7.17	6.18e-11	1882
chr5	GPX8	ENSG00000164294.13	-1.11377	-7.17	6.21e-11	1883
chr4	INTS12	ENSG00000138785.14	-0.29554	-7.16	6.41e-11	1884
chr19	TLE6	ENSG00000104953.19	-1.26835	-7.16	6.54e-11	1885
chrX	SHROOM2	ENSG00000146950.12	-0.3519	-7.16	6.6e-11	1886
chr6	ABCC10	ENSG00000124574.14	-0.3587	-7.16	6.62e-11	1887
		ENSG00000161036.12	-0.38861	-7.16	6.67e-11	1888
chr17		ENSG00000261888.1	-1.16046	-7.16	6.68e-11	1889
chr14	BMP4	ENSG00000125378.15	-1.12129	-7.15	6.99e-11	1890
chr5	LINC01470	ENSG00000249484.8	-1.96607	-7.15	7.03e-11	1891
chr13	BIVM	ENSG00000134897.13	-0.37443	-7.15	7.09e-11	1892
chr12	EPS8	ENSG00000151491.12	-0.4201	-7.15	7.11e-11	1893
chr2	SLC40A1	ENSG00000138449.10	-0.58023	-7.14	7.19e-11	1894
chr8		ENSG00000253641.5	-0.80956	-7.14	7.27e-11	1895
chr6	GOPC	ENSG00000047932.13	-0.3019	-7.14	7.3e-11	1896
chr11	LMO1	ENSG00000166407.13	-1.15018	-7.14	7.53e-11	1897
chr3	ARF4	ENSG00000168374.10	-0.28006	-7.13	7.64e-11	1898
chr17	PEMT	ENSG00000133027.17	-0.45782	-7.13	7.7e-11	1899
		ENSG00000263160.6	-0.31082	-7.13	7.74e-11	1900
chr7	VGF	ENSG00000128564.6	-1.08553	-7.13	7.83e-11	1901
chr6	CITED2	ENSG00000164442.9	-0.76107	-7.13	7.94e-11	1902
chr10	PLPP4	ENSG00000203805.10	-0.73135	-7.13	7.97e-11	1903
chr3	ANO10	ENSG00000160746.12	-0.2973	-7.13	7.99e-11	1904
		ENSG00000284024.1	-0.45119	-7.12	8.03e-11	1905
chr5	NDUFS4	ENSG00000164258.11	-0.36411	-7.12	8.24e-11	1906
chr7	ZNF789	ENSG00000198556.13	-0.34139	-7.11	8.57e-11	1907
chr7	EPDR1	ENSG00000086289.11	-0.49957	-7.11	8.63e-11	1908
chrX	RBM41	ENSG00000089682.16	-0.26192	-7.11	8.71e-11	1909
chr7	ARL4A	ENSG00000122644.12	-0.38065	-7.11	8.75e-11	1910
chr9	LAMC3	ENSG00000050555.17	-0.78208	-7.11	8.9e-11	1911
chr2	LRRFIP1	ENSG00000124831.18	-0.32571	-7.11	8.91e-11	1912
chr4	UBA6	ENSG00000033178.12	-0.3656	-7.11	8.97e-11	1913
chr19	UBE2S	ENSG00000108106.13	-0.41944	-7.1	9.14e-11	1914
chr3	DCBLD2	ENSG00000057019.15	-0.37408	-7.1	9.16e-11	1915
chr11	BIRC2	ENSG00000110330.8	-0.35128	-7.1	9.28e-11	1916
		ENSG00000161016.17	-0.36212	-7.1	9.33e-11	1917
chr17	KCNAB3	ENSG00000170049.9	-0.62006	-7.1	9.46e-11	1918
		ENSG00000206288.13	-0.44893	-7.1	9.47e-11	1919
		ENSG00000224399.11	-0.46088	-7.1	9.48e-11	1920
chr5		ENSG00000250387.2	-1.31243	-7.09	9.56e-11	1921
chr19	ZNF8	ENSG00000278129.1	-0.27033	-7.09	9.66e-11	1922
		ENSG00000275031.2	-0.66973	-7.08	1.03e-10	1923
chr6	ACAT2	ENSG00000120437.8	-0.59734	-7.08	1.05e-10	1924
chr9	TXN	ENSG00000136810.12	-0.47615	-7.08	1.05e-10	1927
chr16	C16orf74	ENSG00000154102.10	-0.71994	-7.08	1.05e-10	1926
chr2	FAR2P2	ENSG00000178162.8	-0.65035	-7.08	1.05e-10	1925
chr10	SFMBT2	ENSG00000198879.11	-0.33449	-7.08	1.05e-10	1928
chr19	ZNF45	ENSG00000124459.11	-0.30914	-7.08	1.06e-10	1929
chr14	GPHN	ENSG00000171723.15	-0.29525	-7.08	1.07e-10	1930
chr14	EVL	ENSG00000196405.12	-0.40699	-7.07	1.07e-10	1931
chr10	PLCE1	ENSG00000138193.15	-0.57456	-7.07	1.07e-10	1932
chr18	ARHGAP28	ENSG00000088756.12	-0.68639	-7.07	1.07e-10	1933
chr2		ENSG00000235499.1	-1.36759	-7.07	1.1e-10	1934
chr8	TSTA3	ENSG00000104522.15	-0.40382	-7.07	1.1e-10	1935
chr17	TIMP2	ENSG00000035862.12	-0.74885	-7.07	1.1e-10	1936
chr11	RASSF10	ENSG00000189431.7	-1.04879	-7.07	1.11e-10	1937
chr7	ZDHHC4	ENSG00000136247.14	-0.28037	-7.07	1.11e-10	1938
chr18	RAB31	ENSG00000168461.12	-0.63055	-7.07	1.12e-10	1939
chr22		ENSG00000236858.1	-1.5089	-7.07	1.12e-10	1940
chr4	CCDC158	ENSG00000163749.17	-0.92265	-7.07	1.12e-10	1941
chr19	ZNF428	ENSG00000131116.11	-0.396	-7.07	1.12e-10	1942
		ENSG00000166803.11	-1.38213	-7.06	1.14e-10	1944
chr2	SOWAHC	ENSG00000198142.4	-0.71323	-7.06	1.14e-10	1943
chr8	TMEM68	ENSG00000167904.14	-0.29711	-7.06	1.15e-10	1945
chr20	PXMP4	ENSG00000101417.11	-0.30347	-7.06	1.16e-10	1946
chr19	APC2	ENSG00000115266.11	-0.44308	-7.06	1.16e-10	1947
chr12	CDK2	ENSG00000123374.10	-0.85883	-7.06	1.19e-10	1948
chr9	DOLPP1	ENSG00000167130.17	-0.44965	-7.06	1.19e-10	1949
		ENSG00000065135.10	-0.3387	-7.05	1.2e-10	1950
chr19	ASNA1	ENSG00000198356.11	-0.27133	-7.05	1.22e-10	1951
chr1	BLACAT1	ENSG00000281406.1	-1.27981	-7.05	1.24e-10	1952
chr22	SAMM50	ENSG00000100347.14	-0.24035	-7.05	1.24e-10	1953
chr15	CIB2	ENSG00000136425.12	-0.69017	-7.05	1.25e-10	1954
chr10	GLRX3	ENSG00000108010.11	-0.258	-7.04	1.26e-10	1955
chr15	CSK	ENSG00000103653.16	-0.35987	-7.04	1.27e-10	1956
chr22	SSTR3	ENSG00000278195.1	-1.27678	-7.04	1.27e-10	1957
chr16	RNF40	ENSG00000103549.21	-0.29419	-7.04	1.29e-10	1958
chr12	SPRYD4	ENSG00000176422.13	-0.31708	-7.04	1.29e-10	1959
		ENSG00000278243.2	-0.42507	-7.04	1.3e-10	1960
chr13	GJB2	ENSG00000165474.5	-1.11767	-7.04	1.31e-10	1961
chr20	ZNF512B	ENSG00000196700.8	-0.40548	-7.04	1.31e-10	1962
chr17	TMUB2	ENSG00000168591.15	-0.2665	-7.04	1.33e-10	1963
chr2	KCNH7	ENSG00000184611.11	-0.52837	-7.04	1.33e-10	1964
chr19	ERCC2	ENSG00000104884.14	-0.29728	-7.03	1.34e-10	1965
chr1	RAB7B	ENSG00000276600.4	-1.34319	-7.03	1.36e-10	1966
chr8	POLR3D	ENSG00000168495.12	-0.29238	-7.03	1.37e-10	1967
chr4	TBC1D14	ENSG00000132405.18	-0.23045	-7.03	1.38e-10	1968
chr7	ZNF107	ENSG00000196247.11	-0.36461	-7.03	1.39e-10	1969
chr21	COL6A1	ENSG00000142156.14	-0.53818	-7.03	1.39e-10	1970
chr10	LINC00865	ENSG00000232229.5	-1.08766	-7.03	1.4e-10	1971
chr1	ARPC5	ENSG00000162704.15	-0.42786	-7.02	1.42e-10	1972
chr8	ANKRD46	ENSG00000186106.11	-0.36984	-7.02	1.43e-10	1973
chr4	ABCE1	ENSG00000164163.10	-0.33208	-7.02	1.43e-10	1974
chr17		ENSG00000271851.1	-0.60606	-7.02	1.46e-10	1975
chr19	ZNF433	ENSG00000197647.11	-0.34609	-7.02	1.47e-10	1976
chr19	BTBD2	ENSG00000133243.8	-0.507	-7.02	1.48e-10	1977
chr5	CCDC112	ENSG00000164221.12	-0.40549	-7.02	1.48e-10	1978
chr13	NUP58	ENSG00000139496.15	-0.24577	-7.01	1.51e-10	1979
chr2	POMC	ENSG00000115138.10	-1.13374	-7.01	1.51e-10	1980
chr2	NCK2	ENSG00000071051.13	-0.39627	-7.01	1.51e-10	1981
chr3	CADPS	ENSG00000163618.17	-0.62806	-7.01	1.54e-10	1982
chr3	SIDT1	ENSG00000072858.10	-0.969	-7.01	1.56e-10	1983
chr7	COL26A1	ENSG00000160963.13	-0.90022	-7.01	1.57e-10	1984
chr1	GBP6	ENSG00000183347.14	-1.84452	-7	1.63e-10	1985
chr12	STRAP	ENSG00000023734.10	-0.22963	-7	1.63e-10	1986
chr4	CCNA2	ENSG00000145386.9	-0.8293	-7	1.64e-10	1987
chr22	RHBDD3	ENSG00000100263.13	-0.40479	-7	1.66e-10	1988
chr7	EPHB4	ENSG00000196411.9	-0.66026	-6.99	1.73e-10	1989
chr14	ADCK1	ENSG00000063761.15	-0.42564	-6.99	1.73e-10	1990
chr3	OXSR1	ENSG00000172939.8	-0.26783	-6.99	1.73e-10	1991
chr15	RASGRF1	ENSG00000058335.15	-0.82699	-6.99	1.74e-10	1992
chr5	ZNF300P1	ENSG00000197083.11	-0.85467	-6.99	1.76e-10	1993
chr18	ABHD3	ENSG00000158201.9	-0.62818	-6.99	1.78e-10	1994
chr9	DIRAS2	ENSG00000165023.6	-0.79384	-6.98	1.78e-10	1995
chr2	SH3RF3-AS1	ENSG00000259863.1	-1.47753	-6.98	1.78e-10	1996
		ENSG00000138759.18	-0.91631	-6.98	1.82e-10	1997
chr20	CHMP4B	ENSG00000101421.3	-0.20592	-6.98	1.87e-10	1998
[truncated: 4,808 more rows]
