# Supplementary material for: Variation in TAF1 Expression in Female Carrier-Induced Pluripotent Stem Cells and Human Brain Ontogeny Has Implications for Adult Neostriatum Vulnerability in X-Linked Dystonia Parkinsonism
Source: eNeuro. 2022 Aug 17;9(4):ENEURO.0129-22.2022. doi: 10.1523/ENEURO.0129-22.2022 (PMC9428949; doi:10.1523/ENEURO.0129-22.2022)
Supplement: Extended Data Figure 5-4 — Differential residualized expression of TAF1 exons over the life span. Caudate nucleus, DLPFC and hippocampus samples from neurotypical control individuals from the BrainSeq Consortium (Collado-Torres et al., 2019; Benjamin et al., 2020) were divided into five age groups: (PRE) prenatal; (A) 0–15 years; (B) 16–30 years; (C) 31–51 years; (D) older than 51 years. Ten pairwise comparisons were performed among age groups for every TAF1 exon passing a low expression filter (PRE vs A, PRE vs B, PRE vs C; PRE vs D; A vs B, A vs C, A vs D; B vs C, B vs D; C vs D). Download Figure 5-4, XLS file. [file enu-eN-NWR-0129-22-s04.xls]

## Sheet: Read me
Differential residualized expression of TAF1 exons over the life span.
Samples:	caudate nucleus, DLPFC, and hippocampus of neurotypical control individuals [BrainSeq Consortium dataset (Benjamin et al., 2020; Collado-Torres et al., 2019)]
Age groups:	PRE = prenatal;
	A = 0-15 years;
	B = 16-30 years;
	C = 31-51 years;
	D = >51 years
Pairwose comparisons:	PRE vs A
	PRE vs B
	PRE vs C
	PRE vs D
	A vs B
	A vs C
	A vs D
	B vs C
	B vs D
	C vs D

## Sheet: Comparisons among age groups
Feature	No.	Geneid	Start	End	logFC	t	P.Value	adj.P.Val	Comparison	Tissue
ENSE00002057736	1	ENSG00000147133.15	71366357	71366494
ENSE00001693606	2	ENSG00000147133.15	71367499	71367613	-0.170084	-2.21814	0.0274961	0.0583586	A_vs_B	caudate
ENSE00001693606	2	ENSG00000147133.15	71367499	71367613	-0.128879	-1.90222	0.0583578	0.100219	A_vs_C	caudate
ENSE00001693606	2	ENSG00000147133.15	71367499	71367613	-0.181835	-2.65346	0.00850762	0.0188133	A_vs_D	caudate
ENSE00001693606	2	ENSG00000147133.15	71367499	71367613	0.0412052	0.736497	0.462159	0.857181	B_vs_C	caudate
ENSE00001693606	2	ENSG00000147133.15	71367499	71367613	-0.0117512	-0.206328	0.836712	0.906157	B_vs_D	caudate
ENSE00001693606	2	ENSG00000147133.15	71367499	71367613	-0.0529564	-1.24675	0.213722	0.463488	C_vs_D	caudate
ENSE00001693606	2	ENSG00000147133.15	71367499	71367613	-0.0388345	-0.57524	0.5656	0.668288	A_vs_B	DLPFC
ENSE00001693606	2	ENSG00000147133.15	71367499	71367613	0.0402698	0.653457	0.514009	0.595833	A_vs_C	DLPFC
ENSE00001693606	2	ENSG00000147133.15	71367499	71367613	-0.0135034	-0.212555	0.831832	0.869797	A_vs_D	DLPFC
ENSE00001693606	2	ENSG00000147133.15	71367499	71367613	0.591241	6.91528	3.28e-11	7.6e-11	A_vs_PRE	DLPFC
ENSE00001693606	2	ENSG00000147133.15	71367499	71367613	0.0791043	1.42193	0.156181	0.494156	B_vs_C	DLPFC
ENSE00001693606	2	ENSG00000147133.15	71367499	71367613	0.0253311	0.428311	0.668761	0.825071	B_vs_D	DLPFC
ENSE00001693606	2	ENSG00000147133.15	71367499	71367613	0.630076	7.66581	3.09e-13	6.76e-13	B_vs_PRE	DLPFC
ENSE00001693606	2	ENSG00000147133.15	71367499	71367613	-0.0537731	-1.11823	0.264448	0.840469	C_vs_D	DLPFC
ENSE00001693606	2	ENSG00000147133.15	71367499	71367613	0.550971	6.94858	2.68e-11	5.16e-11	C_vs_PRE	DLPFC
ENSE00001693606	2	ENSG00000147133.15	71367499	71367613	0.604745	7.58306	5.24e-13	1.09e-12	D_vs_PRE	DLPFC
ENSE00001693606	2	ENSG00000147133.15	71367499	71367613	-0.0108568	-0.173275	0.862574	0.928593	A_vs_B	hippocampus
ENSE00001693606	2	ENSG00000147133.15	71367499	71367613	0.00288093	0.0483909	0.961443	0.982846	A_vs_C	hippocampus
ENSE00001693606	2	ENSG00000147133.15	71367499	71367613	-0.0169249	-0.232718	0.816168	0.908883	A_vs_D	hippocampus
ENSE00001693606	2	ENSG00000147133.15	71367499	71367613	0.646291	6.81167	6.98e-11	2.23e-10	A_vs_PRE	hippocampus
ENSE00001693606	2	ENSG00000147133.15	71367499	71367613	0.0137378	0.281183	0.7788	0.904594	B_vs_C	hippocampus
ENSE00001693606	2	ENSG00000147133.15	71367499	71367613	-0.00606804	-0.0934489	0.925621	0.965669	B_vs_D	hippocampus
ENSE00001693606	2	ENSG00000147133.15	71367499	71367613	0.657148	7.09096	1.32e-11	3.71e-11	B_vs_PRE	hippocampus
ENSE00001693606	2	ENSG00000147133.15	71367499	71367613	-0.0198058	-0.348956	0.727412	0.964021	C_vs_D	hippocampus
ENSE00001693606	2	ENSG00000147133.15	71367499	71367613	0.643411	6.76347	9.26e-11	2.55e-10	C_vs_PRE	hippocampus
ENSE00001693606	2	ENSG00000147133.15	71367499	71367613	0.663216	6.37034	8.83e-10	2.48e-09	D_vs_PRE	hippocampus
ENSE00001806491	3	ENSG00000147133.15	71368054	71368170	-0.206594	-3.0485	0.00256153	0.00786377	A_vs_B	caudate
ENSE00001806491	3	ENSG00000147133.15	71368054	71368170	-0.169393	-2.83848	0.00492714	0.0118088	A_vs_C	caudate
ENSE00001806491	3	ENSG00000147133.15	71368054	71368170	-0.196982	-3.26945	0.00123806	0.003441	A_vs_D	caudate
ENSE00001806491	3	ENSG00000147133.15	71368054	71368170	0.0372015	0.753094	0.452143	0.852899	B_vs_C	caudate
ENSE00001806491	3	ENSG00000147133.15	71368054	71368170	0.00961208	0.191271	0.848478	0.913181	B_vs_D	caudate
ENSE00001806491	3	ENSG00000147133.15	71368054	71368170	-0.0275895	-0.738141	0.461161	0.68581	C_vs_D	caudate
ENSE00001806491	3	ENSG00000147133.15	71368054	71368170	-0.0280126	-0.486151	0.627248	0.720859	A_vs_B	DLPFC
ENSE00001806491	3	ENSG00000147133.15	71368054	71368170	0.0328562	0.625366	0.532251	0.612869	A_vs_C	DLPFC
ENSE00001806491	3	ENSG00000147133.15	71368054	71368170	0.0899421	1.66776	0.0965049	0.143445	A_vs_D	DLPFC
ENSE00001806491	3	ENSG00000147133.15	71368054	71368170	0.551773	7.51341	8.16e-13	2.08e-12	A_vs_PRE	DLPFC
ENSE00001806491	3	ENSG00000147133.15	71368054	71368170	0.0608688	1.28246	0.200762	0.555119	B_vs_C	DLPFC
ENSE00001806491	3	ENSG00000147133.15	71368054	71368170	0.117955	2.34207	0.0198923	0.0907577	B_vs_D	DLPFC
ENSE00001806491	3	ENSG00000147133.15	71368054	71368170	0.579786	8.2276	7.75e-15	1.84e-14	B_vs_PRE	DLPFC
ENSE00001806491	3	ENSG00000147133.15	71368054	71368170	0.057086	1.3957	0.163932	0.771309	C_vs_D	DLPFC
ENSE00001806491	3	ENSG00000147133.15	71368054	71368170	0.518917	7.6314	3.85e-13	8.08e-13	C_vs_PRE	DLPFC
ENSE00001806491	3	ENSG00000147133.15	71368054	71368170	0.461831	6.76089	8.23e-11	1.54e-10	D_vs_PRE	DLPFC
ENSE00001806491	3	ENSG00000147133.15	71368054	71368170	-0.060783	-1.0928	0.275522	0.481414	A_vs_B	hippocampus
ENSE00001806491	3	ENSG00000147133.15	71368054	71368170	1.25e-05	0.000239232	0.999809	0.999924	A_vs_C	hippocampus
ENSE00001806491	3	ENSG00000147133.15	71368054	71368170	0.0826636	1.30709	0.192367	0.394057	A_vs_D	hippocampus
ENSE00001806491	3	ENSG00000147133.15	71368054	71368170	0.486481	5.78041	2.18e-08	5.52e-08	A_vs_PRE	hippocampus
ENSE00001806491	3	ENSG00000147133.15	71368054	71368170	0.0607956	1.40628	0.160866	0.420233	B_vs_C	hippocampus
ENSE00001806491	3	ENSG00000147133.15	71368054	71368170	0.143447	2.52216	0.0122772	0.0880668	B_vs_D	hippocampus
ENSE00001806491	3	ENSG00000147133.15	71368054	71368170	0.547264	6.65634	1.73e-10	4.46e-10	B_vs_PRE	hippocampus
ENSE00001806491	3	ENSG00000147133.15	71368054	71368170	0.0826511	1.66952	0.096249	0.7412	C_vs_D	hippocampus
ENSE00001806491	3	ENSG00000147133.15	71368054	71368170	0.486469	5.77301	2.27e-08	5.18e-08	C_vs_PRE	hippocampus
ENSE00001806491	3	ENSG00000147133.15	71368054	71368170	0.403818	4.40091	1.59e-05	3.04e-05	D_vs_PRE	hippocampus
ENSE00001762844	4	ENSG00000147133.15	71375167	71375286	-0.20987	-3.06908	0.00239781	0.00744079	A_vs_B	caudate
ENSE00001762844	4	ENSG00000147133.15	71375167	71375286	-0.127075	-2.10792	0.0360913	0.0664618	A_vs_C	caudate
ENSE00001762844	4	ENSG00000147133.15	71375167	71375286	-0.173076	-2.84438	0.00483972	0.0114854	A_vs_D	caudate
ENSE00001762844	4	ENSG00000147133.15	71375167	71375286	0.0827952	1.66051	0.0981373	0.600371	B_vs_C	caudate
ENSE00001762844	4	ENSG00000147133.15	71375167	71375286	0.0367943	0.725406	0.468921	0.639971	B_vs_D	caudate
ENSE00001762844	4	ENSG00000147133.15	71375167	71375286	-0.046001	-1.21848	0.224256	0.475241	C_vs_D	caudate
ENSE00001762844	4	ENSG00000147133.15	71375167	71375286	0.00489495	0.0877989	0.930101	0.952933	A_vs_B	DLPFC
ENSE00001762844	4	ENSG00000147133.15	71375167	71375286	0.0983721	1.93721	0.0537459	0.0880972	A_vs_C	DLPFC
ENSE00001762844	4	ENSG00000147133.15	71375167	71375286	0.15127	2.90644	0.00395382	0.0083107	A_vs_D	DLPFC
ENSE00001762844	4	ENSG00000147133.15	71375167	71375286	0.583834	8.28034	5.44e-15	1.59e-14	A_vs_PRE	DLPFC
ENSE00001762844	4	ENSG00000147133.15	71375167	71375286	0.0934772	2.03636	0.0426745	0.262429	B_vs_C	DLPFC
ENSE00001762844	4	ENSG00000147133.15	71375167	71375286	0.146375	3.00705	0.0028824	0.0226774	B_vs_D	DLPFC
ENSE00001762844	4	ENSG00000147133.15	71375167	71375286	0.578939	8.53752	9.52e-16	2.37e-15	B_vs_PRE	DLPFC
ENSE00001762844	4	ENSG00000147133.15	71375167	71375286	0.0528983	1.3392	0.181613	0.785565	C_vs_D	DLPFC
ENSE00001762844	4	ENSG00000147133.15	71375167	71375286	0.485462	7.42528	1.42e-12	2.91e-12	C_vs_PRE	DLPFC
ENSE00001762844	4	ENSG00000147133.15	71375167	71375286	0.432563	6.58755	2.27e-10	4.16e-10	D_vs_PRE	DLPFC
ENSE00001762844	4	ENSG00000147133.15	71375167	71375286	-0.096345	-1.62471	0.105468	0.265718	A_vs_B	hippocampus
ENSE00001762844	4	ENSG00000147133.15	71375167	71375286	0.0295281	0.529003	0.597266	0.781237	A_vs_C	hippocampus
ENSE00001762844	4	ENSG00000147133.15	71375167	71375286	0.113071	1.68136	0.0939246	0.246781	A_vs_D	hippocampus
ENSE00001762844	4	ENSG00000147133.15	71375167	71375286	0.539231	6.04452	5.33e-09	1.43e-08	A_vs_PRE	hippocampus
ENSE00001762844	4	ENSG00000147133.15	71375167	71375286	0.125873	2.73277	0.00672267	0.0806968	B_vs_C	hippocampus
ENSE00001762844	4	ENSG00000147133.15	71375167	71375286	0.209416	3.45943	0.000634962	0.0166962	B_vs_D	hippocampus
ENSE00001762844	4	ENSG00000147133.15	71375167	71375286	0.635576	7.28422	4.09e-12	1.19e-11	B_vs_PRE	hippocampus
ENSE00001762844	4	ENSG00000147133.15	71375167	71375286	0.0835427	1.58659	0.113853	0.754082	C_vs_D	hippocampus
ENSE00001762844	4	ENSG00000147133.15	71375167	71375286	0.509703	5.70169	3.29e-08	7.42e-08	C_vs_PRE	hippocampus
ENSE00001762844	4	ENSG00000147133.15	71375167	71375286	0.42616	4.37711	1.76e-05	3.35e-05	D_vs_PRE	hippocampus
ENSE00001615535	5	ENSG00000147133.15	71376950	71377191	-0.273429	-3.73521	0.000235146	0.00101426	A_vs_B	caudate
ENSE00001615535	5	ENSG00000147133.15	71376950	71377191	-0.236037	-3.66647	0.000303748	0.00100756	A_vs_C	caudate
ENSE00001615535	5	ENSG00000147133.15	71376950	71377191	-0.226149	-3.47996	0.000597013	0.00179942	A_vs_D	caudate
ENSE00001615535	5	ENSG00000147133.15	71376950	71377191	0.0373922	0.701032	0.483972	0.866524	B_vs_C	caudate
ENSE00001615535	5	ENSG00000147133.15	71376950	71377191	0.0472802	0.87138	0.384431	0.564098	B_vs_D	caudate
ENSE00001615535	5	ENSG00000147133.15	71376950	71377191	0.00988799	0.245251	0.806475	0.907332	C_vs_D	caudate
ENSE00001615535	5	ENSG00000147133.15	71376950	71377191	-0.0150148	-0.248719	0.803764	0.862129	A_vs_B	DLPFC
ENSE00001615535	5	ENSG00000147133.15	71376950	71377191	0.0772928	1.40701	0.160555	0.226654	A_vs_C	DLPFC
ENSE00001615535	5	ENSG00000147133.15	71376950	71377191	0.0965985	1.70903	0.0885756	0.133044	A_vs_D	DLPFC
ENSE00001615535	5	ENSG00000147133.15	71376950	71377191	0.398935	5.16575	4.61e-07	8.26e-07	A_vs_PRE	DLPFC
ENSE00001615535	5	ENSG00000147133.15	71376950	71377191	0.0923076	1.85775	0.064276	0.322024	B_vs_C	DLPFC
ENSE00001615535	5	ENSG00000147133.15	71376950	71377191	0.111613	2.11497	0.0353336	0.134737	B_vs_D	DLPFC
ENSE00001615535	5	ENSG00000147133.15	71376950	71377191	0.41395	5.59212	5.42e-08	9.1e-08	B_vs_PRE	DLPFC
ENSE00001615535	5	ENSG00000147133.15	71376950	71377191	0.0193058	0.450847	0.652456	0.955879	C_vs_D	DLPFC
ENSE00001615535	5	ENSG00000147133.15	71376950	71377191	0.321642	4.50365	9.89e-06	1.45e-05	C_vs_PRE	DLPFC
ENSE00001615535	5	ENSG00000147133.15	71376950	71377191	0.302336	4.21215	3.43e-05	4.87e-05	D_vs_PRE	DLPFC
ENSE00001615535	5	ENSG00000147133.15	71376950	71377191	-0.0680541	-1.24532	0.214163	0.413113	A_vs_B	hippocampus
ENSE00001615535	5	ENSG00000147133.15	71376950	71377191	0.0453427	0.883262	0.377932	0.606051	A_vs_C	hippocampus
ENSE00001615535	5	ENSG00000147133.15	71376950	71377191	0.0836041	1.34937	0.178422	0.375637	A_vs_D	hippocampus
ENSE00001615535	5	ENSG00000147133.15	71376950	71377191	0.241133	2.89887	0.00407338	0.00605416	A_vs_PRE	hippocampus
ENSE00001615535	5	ENSG00000147133.15	71376950	71377191	0.113397	2.67367	0.00799034	0.0883158	B_vs_C	hippocampus
ENSE00001615535	5	ENSG00000147133.15	71376950	71377191	0.151658	2.71902	0.00700013	0.0632952	B_vs_D	hippocampus
ENSE00001615535	5	ENSG00000147133.15	71376950	71377191	0.309187	3.80948	0.000174824	0.000281073	B_vs_PRE	hippocampus
ENSE00001615535	5	ENSG00000147133.15	71376950	71377191	0.0382614	0.789037	0.430828	0.900834	C_vs_D	hippocampus
ENSE00001615535	5	ENSG00000147133.15	71376950	71377191	0.195791	2.35515	0.0192783	0.0255947	C_vs_PRE	hippocampus
ENSE00001615535	5	ENSG00000147133.15	71376950	71377191	0.157529	1.74182	0.0827545	0.103285	D_vs_PRE	hippocampus
ENSE00001657433	6	ENSG00000147133.15	71377603	71377821	-0.247242	-3.16734	0.00174104	0.00566293	A_vs_B	caudate
ENSE00001657433	6	ENSG00000147133.15	71377603	71377821	-0.210577	-3.06869	0.00240083	0.00627857	A_vs_C	caudate
ENSE00001657433	6	ENSG00000147133.15	71377603	71377821	-0.198445	-2.86417	0.00455713	0.0108915	A_vs_D	caudate
ENSE00001657433	6	ENSG00000147133.15	71377603	71377821	0.0366645	0.644695	0.51975	0.880864	B_vs_C	caudate
ENSE00001657433	6	ENSG00000147133.15	71377603	71377821	0.0487966	0.843418	0.399848	0.578854	B_vs_D	caudate
ENSE00001657433	6	ENSG00000147133.15	71377603	71377821	0.012132	0.282267	0.777986	0.892117	C_vs_D	caudate
ENSE00001657433	6	ENSG00000147133.15	71377603	71377821	-0.0300505	-0.516321	0.606046	0.703095	A_vs_B	DLPFC
ENSE00001657433	6	ENSG00000147133.15	71377603	71377821	0.0326927	0.616832	0.537857	0.61805	A_vs_C	DLPFC
ENSE00001657433	6	ENSG00000147133.15	71377603	71377821	0.0816192	1.49794	0.135297	0.192211	A_vs_D	DLPFC
ENSE00001657433	6	ENSG00000147133.15	71377603	71377821	0.35165	4.70789	3.98e-06	6.69e-06	A_vs_PRE	DLPFC
ENSE00001657433	6	ENSG00000147133.15	71377603	71377821	0.0627433	1.3094	0.191493	0.544101	B_vs_C	DLPFC
ENSE00001657433	6	ENSG00000147133.15	71377603	71377821	0.11167	2.19493	0.0290061	0.117437	B_vs_D	DLPFC
ENSE00001657433	6	ENSG00000147133.15	71377603	71377821	0.3817	5.33625	1.99e-07	3.24e-07	B_vs_PRE	DLPFC
ENSE00001657433	6	ENSG00000147133.15	71377603	71377821	0.0489265	1.18479	0.237124	0.822172	C_vs_D	DLPFC
ENSE00001657433	6	ENSG00000147133.15	71377603	71377821	0.318957	4.61991	5.91e-06	8.77e-06	C_vs_PRE	DLPFC
ENSE00001657433	6	ENSG00000147133.15	71377603	71377821	0.270031	3.89262	0.000124567	0.000171752	D_vs_PRE	DLPFC
ENSE00001657433	6	ENSG00000147133.15	71377603	71377821	-0.0125309	-0.21856	0.827169	0.909181	A_vs_B	hippocampus
ENSE00001657433	6	ENSG00000147133.15	71377603	71377821	0.0903	1.67832	0.0945185	0.255365	A_vs_C	hippocampus
ENSE00001657433	6	ENSG00000147133.15	71377603	71377821	0.197636	3.04926	0.00253737	0.0197004	A_vs_D	hippocampus
ENSE00001657433	6	ENSG00000147133.15	71377603	71377821	0.44304	5.08353	7.21e-07	1.58e-06	A_vs_PRE	hippocampus
ENSE00001657433	6	ENSG00000147133.15	71377603	71377821	0.102831	2.3119	0.0215859	0.147756	B_vs_C	hippocampus
ENSE00001657433	6	ENSG00000147133.15	71377603	71377821	0.210167	3.59811	0.000385407	0.0127248	B_vs_D	hippocampus
ENSE00001657433	6	ENSG00000147133.15	71377603	71377821	0.455571	5.35589	1.91e-07	3.92e-07	B_vs_PRE	hippocampus
ENSE00001657433	6	ENSG00000147133.15	71377603	71377821	0.107336	2.11497	0.0354094	0.693245	C_vs_D	hippocampus
ENSE00001657433	6	ENSG00000147133.15	71377603	71377821	0.35274	4.04954	6.83e-05	0.000115887	C_vs_PRE	hippocampus
ENSE00001657433	6	ENSG00000147133.15	71377603	71377821	0.245405	2.5911	0.0101218	0.0142993	D_vs_PRE	hippocampus
ENSE00001610045	7	ENSG00000147133.15	71378235	71378453	-0.288742	-3.86114	0.000145718	0.000670764	A_vs_B	caudate
ENSE00001610045	7	ENSG00000147133.15	71378235	71378453	-0.218469	-3.32334	0.00103071	0.00298267	A_vs_C	caudate
ENSE00001610045	7	ENSG00000147133.15	71378235	71378453	-0.227228	-3.42304	0.000729718	0.0021488	A_vs_D	caudate
ENSE00001610045	7	ENSG00000147133.15	71378235	71378453	0.0702734	1.28984	0.198368	0.713639	B_vs_C	caudate
ENSE00001610045	7	ENSG00000147133.15	71378235	71378453	0.0615139	1.10981	0.268211	0.447799	B_vs_D	caudate
ENSE00001610045	7	ENSG00000147133.15	71378235	71378453	-0.00875948	-0.212726	0.831724	0.920702	C_vs_D	caudate
ENSE00001610045	7	ENSG00000147133.15	71378235	71378453	-0.0845597	-1.48827	0.137827	0.22002	A_vs_B	DLPFC
ENSE00001610045	7	ENSG00000147133.15	71378235	71378453	0.000906305	0.0175041	0.986047	0.989528	A_vs_C	DLPFC
ENSE00001610045	7	ENSG00000147133.15	71378235	71378453	0.0587953	1.10301	0.27099	0.347983	A_vs_D	DLPFC
ENSE00001610045	7	ENSG00000147133.15	71378235	71378453	0.283599	3.89369	0.000124047	0.000188083	A_vs_PRE	DLPFC
ENSE00001610045	7	ENSG00000147133.15	71378235	71378453	0.085466	1.82658	0.0688492	0.333004	B_vs_C	DLPFC
ENSE00001610045	7	ENSG00000147133.15	71378235	71378453	0.143355	2.88379	0.00424047	0.0300688	B_vs_D	DLPFC
ENSE00001610045	7	ENSG00000147133.15	71378235	71378453	0.368159	5.27655	2.68e-07	4.33e-07	B_vs_PRE	DLPFC
ENSE00001610045	7	ENSG00000147133.15	71378235	71378453	0.057889	1.43386	0.152751	0.763539	C_vs_D	DLPFC
ENSE00001610045	7	ENSG00000147133.15	71378235	71378453	0.282693	4.1975	3.65e-05	5.2e-05	C_vs_PRE	DLPFC
ENSE00001610045	7	ENSG00000147133.15	71378235	71378453	0.224804	3.32085	0.00101904	0.00133457	D_vs_PRE	DLPFC
ENSE00001610045	7	ENSG00000147133.15	71378235	71378453	-0.0464688	-0.802007	0.423301	0.623701	A_vs_B	hippocampus
ENSE00001610045	7	ENSG00000147133.15	71378235	71378453	0.0504111	0.927422	0.35459	0.584209	A_vs_C	hippocampus
ENSE00001610045	7	ENSG00000147133.15	71378235	71378453	0.160132	2.44313	0.015244	0.0714045	A_vs_D	hippocampus
ENSE00001610045	7	ENSG00000147133.15	71378235	71378453	0.422386	4.79068	2.83e-06	5.88e-06	A_vs_PRE	hippocampus
ENSE00001610045	7	ENSG00000147133.15	71378235	71378453	0.0968799	2.15557	0.0320593	0.181632	B_vs_C	hippocampus
ENSE00001610045	7	ENSG00000147133.15	71378235	71378453	0.2066	3.49855	0.000552405	0.0155011	B_vs_D	hippocampus
ENSE00001610045	7	ENSG00000147133.15	71378235	71378453	0.468855	5.4497	1.2e-07	2.49e-07	B_vs_PRE	hippocampus
ENSE00001610045	7	ENSG00000147133.15	71378235	71378453	0.10972	2.13842	0.0334398	0.68991	C_vs_D	hippocampus
ENSE00001610045	7	ENSG00000147133.15	71378235	71378453	0.371975	4.22224	3.37e-05	5.89e-05	C_vs_PRE	hippocampus
ENSE00001610045	7	ENSG00000147133.15	71378235	71378453	0.262255	2.73744	0.00663078	0.0095758	D_vs_PRE	hippocampus
ENSE00001671320	8	ENSG00000147133.15	71378824	71379031	-0.278517	-3.9579	0.000100043	0.000483854	A_vs_B	caudate
ENSE00001671320	8	ENSG00000147133.15	71378824	71379031	-0.204394	-3.30418	0.00110041	0.00316114	A_vs_C	caudate
ENSE00001671320	8	ENSG00000147133.15	71378824	71379031	-0.1958	-3.13474	0.00193775	0.00511349	A_vs_D	caudate
ENSE00001671320	8	ENSG00000147133.15	71378824	71379031	0.0741236	1.4458	0.149557	0.663227	B_vs_C	caudate
ENSE00001671320	8	ENSG00000147133.15	71378824	71379031	0.0827168	1.58593	0.114091	0.255702	B_vs_D	caudate
ENSE00001671320	8	ENSG00000147133.15	71378824	71379031	0.00859323	0.221781	0.824676	0.916871	C_vs_D	caudate
ENSE00001671320	8	ENSG00000147133.15	71378824	71379031	0.00729529	0.126036	0.899796	0.931626	A_vs_B	DLPFC
ENSE00001671320	8	ENSG00000147133.15	71378824	71379031	0.0310283	0.587576	0.5573	0.635703	A_vs_C	DLPFC
ENSE00001671320	8	ENSG00000147133.15	71378824	71379031	0.0647143	1.18987	0.235126	0.30896	A_vs_D	DLPFC
ENSE00001671320	8	ENSG00000147133.15	71378824	71379031	0.404602	5.45578	1.09e-07	2.03e-07	A_vs_PRE	DLPFC
ENSE00001671320	8	ENSG00000147133.15	71378824	71379031	0.023733	0.497676	0.619111	0.870711	B_vs_C	DLPFC
ENSE00001671320	8	ENSG00000147133.15	71378824	71379031	0.057419	1.13307	0.258174	0.485854	B_vs_D	DLPFC
ENSE00001671320	8	ENSG00000147133.15	71378824	71379031	0.397306	5.5917	5.43e-08	9.12e-08	B_vs_PRE	DLPFC
ENSE00001671320	8	ENSG00000147133.15	71378824	71379031	0.033686	0.817905	0.414121	0.897447	C_vs_D	DLPFC
ENSE00001671320	8	ENSG00000147133.15	71378824	71379031	0.373573	5.4459	1.15e-07	1.85e-07	C_vs_PRE	DLPFC
ENSE00001671320	8	ENSG00000147133.15	71378824	71379031	0.339887	4.92882	1.43e-06	2.18e-06	D_vs_PRE	DLPFC
ENSE00001671320	8	ENSG00000147133.15	71378824	71379031	-0.0501752	-0.893228	0.372583	0.578125	A_vs_B	hippocampus
ENSE00001671320	8	ENSG00000147133.15	71378824	71379031	0.0467057	0.886335	0.376278	0.604497	A_vs_C	hippocampus
ENSE00001671320	8	ENSG00000147133.15	71378824	71379031	0.088109	1.38536	0.167161	0.359947	A_vs_D	hippocampus
ENSE00001671320	8	ENSG00000147133.15	71378824	71379031	0.314706	3.67652	0.000288639	0.000487058	A_vs_PRE	hippocampus
ENSE00001671320	8	ENSG00000147133.15	71378824	71379031	0.0968809	2.22347	0.0270666	0.166471	B_vs_C	hippocampus
ENSE00001671320	8	ENSG00000147133.15	71378824	71379031	0.138284	2.41403	0.0164869	0.10419	B_vs_D	hippocampus
ENSE00001671320	8	ENSG00000147133.15	71378824	71379031	0.364881	4.36972	1.82e-05	3.18e-05	B_vs_PRE	hippocampus
ENSE00001671320	8	ENSG00000147133.15	71378824	71379031	0.0414032	0.831785	0.406314	0.894255	C_vs_D	hippocampus
ENSE00001671320	8	ENSG00000147133.15	71378824	71379031	0.268	3.13421	0.00192607	0.0028483	C_vs_PRE	hippocampus
ENSE00001671320	8	ENSG00000147133.15	71378824	71379031	0.226597	2.43664	0.0155139	0.0214292	D_vs_PRE	hippocampus
ENSE00001748084	9	ENSG00000147133.15	71381743	71381919	-0.166089	-2.32535	0.0209007	0.0464295	A_vs_B	caudate
ENSE00001748084	9	ENSG00000147133.15	71381743	71381919	-0.120494	-1.91663	0.0564912	0.0975027	A_vs_C	caudate
ENSE00001748084	9	ENSG00000147133.15	71381743	71381919	-0.107389	-1.69243	0.0918815	0.146474	A_vs_D	caudate
ENSE00001748084	9	ENSG00000147133.15	71381743	71381919	0.0455952	0.875882	0.381983	0.821969	B_vs_C	caudate
ENSE00001748084	9	ENSG00000147133.15	71381743	71381919	0.0586995	1.10852	0.268763	0.448327	B_vs_D	caudate
ENSE00001748084	9	ENSG00000147133.15	71381743	71381919	0.0131043	0.332856	0.739538	0.870223	C_vs_D	caudate
ENSE00001748084	9	ENSG00000147133.15	71381743	71381919	-0.0508434	-0.899347	0.369256	0.483099	A_vs_B	DLPFC
ENSE00001748084	9	ENSG00000147133.15	71381743	71381919	-0.00677115	-0.131441	0.895523	0.920542	A_vs_C	DLPFC
ENSE00001748084	9	ENSG00000147133.15	71381743	71381919	-0.00273064	-0.0514817	0.958979	0.969068	A_vs_D	DLPFC
ENSE00001748084	9	ENSG00000147133.15	71381743	71381919	0.384008	5.30124	2.37e-07	4.32e-07	A_vs_PRE	DLPFC
ENSE00001748084	9	ENSG00000147133.15	71381743	71381919	0.0440723	0.946662	0.344644	0.701422	B_vs_C	DLPFC
ENSE00001748084	9	ENSG00000147133.15	71381743	71381919	0.0481128	0.972693	0.331563	0.562873	B_vs_D	DLPFC
ENSE00001748084	9	ENSG00000147133.15	71381743	71381919	0.434851	6.2658	1.43e-09	2.6e-09	B_vs_PRE	DLPFC
ENSE00001748084	9	ENSG00000147133.15	71381743	71381919	0.0040405	0.100582	0.919956	0.992854	C_vs_D	DLPFC
ENSE00001748084	9	ENSG00000147133.15	71381743	71381919	0.390779	5.83378	1.52e-08	2.56e-08	C_vs_PRE	DLPFC
ENSE00001748084	9	ENSG00000147133.15	71381743	71381919	0.386739	5.7437	2.45e-08	4.07e-08	D_vs_PRE	DLPFC
ENSE00001748084	9	ENSG00000147133.15	71381743	71381919	-0.0401794	-0.663324	0.507726	0.693708	A_vs_B	hippocampus
ENSE00001748084	9	ENSG00000147133.15	71381743	71381919	0.00674094	0.118285	0.905936	0.957335	A_vs_C	hippocampus
ENSE00001748084	9	ENSG00000147133.15	71381743	71381919	0.0638188	0.928543	0.35401	0.5753	A_vs_D	hippocampus
ENSE00001748084	9	ENSG00000147133.15	71381743	71381919	0.227918	2.46896	0.0142112	0.0197835	A_vs_PRE	hippocampus
ENSE00001748084	9	ENSG00000147133.15	71381743	71381919	0.0469204	0.997454	0.319496	0.594744	B_vs_C	hippocampus
ENSE00001748084	9	ENSG00000147133.15	71381743	71381919	0.103998	1.68131	0.0939354	0.282057	B_vs_D	hippocampus
ENSE00001748084	9	ENSG00000147133.15	71381743	71381919	0.268097	2.97719	0.00319082	0.00456427	B_vs_PRE	hippocampus
ENSE00001748084	9	ENSG00000147133.15	71381743	71381919	0.0570778	1.0609	0.289746	0.85233	C_vs_D	hippocampus
ENSE00001748084	9	ENSG00000147133.15	71381743	71381919	0.221177	2.3972	0.0172458	0.0230363	C_vs_PRE	hippocampus
ENSE00001748084	9	ENSG00000147133.15	71381743	71381919	0.164099	1.63519	0.103251	0.126958	D_vs_PRE	hippocampus
ENSE00001728655	10	ENSG00000147133.15	71382536	71382663	-0.270936	-3.45823	0.000644763	0.00241968	A_vs_B	caudate
ENSE00001728655	10	ENSG00000147133.15	71382536	71382663	-0.287818	-4.17699	4.16e-05	0.000170665	A_vs_C	caudate
ENSE00001728655	10	ENSG00000147133.15	71382536	71382663	-0.220569	-3.17297	0.00170899	0.00457663	A_vs_D	caudate
ENSE00001728655	10	ENSG00000147133.15	71382536	71382663	-0.016882	-0.295725	0.7677	0.954689	B_vs_C	caudate
ENSE00001728655	10	ENSG00000147133.15	71382536	71382663	0.0503664	0.867471	0.386564	0.566144	B_vs_D	caudate
ENSE00001728655	10	ENSG00000147133.15	71382536	71382663	0.0672485	1.55884	0.120373	0.348968	C_vs_D	caudate
ENSE00001728655	10	ENSG00000147133.15	71382536	71382663	-0.00977963	-0.162089	0.871355	0.911653	A_vs_B	DLPFC
ENSE00001728655	10	ENSG00000147133.15	71382536	71382663	-0.00640467	-0.11645	0.907381	0.929669	A_vs_C	DLPFC
ENSE00001728655	10	ENSG00000147133.15	71382536	71382663	0.00262668	0.0465712	0.962889	0.972042	A_vs_D	DLPFC
ENSE00001728655	10	ENSG00000147133.15	71382536	71382663	0.475164	6.15829	2.6e-09	5.37e-09	A_vs_PRE	DLPFC
ENSE00001728655	10	ENSG00000147133.15	71382536	71382663	0.00337496	0.0679164	0.945902	0.985496	B_vs_C	DLPFC
ENSE00001728655	10	ENSG00000147133.15	71382536	71382663	0.0124063	0.235375	0.814093	0.908365	B_vs_D	DLPFC
ENSE00001728655	10	ENSG00000147133.15	71382536	71382663	0.484944	6.55638	2.72e-10	5.14e-10	B_vs_PRE	DLPFC
ENSE00001728655	10	ENSG00000147133.15	71382536	71382663	0.00903134	0.211041	0.833012	0.983887	C_vs_D	DLPFC
ENSE00001728655	10	ENSG00000147133.15	71382536	71382663	0.481569	6.74596	8.99e-11	1.69e-10	C_vs_PRE	DLPFC
ENSE00001728655	10	ENSG00000147133.15	71382536	71382663	0.472537	6.59115	2.23e-10	4.08e-10	D_vs_PRE	DLPFC
ENSE00001728655	10	ENSG00000147133.15	71382536	71382663	-0.0801221	-1.39126	0.165367	0.351833	A_vs_B	hippocampus
ENSE00001728655	10	ENSG00000147133.15	71382536	71382663	-0.0357033	-0.659637	0.510086	0.718123	A_vs_C	hippocampus
ENSE00001728655	10	ENSG00000147133.15	71382536	71382663	0.0211721	0.323779	0.746372	0.869352	A_vs_D	hippocampus
ENSE00001728655	10	ENSG00000147133.15	71382536	71382663	0.418158	4.78479	2.91e-06	6.03e-06	A_vs_PRE	hippocampus
ENSE00001728655	10	ENSG00000147133.15	71382536	71382663	0.0444188	0.993609	0.321361	0.596442	B_vs_C	hippocampus
ENSE00001728655	10	ENSG00000147133.15	71382536	71382663	0.101294	1.72166	0.0863517	0.268947	B_vs_D	hippocampus
ENSE00001728655	10	ENSG00000147133.15	71382536	71382663	0.49828	5.83984	1.6e-08	3.55e-08	B_vs_PRE	hippocampus
ENSE00001728655	10	ENSG00000147133.15	71382536	71382663	0.0568754	1.1116	0.267365	0.845282	C_vs_D	hippocampus
ENSE00001728655	10	ENSG00000147133.15	71382536	71382663	0.453861	5.19288	4.26e-07	8.75e-07	C_vs_PRE	hippocampus
ENSE00001728655	10	ENSG00000147133.15	71382536	71382663	0.396985	4.17206	4.15e-05	7.61e-05	D_vs_PRE	hippocampus
ENSE00001606772	11	ENSG00000147133.15	71382761	71382868	-0.285541	-4.16169	4.43e-05	0.00023855	A_vs_B	caudate
ENSE00001606772	11	ENSG00000147133.15	71382761	71382868	-0.240016	-3.97639	9.3e-05	0.000350698	A_vs_C	caudate
ENSE00001606772	11	ENSG00000147133.15	71382761	71382868	-0.226237	-3.71503	0.0002536	0.000839427	A_vs_D	caudate
ENSE00001606772	11	ENSG00000147133.15	71382761	71382868	0.0455241	0.910513	0.36348	0.814654	B_vs_C	caudate
ENSE00001606772	11	ENSG00000147133.15	71382761	71382868	0.0593037	1.16619	0.244714	0.421753	B_vs_D	caudate
ENSE00001606772	11	ENSG00000147133.15	71382761	71382868	0.0137796	0.364623	0.715719	0.856141	C_vs_D	caudate
ENSE00001606772	11	ENSG00000147133.15	71382761	71382868	0.00857548	0.138396	0.890029	0.92482	A_vs_B	DLPFC
ENSE00001606772	11	ENSG00000147133.15	71382761	71382868	0.0358815	0.634713	0.526144	0.607235	A_vs_C	DLPFC
ENSE00001606772	11	ENSG00000147133.15	71382761	71382868	0.0677385	1.17118	0.242542	0.317051	A_vs_D	DLPFC
ENSE00001606772	11	ENSG00000147133.15	71382761	71382868	0.509948	6.44906	5.06e-10	1.09e-09	A_vs_PRE	DLPFC
ENSE00001606772	11	ENSG00000147133.15	71382761	71382868	0.027306	0.534883	0.593164	0.858083	B_vs_C	DLPFC
ENSE00001606772	11	ENSG00000147133.15	71382761	71382868	0.059163	1.09363	0.275076	0.504416	B_vs_D	DLPFC
ENSE00001606772	11	ENSG00000147133.15	71382761	71382868	0.501373	6.61029	1.99e-10	3.79e-10	B_vs_PRE	DLPFC
ENSE00001606772	11	ENSG00000147133.15	71382761	71382868	0.0318571	0.725159	0.468973	0.913452	C_vs_D	DLPFC
ENSE00001606772	11	ENSG00000147133.15	71382761	71382868	0.474067	6.47594	4.33e-10	7.86e-10	C_vs_PRE	DLPFC
ENSE00001606772	11	ENSG00000147133.15	71382761	71382868	0.44221	6.01788	5.64e-09	9.65e-09	D_vs_PRE	DLPFC
ENSE00001606772	11	ENSG00000147133.15	71382761	71382868	-0.0761457	-1.32597	0.186043	0.378713	A_vs_B	hippocampus
ENSE00001606772	11	ENSG00000147133.15	71382761	71382868	0.0288368	0.533941	0.593851	0.778721	A_vs_C	hippocampus
ENSE00001606772	11	ENSG00000147133.15	71382761	71382868	0.113184	1.73834	0.0833663	0.227954	A_vs_D	hippocampus
ENSE00001606772	11	ENSG00000147133.15	71382761	71382868	0.340306	3.92387	0.000112307	0.000197836	A_vs_PRE	hippocampus
ENSE00001606772	11	ENSG00000147133.15	71382761	71382868	0.104982	2.35442	0.0193152	0.139456	B_vs_C	hippocampus
ENSE00001606772	11	ENSG00000147133.15	71382761	71382868	0.189329	3.23011	0.00140108	0.0254233	B_vs_D	hippocampus
ENSE00001606772	11	ENSG00000147133.15	71382761	71382868	0.416451	4.91345	1.61e-06	3.06e-06	B_vs_PRE	hippocampus
ENSE00001606772	11	ENSG00000147133.15	71382761	71382868	0.084347	1.65476	0.0992123	0.744369	C_vs_D	hippocampus
ENSE00001606772	11	ENSG00000147133.15	71382761	71382868	0.311469	3.58727	0.000400971	0.000634053	C_vs_PRE	hippocampus
ENSE00001606772	11	ENSG00000147133.15	71382761	71382868	0.227122	2.40269	0.0169951	0.0233639	D_vs_PRE	hippocampus
ENSE00001621948	12	ENSG00000147133.15	71382991	71383164	-0.277365	-4.27341	2.79e-05	0.000160037	A_vs_B	caudate
ENSE00001621948	12	ENSG00000147133.15	71382991	71383164	-0.176701	-3.09688	0.00219194	0.00579566	A_vs_C	caudate
ENSE00001621948	12	ENSG00000147133.15	71382991	71383164	-0.194332	-3.37323	0.000867985	0.00251035	A_vs_D	caudate
ENSE00001621948	12	ENSG00000147133.15	71382991	71383164	0.100664	2.12878	0.0343069	0.453992	B_vs_C	caudate
ENSE00001621948	12	ENSG00000147133.15	71382991	71383164	0.0830334	1.72605	0.0856444	0.211801	B_vs_D	caudate
ENSE00001621948	12	ENSG00000147133.15	71382991	71383164	-0.0176307	-0.493334	0.622235	0.798947	C_vs_D	caudate
ENSE00001621948	12	ENSG00000147133.15	71382991	71383164	0.027196	0.444174	0.657267	0.746486	A_vs_B	DLPFC
ENSE00001621948	12	ENSG00000147133.15	71382991	71383164	0.0257208	0.460407	0.645589	0.715264	A_vs_C	DLPFC
ENSE00001621948	12	ENSG00000147133.15	71382991	71383164	0.096414	1.67913	0.0942652	0.140511	A_vs_D	DLPFC
ENSE00001621948	12	ENSG00000147133.15	71382991	71383164	0.565164	7.22063	5.1e-12	1.24e-11	A_vs_PRE	DLPFC
ENSE00001621948	12	ENSG00000147133.15	71382991	71383164	-0.00147521	-0.0292432	0.976692	0.993871	B_vs_C	DLPFC
ENSE00001621948	12	ENSG00000147133.15	71382991	71383164	0.069218	1.29233	0.197329	0.412668	B_vs_D	DLPFC
ENSE00001621948	12	ENSG00000147133.15	71382991	71383164	0.537968	7.16911	7e-12	1.43e-11	B_vs_PRE	DLPFC
ENSE00001621948	12	ENSG00000147133.15	71382991	71383164	0.0706932	1.62432	0.105455	0.717496	C_vs_D	DLPFC
ENSE00001621948	12	ENSG00000147133.15	71382991	71383164	0.539443	7.44721	1.24e-12	2.54e-12	C_vs_PRE	DLPFC
ENSE00001621948	12	ENSG00000147133.15	71382991	71383164	0.46875	6.44007	5.32e-10	9.58e-10	D_vs_PRE	DLPFC
ENSE00001621948	12	ENSG00000147133.15	71382991	71383164	-0.0715177	-1.17227	0.242188	0.444881	A_vs_B	hippocampus
ENSE00001621948	12	ENSG00000147133.15	71382991	71383164	0.046836	0.817112	0.414632	0.638449	A_vs_C	hippocampus
ENSE00001621948	12	ENSG00000147133.15	71382991	71383164	0.0914611	1.32229	0.187265	0.387398	A_vs_D	hippocampus
ENSE00001621948	12	ENSG00000147133.15	71382991	71383164	0.319148	3.44105	0.000677608	0.00109802	A_vs_PRE	hippocampus
ENSE00001621948	12	ENSG00000147133.15	71382991	71383164	0.118354	2.49948	0.0130712	0.113704	B_vs_C	hippocampus
ENSE00001621948	12	ENSG00000147133.15	71382991	71383164	0.162979	2.61737	0.00939411	0.0754231	B_vs_D	hippocampus
ENSE00001621948	12	ENSG00000147133.15	71382991	71383164	0.390666	4.31586	2.28e-05	3.96e-05	B_vs_PRE	hippocampus
ENSE00001621948	12	ENSG00000147133.15	71382991	71383164	0.0446251	0.824299	0.410545	0.895704	C_vs_D	hippocampus
ENSE00001621948	12	ENSG00000147133.15	71382991	71383164	0.272312	2.93701	0.00361899	0.00520175	C_vs_PRE	hippocampus
ENSE00001621948	12	ENSG00000147133.15	71382991	71383164	0.227687	2.25703	0.0248586	0.0334321	D_vs_PRE	hippocampus
ENSE00001801775	13	ENSG00000147133.15	71383962	71384135	-0.267676	-4.06147	6.64e-05	0.000339455	A_vs_B	caudate
ENSE00001801775	13	ENSG00000147133.15	71383962	71384135	-0.203581	-3.51026	0.000535955	0.00166829	A_vs_C	caudate
ENSE00001801775	13	ENSG00000147133.15	71383962	71384135	-0.227891	-3.89244	0.000129128	0.000459075	A_vs_D	caudate
ENSE00001801775	13	ENSG00000147133.15	71383962	71384135	0.0640959	1.33448	0.18333	0.699435	B_vs_C	caudate
ENSE00001801775	13	ENSG00000147133.15	71383962	71384135	0.0397858	0.814274	0.416307	0.593963	B_vs_D	caudate
ENSE00001801775	13	ENSG00000147133.15	71383962	71384135	-0.0243101	-0.66929	0.503964	0.716772	C_vs_D	caudate
ENSE00001801775	13	ENSG00000147133.15	71383962	71384135	-0.049065	-0.950417	0.342737	0.455371	A_vs_B	DLPFC
ENSE00001801775	13	ENSG00000147133.15	71383962	71384135	0.0384213	0.817676	0.414252	0.500466	A_vs_C	DLPFC
ENSE00001801775	13	ENSG00000147133.15	71383962	71384135	0.0574604	1.18806	0.235838	0.309759	A_vs_D	DLPFC
ENSE00001801775	13	ENSG00000147133.15	71383962	71384135	0.48419	7.34269	2.39e-12	5.92e-12	A_vs_PRE	DLPFC
ENSE00001801775	13	ENSG00000147133.15	71383962	71384135	0.0874863	2.05875	0.0404621	0.254747	B_vs_C	DLPFC
ENSE00001801775	13	ENSG00000147133.15	71383962	71384135	0.106525	2.35985	0.0189827	0.0877841	B_vs_D	DLPFC
ENSE00001801775	13	ENSG00000147133.15	71383962	71384135	0.533255	8.43301	1.94e-15	4.75e-15	B_vs_PRE	DLPFC
ENSE00001801775	13	ENSG00000147133.15	71383962	71384135	0.0190391	0.519696	0.603695	0.946028	C_vs_D	DLPFC
ENSE00001801775	13	ENSG00000147133.15	71383962	71384135	0.445769	7.30715	2.98e-12	6e-12	C_vs_PRE	DLPFC
ENSE00001801775	13	ENSG00000147133.15	71383962	71384135	0.42673	6.95923	2.52e-11	4.82e-11	D_vs_PRE	DLPFC
ENSE00001801775	13	ENSG00000147133.15	71383962	71384135	-0.0318151	-0.599057	0.54967	0.725345	A_vs_B	hippocampus
ENSE00001801775	13	ENSG00000147133.15	71383962	71384135	0.0354846	0.711067	0.477697	0.692587	A_vs_C	hippocampus
ENSE00001801775	13	ENSG00000147133.15	71383962	71384135	0.0955226	1.58641	0.113893	0.280115	A_vs_D	hippocampus
ENSE00001801775	13	ENSG00000147133.15	71383962	71384135	0.374387	4.63764	5.65e-06	1.14e-05	A_vs_PRE	hippocampus
ENSE00001801775	13	ENSG00000147133.15	71383962	71384135	0.0672997	1.6326	0.103796	0.333979	B_vs_C	hippocampus
ENSE00001801775	13	ENSG00000147133.15	71383962	71384135	0.127338	2.34915	0.019585	0.114866	B_vs_D	hippocampus
ENSE00001801775	13	ENSG00000147133.15	71383962	71384135	0.406202	5.1555	5.1e-07	1.01e-06	B_vs_PRE	hippocampus
ENSE00001801775	13	ENSG00000147133.15	71383962	71384135	0.060038	1.27391	0.203862	0.81064	C_vs_D	hippocampus
ENSE00001801775	13	ENSG00000147133.15	71383962	71384135	0.338903	4.19924	3.71e-05	6.46e-05	C_vs_PRE	hippocampus
ENSE00001801775	13	ENSG00000147133.15	71383962	71384135	0.278865	3.17579	0.00167937	0.00260038	D_vs_PRE	hippocampus
ENSE00001788701	14	ENSG00000147133.15	71384945	71385049	-0.19055	-2.75721	0.00628482	0.0168458	A_vs_B	caudate
ENSE00001788701	14	ENSG00000147133.15	71384945	71385049	-0.161086	-2.63147	0.00906116	0.0201049	A_vs_C	caudate
ENSE00001788701	14	ENSG00000147133.15	71384945	71385049	-0.164828	-2.67116	0.00808432	0.0179858	A_vs_D	caudate
ENSE00001788701	14	ENSG00000147133.15	71384945	71385049	0.0294638	0.583883	0.559856	0.895191	B_vs_C	caudate
ENSE00001788701	14	ENSG00000147133.15	71384945	71385049	0.0257216	0.501231	0.616675	0.756853	B_vs_D	caudate
ENSE00001788701	14	ENSG00000147133.15	71384945	71385049	-0.00374222	-0.0976845	0.922266	0.96522	C_vs_D	caudate
ENSE00001788701	14	ENSG00000147133.15	71384945	71385049	-0.00142027	-0.027448	0.978122	0.985389	A_vs_B	DLPFC
ENSE00001788701	14	ENSG00000147133.15	71384945	71385049	0.0534736	1.13566	0.257092	0.337007	A_vs_C	DLPFC
ENSE00001788701	14	ENSG00000147133.15	71384945	71385049	0.0648484	1.34485	0.179784	0.245584	A_vs_D	DLPFC
ENSE00001788701	14	ENSG00000147133.15	71384945	71385049	0.522671	7.97067	4.26e-14	1.18e-13	A_vs_PRE	DLPFC
ENSE00001788701	14	ENSG00000147133.15	71384945	71385049	0.0548939	1.28891	0.198515	0.552611	B_vs_C	DLPFC
ENSE00001788701	14	ENSG00000147133.15	71384945	71385049	0.0662686	1.46791	0.143275	0.33894	B_vs_D	DLPFC
ENSE00001788701	14	ENSG00000147133.15	71384945	71385049	0.524092	8.31531	4.3e-15	1.04e-14	B_vs_PRE	DLPFC
ENSE00001788701	14	ENSG00000147133.15	71384945	71385049	0.0113748	0.310704	0.756261	0.973857	C_vs_D	DLPFC
ENSE00001788701	14	ENSG00000147133.15	71384945	71385049	0.469198	7.72157	2.16e-13	4.58e-13	C_vs_PRE	DLPFC
ENSE00001788701	14	ENSG00000147133.15	71384945	71385049	0.457823	7.50363	8.68e-13	1.78e-12	D_vs_PRE	DLPFC
ENSE00001788701	14	ENSG00000147133.15	71384945	71385049	-0.05413	-1.0107	0.313124	0.520585	A_vs_B	hippocampus
ENSE00001788701	14	ENSG00000147133.15	71384945	71385049	0.0196434	0.38828	0.698135	0.84511	A_vs_C	hippocampus
ENSE00001788701	14	ENSG00000147133.15	71384945	71385049	0.0758746	1.2404	0.215975	0.424193	A_vs_D	hippocampus
ENSE00001788701	14	ENSG00000147133.15	71384945	71385049	0.294727	3.63733	0.00033372	0.000559166	A_vs_PRE	hippocampus
ENSE00001788701	14	ENSG00000147133.15	71384945	71385049	0.0737734	1.77085	0.0777873	0.286458	B_vs_C	hippocampus
ENSE00001788701	14	ENSG00000147133.15	71384945	71385049	0.130005	2.36709	0.0186809	0.11209	B_vs_D	hippocampus
ENSE00001788701	14	ENSG00000147133.15	71384945	71385049	0.348857	4.40704	1.55e-05	2.73e-05	B_vs_PRE	hippocampus
ENSE00001788701	14	ENSG00000147133.15	71384945	71385049	0.0562312	1.17507	0.241068	0.83195	C_vs_D	hippocampus
ENSE00001788701	14	ENSG00000147133.15	71384945	71385049	0.275084	3.3893	0.000812507	0.0012465	C_vs_PRE	hippocampus
ENSE00001788701	14	ENSG00000147133.15	71384945	71385049	0.218853	2.47368	0.0140292	0.0194843	D_vs_PRE	hippocampus
ENSE00001684911	15	ENSG00000147133.15	71387261	71387461	-0.169544	-2.55669	0.0111936	0.027477	A_vs_B	caudate
ENSE00001684911	15	ENSG00000147133.15	71387261	71387461	-0.160528	-2.74151	0.00658332	0.0152158	A_vs_C	caudate
ENSE00001684911	15	ENSG00000147133.15	71387261	71387461	-0.176219	-2.98345	0.00314897	0.00785545	A_vs_D	caudate
ENSE00001684911	15	ENSG00000147133.15	71387261	71387461	0.00901597	0.186374	0.852312	0.971797	B_vs_C	caudate
ENSE00001684911	15	ENSG00000147133.15	71387261	71387461	-0.00667497	-0.135661	0.892205	0.939707	B_vs_D	caudate
ENSE00001684911	15	ENSG00000147133.15	71387261	71387461	-0.0156909	-0.428042	0.66901	0.828516	C_vs_D	caudate
ENSE00001684911	15	ENSG00000147133.15	71387261	71387461	0.00904999	0.165017	0.869052	0.910109	A_vs_B	DLPFC
ENSE00001684911	15	ENSG00000147133.15	71387261	71387461	0.0421881	0.844174	0.399308	0.485656	A_vs_C	DLPFC
ENSE00001684911	15	ENSG00000147133.15	71387261	71387461	0.0414392	0.808014	0.419783	0.501237	A_vs_D	DLPFC
ENSE00001684911	15	ENSG00000147133.15	71387261	71387461	0.542159	7.78037	1.47e-13	3.94e-13	A_vs_PRE	DLPFC
ENSE00001684911	15	ENSG00000147133.15	71387261	71387461	0.0331381	0.733736	0.463736	0.787915	B_vs_C	DLPFC
ENSE00001684911	15	ENSG00000147133.15	71387261	71387461	0.0323892	0.675935	0.499651	0.708021	B_vs_D	DLPFC
ENSE00001684911	15	ENSG00000147133.15	71387261	71387461	0.533109	7.96579	4.4e-14	1e-13	B_vs_PRE	DLPFC
ENSE00001684911	15	ENSG00000147133.15	71387261	71387461	-0.000748844	-0.0192505	0.984655	0.998955	C_vs_D	DLPFC
ENSE00001684911	15	ENSG00000147133.15	71387261	71387461	0.499971	7.74491	1.85e-13	3.95e-13	C_vs_PRE	DLPFC
ENSE00001684911	15	ENSG00000147133.15	71387261	71387461	0.50072	7.72125	2.16e-13	4.57e-13	D_vs_PRE	DLPFC
ENSE00001684911	15	ENSG00000147133.15	71387261	71387461	0.000117487	0.00237048	0.99811	0.999053	A_vs_B	hippocampus
ENSE00001684911	15	ENSG00000147133.15	71387261	71387461	0.0150813	0.321738	0.747916	0.874538	A_vs_C	hippocampus
ENSE00001684911	15	ENSG00000147133.15	71387261	71387461	0.137065	2.43477	0.0155921	0.0725656	A_vs_D	hippocampus
ENSE00001684911	15	ENSG00000147133.15	71387261	71387461	0.390577	5.20258	4.06e-07	9.14e-07	A_vs_PRE	hippocampus
ENSE00001684911	15	ENSG00000147133.15	71387261	71387461	0.0149639	0.387946	0.698382	0.862303	B_vs_C	hippocampus
ENSE00001684911	15	ENSG00000147133.15	71387261	71387461	0.136947	2.70405	0.00731396	0.0649494	B_vs_D	hippocampus
ENSE00001684911	15	ENSG00000147133.15	71387261	71387461	0.390459	5.32513	2.23e-07	4.54e-07	B_vs_PRE	hippocampus
ENSE00001684911	15	ENSG00000147133.15	71387261	71387461	0.121983	2.76525	0.00610627	0.672103	C_vs_D	hippocampus
ENSE00001684911	15	ENSG00000147133.15	71387261	71387461	0.375496	4.99339	1.11e-06	2.2e-06	C_vs_PRE	hippocampus
ENSE00001684911	15	ENSG00000147133.15	71387261	71387461	0.253512	3.09932	0.00215849	0.00329919	D_vs_PRE	hippocampus
ENSE00003518660	16	ENSG00000147133.15	71388237	71388378	-0.127644	-1.74872	0.0816367	0.143368	A_vs_B	caudate
ENSE00003518660	16	ENSG00000147133.15	71388237	71388378	-0.125769	-1.93099	0.0546799	0.0948192	A_vs_C	caudate
ENSE00003518660	16	ENSG00000147133.15	71388237	71388378	-0.138387	-2.09812	0.0369567	0.0673927	A_vs_D	caudate
ENSE00003518660	16	ENSG00000147133.15	71388237	71388378	0.00187429	0.0350883	0.972039	0.995725	B_vs_C	caudate
ENSE00003518660	16	ENSG00000147133.15	71388237	71388378	-0.0107435	-0.197448	0.843647	0.910434	B_vs_D	caudate
ENSE00003518660	16	ENSG00000147133.15	71388237	71388378	-0.0126177	-0.30881	0.757738	0.880773	C_vs_D	caudate
ENSE00003648270	17	ENSG00000147133.15	71388738	71388868
ENSE00001762617	18	ENSG00000147133.15	71389585	71389665	-0.246787	-3.29719	0.00112692	0.00390787	A_vs_B	caudate
ENSE00001762617	18	ENSG00000147133.15	71389585	71389665	-0.196987	-3.04861	0.00256064	0.00664313	A_vs_C	caudate
ENSE00001762617	18	ENSG00000147133.15	71389585	71389665	-0.165748	-2.5508	0.0113792	0.0242651	A_vs_D	caudate
ENSE00001762617	18	ENSG00000147133.15	71389585	71389665	0.0497994	0.917741	0.35969	0.812879	B_vs_C	caudate
ENSE00001762617	18	ENSG00000147133.15	71389585	71389665	0.0810384	1.47022	0.142833	0.296242	B_vs_D	caudate
ENSE00001762617	18	ENSG00000147133.15	71389585	71389665	0.031239	0.773485	0.440008	0.669909	C_vs_D	caudate
ENSE00001781380	19	ENSG00000147133.15	71392569	71392718	-0.289666	-3.58931	0.000403065	0.00161523	A_vs_B	caudate
ENSE00001781380	19	ENSG00000147133.15	71392569	71392718	-0.246853	-3.48065	0.000595559	0.00183406	A_vs_C	caudate
ENSE00001781380	19	ENSG00000147133.15	71392569	71392718	-0.204769	-2.86357	0.00456536	0.0109074	A_vs_D	caudate
ENSE00001781380	19	ENSG00000147133.15	71392569	71392718	0.0428128	0.72822	0.4672	0.859174	B_vs_C	caudate
ENSE00001781380	19	ENSG00000147133.15	71392569	71392718	0.0848965	1.42008	0.156903	0.315265	B_vs_D	caudate
ENSE00001781380	19	ENSG00000147133.15	71392569	71392718	0.0420837	0.948063	0.344066	0.590639	C_vs_D	caudate
ENSE00001781380	19	ENSG00000147133.15	71392569	71392718	-0.00464624	-0.0799227	0.936357	0.957278	A_vs_B	DLPFC
ENSE00001781380	19	ENSG00000147133.15	71392569	71392718	0.0673387	1.27588	0.203077	0.276637	A_vs_C	DLPFC
ENSE00001781380	19	ENSG00000147133.15	71392569	71392718	0.107634	1.99742	0.0467667	0.0758874	A_vs_D	DLPFC
ENSE00001781380	19	ENSG00000147133.15	71392569	71392718	0.361094	4.79897	2.62e-06	4.47e-06	A_vs_PRE	DLPFC
ENSE00001781380	19	ENSG00000147133.15	71392569	71392718	0.0719849	1.50572	0.13329	0.458579	B_vs_C	DLPFC
ENSE00001781380	19	ENSG00000147133.15	71392569	71392718	0.11228	2.21857	0.0273346	0.11285	B_vs_D	DLPFC
ENSE00001781380	19	ENSG00000147133.15	71392569	71392718	0.36574	5.08792	6.72e-07	1.07e-06	B_vs_PRE	DLPFC
ENSE00001781380	19	ENSG00000147133.15	71392569	71392718	0.0402952	0.983554	0.326201	0.869413	C_vs_D	DLPFC
ENSE00001781380	19	ENSG00000147133.15	71392569	71392718	0.293755	4.23379	3.14e-05	4.48e-05	C_vs_PRE	DLPFC
ENSE00001781380	19	ENSG00000147133.15	71392569	71392718	0.25346	3.6419	0.000323459	0.000436023	D_vs_PRE	DLPFC
ENSE00001781380	19	ENSG00000147133.15	71392569	71392718	-0.0608813	-1.03718	0.300639	0.507955	A_vs_B	hippocampus
ENSE00001781380	19	ENSG00000147133.15	71392569	71392718	0.0391617	0.710237	0.478211	0.692941	A_vs_C	hippocampus
ENSE00001781380	19	ENSG00000147133.15	71392569	71392718	0.140179	2.11846	0.0351096	0.126695	A_vs_D	hippocampus
ENSE00001781380	19	ENSG00000147133.15	71392569	71392718	0.529969	6.03826	5.52e-09	1.47e-08	A_vs_PRE	hippocampus
ENSE00001781380	19	ENSG00000147133.15	71392569	71392718	0.100043	2.19606	0.0289946	0.172471	B_vs_C	hippocampus
ENSE00001781380	19	ENSG00000147133.15	71392569	71392718	0.20106	3.36818	0.000874432	0.0198288	B_vs_D	hippocampus
ENSE00001781380	19	ENSG00000147133.15	71392569	71392718	0.59085	6.87402	4.84e-11	1.3e-10	B_vs_PRE	hippocampus
ENSE00001781380	19	ENSG00000147133.15	71392569	71392718	0.101017	1.94784	0.0525388	0.708188	C_vs_D	hippocampus
ENSE00001781380	19	ENSG00000147133.15	71392569	71392718	0.490807	5.57601	6.3e-08	1.39e-07	C_vs_PRE	hippocampus
ENSE00001781380	19	ENSG00000147133.15	71392569	71392718	0.38979	4.06915	6.31e-05	0.000113554	D_vs_PRE	hippocampus
ENSE00001663592	20	ENSG00000147133.15	71392875	71392994	-0.324795	-4.08514	6.03e-05	0.000312315	A_vs_B	caudate
ENSE00001663592	20	ENSG00000147133.15	71392875	71392994	-0.358694	-5.12875	6.07e-07	3.67e-06	A_vs_C	caudate
ENSE00001663592	20	ENSG00000147133.15	71392875	71392994	-0.312735	-4.43254	1.43e-05	6.31e-05	A_vs_D	caudate
ENSE00001663592	20	ENSG00000147133.15	71392875	71392994	-0.0338983	-0.585101	0.559038	0.89494	B_vs_C	caudate
ENSE00001663592	20	ENSG00000147133.15	71392875	71392994	0.0120603	0.204674	0.838003	0.906862	B_vs_D	caudate
ENSE00001663592	20	ENSG00000147133.15	71392875	71392994	0.0459586	1.04962	0.294963	0.547116	C_vs_D	caudate
ENSE00001663592	20	ENSG00000147133.15	71392875	71392994	-0.0199236	-0.343561	0.731439	0.80624	A_vs_B	DLPFC
ENSE00001663592	20	ENSG00000147133.15	71392875	71392994	0.0407396	0.77132	0.441181	0.52664	A_vs_C	DLPFC
ENSE00001663592	20	ENSG00000147133.15	71392875	71392994	0.0676139	1.2492	0.212657	0.283729	A_vs_D	DLPFC
ENSE00001663592	20	ENSG00000147133.15	71392875	71392994	0.44911	6.04195	4.94e-09	1e-08	A_vs_PRE	DLPFC
ENSE00001663592	20	ENSG00000147133.15	71392875	71392994	0.0606632	1.2705	0.204981	0.560158	B_vs_C	DLPFC
ENSE00001663592	20	ENSG00000147133.15	71392875	71392994	0.0875374	1.72902	0.0849293	0.24192	B_vs_D	DLPFC
ENSE00001663592	20	ENSG00000147133.15	71392875	71392994	0.469033	6.58676	2.28e-10	4.33e-10	B_vs_PRE	DLPFC
ENSE00001663592	20	ENSG00000147133.15	71392875	71392994	0.0268742	0.654174	0.513547	0.926009	C_vs_D	DLPFC
ENSE00001663592	20	ENSG00000147133.15	71392875	71392994	0.40837	5.94205	8.51e-09	1.45e-08	C_vs_PRE	DLPFC
ENSE00001663592	20	ENSG00000147133.15	71392875	71392994	0.381496	5.52849	7.52e-08	1.22e-07	D_vs_PRE	DLPFC
ENSE00001663592	20	ENSG00000147133.15	71392875	71392994	-0.0603267	-1.03595	0.301212	0.508435	A_vs_B	hippocampus
ENSE00001663592	20	ENSG00000147133.15	71392875	71392994	0.0476592	0.870771	0.384703	0.61226	A_vs_C	hippocampus
ENSE00001663592	20	ENSG00000147133.15	71392875	71392994	0.14712	2.24178	0.0258419	0.102842	A_vs_D	hippocampus
ENSE00001663592	20	ENSG00000147133.15	71392875	71392994	0.535795	6.14661	3.06e-09	8.38e-09	A_vs_PRE	hippocampus
ENSE00001663592	20	ENSG00000147133.15	71392875	71392994	0.107986	2.38883	0.0176348	0.133277	B_vs_C	hippocampus
ENSE00001663592	20	ENSG00000147133.15	71392875	71392994	0.207447	3.50359	0.000542541	0.015337	B_vs_D	hippocampus
ENSE00001663592	20	ENSG00000147133.15	71392875	71392994	0.596122	6.98467	2.51e-11	6.88e-11	B_vs_PRE	hippocampus
ENSE00001663592	20	ENSG00000147133.15	71392875	71392994	0.099461	1.9333	0.0543132	0.70861	C_vs_D	hippocampus
ENSE00001663592	20	ENSG00000147133.15	71392875	71392994	0.488136	5.58441	6.03e-08	1.33e-07	C_vs_PRE	hippocampus
ENSE00001663592	20	ENSG00000147133.15	71392875	71392994	0.388675	4.08723	5.86e-05	0.000105903	D_vs_PRE	hippocampus
ENSE00001765081	21	ENSG00000147133.15	71393301	71393476	-0.345731	-4.33032	2.2e-05	0.000130265	A_vs_B	caudate
ENSE00001765081	21	ENSG00000147133.15	71393301	71393476	-0.283405	-4.04056	7.21e-05	0.000279712	A_vs_C	caudate
ENSE00001765081	21	ENSG00000147133.15	71393301	71393476	-0.276204	-3.90005	0.000125377	0.000446958	A_vs_D	caudate
ENSE00001765081	21	ENSG00000147133.15	71393301	71393476	0.0623253	1.07167	0.284961	0.772181	B_vs_C	caudate
ENSE00001765081	21	ENSG00000147133.15	71393301	71393476	0.0695267	1.17516	0.241112	0.417595	B_vs_D	caudate
ENSE00001765081	21	ENSG00000147133.15	71393301	71393476	0.00720147	0.163921	0.869933	0.940156	C_vs_D	caudate
ENSE00001765081	21	ENSG00000147133.15	71393301	71393476	-0.00233753	-0.0360095	0.971301	0.980781	A_vs_B	DLPFC
ENSE00001765081	21	ENSG00000147133.15	71393301	71393476	0.0978383	1.65436	0.0991966	0.149988	A_vs_C	DLPFC
ENSE00001765081	21	ENSG00000147133.15	71393301	71393476	0.100385	1.64974	0.100141	0.148161	A_vs_D	DLPFC
ENSE00001765081	21	ENSG00000147133.15	71393301	71393476	0.49725	5.98942	6.58e-09	1.32e-08	A_vs_PRE	DLPFC
ENSE00001765081	21	ENSG00000147133.15	71393301	71393476	0.100176	1.8741	0.0619794	0.316349	B_vs_C	DLPFC
ENSE00001765081	21	ENSG00000147133.15	71393301	71393476	0.102722	1.80931	0.0714975	0.216325	B_vs_D	DLPFC
ENSE00001765081	21	ENSG00000147133.15	71393301	71393476	0.499588	6.27752	1.34e-09	2.44e-09	B_vs_PRE	DLPFC
ENSE00001765081	21	ENSG00000147133.15	71393301	71393476	0.00254644	0.0552385	0.955989	0.995918	C_vs_D	DLPFC
ENSE00001765081	21	ENSG00000147133.15	71393301	71393476	0.399412	5.20068	3.89e-07	6.12e-07	C_vs_PRE	DLPFC
ENSE00001765081	21	ENSG00000147133.15	71393301	71393476	0.396865	5.14155	5.19e-07	8.07e-07	D_vs_PRE	DLPFC
ENSE00001765081	21	ENSG00000147133.15	71393301	71393476	-0.0559861	-0.961075	0.337431	0.544742	A_vs_B	hippocampus
ENSE00001765081	21	ENSG00000147133.15	71393301	71393476	0.017859	0.326223	0.744525	0.872675	A_vs_C	hippocampus
ENSE00001765081	21	ENSG00000147133.15	71393301	71393476	0.12255	1.86115	0.0638812	0.190982	A_vs_D	hippocampus
ENSE00001765081	21	ENSG00000147133.15	71393301	71393476	0.529237	6.00001	6.78e-09	1.8e-08	A_vs_PRE	hippocampus
ENSE00001765081	21	ENSG00000147133.15	71393301	71393476	0.0738451	1.63308	0.103694	0.333865	B_vs_C	hippocampus
ENSE00001765081	21	ENSG00000147133.15	71393301	71393476	0.178536	3.00855	0.00288949	0.0378964	B_vs_D	hippocampus
ENSE00001765081	21	ENSG00000147133.15	71393301	71393476	0.585223	6.79255	7.81e-11	2.07e-10	B_vs_PRE	hippocampus
ENSE00001765081	21	ENSG00000147133.15	71393301	71393476	0.104691	2.02975	0.0434274	0.697712	C_vs_D	hippocampus
ENSE00001765081	21	ENSG00000147133.15	71393301	71393476	0.511378	5.79468	2.02e-08	4.64e-08	C_vs_PRE	hippocampus
ENSE00001765081	21	ENSG00000147133.15	71393301	71393476	0.406688	4.23771	3.16e-05	5.87e-05	D_vs_PRE	hippocampus
ENSE00001687499	22	ENSG00000147133.15	71394067	71394245	-0.363694	-4.22994	3.34e-05	0.000187054	A_vs_B	caudate
ENSE00001687499	22	ENSG00000147133.15	71394067	71394245	-0.29726	-3.93679	0.000108663	0.000402585	A_vs_C	caudate
ENSE00001687499	22	ENSG00000147133.15	71394067	71394245	-0.281904	-3.6972	0.000271024	0.000891271	A_vs_D	caudate
ENSE00001687499	22	ENSG00000147133.15	71394067	71394245	0.0664338	1.06083	0.289848	0.774778	B_vs_C	caudate
ENSE00001687499	22	ENSG00000147133.15	71394067	71394245	0.0817896	1.28379	0.200471	0.36967	B_vs_D	caudate
ENSE00001687499	22	ENSG00000147133.15	71394067	71394245	0.0153558	0.324666	0.745721	0.873926	C_vs_D	caudate
ENSE00001687499	22	ENSG00000147133.15	71394067	71394245	-0.0255637	-0.398574	0.690517	0.773626	A_vs_B	DLPFC
ENSE00001687499	22	ENSG00000147133.15	71394067	71394245	0.000978674	0.0167504	0.986648	0.989969	A_vs_C	DLPFC
ENSE00001687499	22	ENSG00000147133.15	71394067	71394245	0.0180753	0.300901	0.763718	0.81343	A_vs_D	DLPFC
ENSE00001687499	22	ENSG00000147133.15	71394067	71394245	0.479208	5.84045	1.47e-08	2.89e-08	A_vs_PRE	DLPFC
ENSE00001687499	22	ENSG00000147133.15	71394067	71394245	0.0265424	0.502584	0.61566	0.868975	B_vs_C	DLPFC
ENSE00001687499	22	ENSG00000147133.15	71394067	71394245	0.043639	0.778218	0.437111	0.658823	B_vs_D	DLPFC
ENSE00001687499	22	ENSG00000147133.15	71394067	71394245	0.504771	6.41824	6.03e-10	1.12e-09	B_vs_PRE	DLPFC
ENSE00001687499	22	ENSG00000147133.15	71394067	71394245	0.0170966	0.375544	0.707546	0.966172	C_vs_D	DLPFC
ENSE00001687499	22	ENSG00000147133.15	71394067	71394245	0.478229	6.30115	1.17e-09	2.08e-09	C_vs_PRE	DLPFC
ENSE00001687499	22	ENSG00000147133.15	71394067	71394245	0.461132	6.04644	4.82e-09	8.28e-09	D_vs_PRE	DLPFC
ENSE00001687499	22	ENSG00000147133.15	71394067	71394245	-0.100835	-1.63796	0.102671	0.261192	A_vs_B	hippocampus
ENSE00001687499	22	ENSG00000147133.15	71394067	71394245	0.0435792	0.754882	0.451021	0.669851	A_vs_C	hippocampus
ENSE00001687499	22	ENSG00000147133.15	71394067	71394245	0.135324	1.9475	0.0525796	0.167247	A_vs_D	hippocampus
ENSE00001687499	22	ENSG00000147133.15	71394067	71394245	0.452435	4.84247	2.23e-06	4.68e-06	A_vs_PRE	hippocampus
ENSE00001687499	22	ENSG00000147133.15	71394067	71394245	0.144414	3.02471	0.00274468	0.0495674	B_vs_C	hippocampus
ENSE00001687499	22	ENSG00000147133.15	71394067	71394245	0.236159	3.76915	0.000203841	0.00887455	B_vs_D	hippocampus
ENSE00001687499	22	ENSG00000147133.15	71394067	71394245	0.55327	6.06545	4.76e-09	1.1e-08	B_vs_PRE	hippocampus
ENSE00001687499	22	ENSG00000147133.15	71394067	71394245	0.0917446	1.68588	0.0930508	0.737754	C_vs_D	hippocampus
ENSE00001687499	22	ENSG00000147133.15	71394067	71394245	0.408855	4.37761	1.76e-05	3.14e-05	C_vs_PRE	hippocampus
ENSE00001687499	22	ENSG00000147133.15	71394067	71394245	0.317111	3.12318	0.00199694	0.0030632	D_vs_PRE	hippocampus
ENSE00001652592	23	ENSG00000147133.15	71397253	71397466	-0.299657	-3.79283	0.000189198	0.000840541	A_vs_B	caudate
ENSE00001652592	23	ENSG00000147133.15	71397253	71397466	-0.219367	-3.16	0.00178366	0.00483267	A_vs_C	caudate
ENSE00001652592	23	ENSG00000147133.15	71397253	71397466	-0.207762	-2.96403	0.00334699	0.00829207	A_vs_D	caudate
ENSE00001652592	23	ENSG00000147133.15	71397253	71397466	0.0802898	1.39506	0.164307	0.679386	B_vs_C	caudate
ENSE00001652592	23	ENSG00000147133.15	71397253	71397466	0.0918949	1.56953	0.117862	0.261201	B_vs_D	caudate
ENSE00001652592	23	ENSG00000147133.15	71397253	71397466	0.0116051	0.266894	0.789784	0.898663	C_vs_D	caudate
ENSE00001652592	23	ENSG00000147133.15	71397253	71397466	-0.0288773	-0.503701	0.614875	0.710493	A_vs_B	DLPFC
ENSE00001652592	23	ENSG00000147133.15	71397253	71397466	-0.0215109	-0.411652	0.680916	0.74581	A_vs_C	DLPFC
ENSE00001652592	23	ENSG00000147133.15	71397253	71397466	0.0285111	0.530774	0.596005	0.667349	A_vs_D	DLPFC
ENSE00001652592	23	ENSG00000147133.15	71397253	71397466	0.478593	6.51973	3.37e-10	7.32e-10	A_vs_PRE	DLPFC
ENSE00001652592	23	ENSG00000147133.15	71397253	71397466	0.00736642	0.156014	0.876136	0.966101	B_vs_C	DLPFC
ENSE00001652592	23	ENSG00000147133.15	71397253	71397466	0.0573885	1.14475	0.253312	0.480206	B_vs_D	DLPFC
ENSE00001652592	23	ENSG00000147133.15	71397253	71397466	0.50747	7.21416	5.31e-12	1.09e-11	B_vs_PRE	DLPFC
ENSE00001652592	23	ENSG00000147133.15	71397253	71397466	0.050022	1.22867	0.220247	0.812732	C_vs_D	DLPFC
ENSE00001652592	23	ENSG00000147133.15	71397253	71397466	0.500104	7.36574	2.07e-12	4.19e-12	C_vs_PRE	DLPFC
ENSE00001652592	23	ENSG00000147133.15	71397253	71397466	0.450082	6.59716	2.15e-10	3.94e-10	D_vs_PRE	DLPFC
ENSE00001652592	23	ENSG00000147133.15	71397253	71397466	-0.0476799	-0.86814	0.386139	0.591114	A_vs_B	hippocampus
ENSE00001652592	23	ENSG00000147133.15	71397253	71397466	0.0372646	0.722973	0.470363	0.686228	A_vs_C	hippocampus
ENSE00001652592	23	ENSG00000147133.15	71397253	71397466	0.152161	2.45009	0.0149595	0.0704822	A_vs_D	hippocampus
ENSE00001652592	23	ENSG00000147133.15	71397253	71397466	0.44607	5.3454	2.01e-07	4.66e-07	A_vs_PRE	hippocampus
ENSE00001652592	23	ENSG00000147133.15	71397253	71397466	0.0849445	1.99359	0.047269	0.221432	B_vs_C	hippocampus
ENSE00001652592	23	ENSG00000147133.15	71397253	71397466	0.199841	3.57098	0.000425466	0.0135298	B_vs_D	hippocampus
ENSE00001652592	23	ENSG00000147133.15	71397253	71397466	0.493749	6.06177	4.86e-09	1.12e-08	B_vs_PRE	hippocampus
ENSE00001652592	23	ENSG00000147133.15	71397253	71397466	0.114896	2.36285	0.0188911	0.674767	C_vs_D	hippocampus
ENSE00001652592	23	ENSG00000147133.15	71397253	71397466	0.408805	4.90095	1.7e-06	3.33e-06	C_vs_PRE	hippocampus
ENSE00001652592	23	ENSG00000147133.15	71397253	71397466	0.293909	3.24022	0.00135424	0.00211974	D_vs_PRE	hippocampus
ENSE00001801856	24	ENSG00000147133.15	71398572	71398737	-0.352301	-4.48311	1.15e-05	7.37e-05	A_vs_B	caudate
ENSE00001801856	24	ENSG00000147133.15	71398572	71398737	-0.273957	-3.97052	9.52e-05	0.000357783	A_vs_C	caudate
ENSE00001801856	24	ENSG00000147133.15	71398572	71398737	-0.257687	-3.69908	0.000269139	0.000885655	A_vs_D	caudate
ENSE00001801856	24	ENSG00000147133.15	71398572	71398737	0.0783447	1.36886	0.172341	0.68875	B_vs_C	caudate
ENSE00001801856	24	ENSG00000147133.15	71398572	71398737	0.0946141	1.62506	0.105482	0.243044	B_vs_D	caudate
ENSE00001801856	24	ENSG00000147133.15	71398572	71398737	0.0162694	0.376471	0.706904	0.851102	C_vs_D	caudate
ENSE00001801856	24	ENSG00000147133.15	71398572	71398737	-0.0206768	-0.366365	0.714375	0.792738	A_vs_B	DLPFC
ENSE00001801856	24	ENSG00000147133.15	71398572	71398737	-0.00210384	-0.0409237	0.967386	0.975658	A_vs_C	DLPFC
ENSE00001801856	24	ENSG00000147133.15	71398572	71398737	0.0240342	0.455406	0.649178	0.715656	A_vs_D	DLPFC
ENSE00001801856	24	ENSG00000147133.15	71398572	71398737	0.49415	6.84032	5.13e-11	1.17e-10	A_vs_PRE	DLPFC
ENSE00001801856	24	ENSG00000147133.15	71398572	71398737	0.018573	0.399676	0.689706	0.901344	B_vs_C	DLPFC
ENSE00001801856	24	ENSG00000147133.15	71398572	71398737	0.044711	0.90672	0.365351	0.595204	B_vs_D	DLPFC
ENSE00001801856	24	ENSG00000147133.15	71398572	71398737	0.514827	7.43618	1.33e-12	2.82e-12	B_vs_PRE	DLPFC
ENSE00001801856	24	ENSG00000147133.15	71398572	71398737	0.026138	0.653066	0.514261	0.926277	C_vs_D	DLPFC
ENSE00001801856	24	ENSG00000147133.15	71398572	71398737	0.496254	7.4275	1.4e-12	2.87e-12	C_vs_PRE	DLPFC
ENSE00001801856	24	ENSG00000147133.15	71398572	71398737	0.470116	7.00471	1.91e-11	3.68e-11	D_vs_PRE	DLPFC
ENSE00001801856	24	ENSG00000147133.15	71398572	71398737	-0.0583956	-1.02475	0.306459	0.513798	A_vs_B	hippocampus
ENSE00001801856	24	ENSG00000147133.15	71398572	71398737	0.0576661	1.07881	0.281696	0.509926	A_vs_C	hippocampus
ENSE00001801856	24	ENSG00000147133.15	71398572	71398737	0.122429	1.89994	0.0585759	0.179808	A_vs_D	hippocampus
ENSE00001801856	24	ENSG00000147133.15	71398572	71398737	0.592793	6.8526	5.49e-11	1.77e-10	A_vs_PRE	hippocampus
ENSE00001801856	24	ENSG00000147133.15	71398572	71398737	0.116062	2.62579	0.00917092	0.0947287	B_vs_C	hippocampus
ENSE00001801856	24	ENSG00000147133.15	71398572	71398737	0.180825	3.11416	0.00205667	0.031313	B_vs_D	hippocampus
ENSE00001801856	24	ENSG00000147133.15	71398572	71398737	0.651188	7.71072	2.86e-13	9.08e-13	B_vs_PRE	hippocampus
ENSE00001801856	24	ENSG00000147133.15	71398572	71398737	0.0647633	1.28379	0.20039	0.809086	C_vs_D	hippocampus
ENSE00001801856	24	ENSG00000147133.15	71398572	71398737	0.535127	6.18818	2.43e-09	6e-09	C_vs_PRE	hippocampus
ENSE00001801856	24	ENSG00000147133.15	71398572	71398737	0.470363	5.00088	1.07e-06	2.28e-06	D_vs_PRE	hippocampus
ENSE00001592652	25	ENSG00000147133.15	71401528	71401739	-0.315457	-4.56358	8.09e-06	5.45e-05	A_vs_B	caudate
ENSE00001592652	25	ENSG00000147133.15	71401528	71401739	-0.236365	-3.89059	0.000130057	0.000472948	A_vs_C	caudate
ENSE00001592652	25	ENSG00000147133.15	71401528	71401739	-0.227792	-3.71546	0.000253188	0.00083817	A_vs_D	caudate
ENSE00001592652	25	ENSG00000147133.15	71401528	71401739	0.079092	1.57059	0.117616	0.627118	B_vs_C	caudate
ENSE00001592652	25	ENSG00000147133.15	71401528	71401739	0.0876649	1.71148	0.0883043	0.216163	B_vs_D	caudate
ENSE00001592652	25	ENSG00000147133.15	71401528	71401739	0.00857293	0.225354	0.821899	0.915488	C_vs_D	caudate
ENSE00001592652	25	ENSG00000147133.15	71401528	71401739	-0.0713015	-1.0617	0.289304	0.398836	A_vs_B	DLPFC
ENSE00001592652	25	ENSG00000147133.15	71401528	71401739	0.0103438	0.169698	0.865373	0.896642	A_vs_C	DLPFC
ENSE00001592652	25	ENSG00000147133.15	71401528	71401739	-0.0220308	-0.351568	0.725432	0.781366	A_vs_D	DLPFC
ENSE00001592652	25	ENSG00000147133.15	71401528	71401739	0.381373	4.42409	1.4e-05	2.27e-05	A_vs_PRE	DLPFC
ENSE00001592652	25	ENSG00000147133.15	71401528	71401739	0.0816453	1.47847	0.14043	0.469706	B_vs_C	DLPFC
ENSE00001592652	25	ENSG00000147133.15	71401528	71401739	0.0492707	0.84045	0.401388	0.628423	B_vs_D	DLPFC
ENSE00001592652	25	ENSG00000147133.15	71401528	71401739	0.452674	5.48378	9.45e-08	1.57e-07	B_vs_PRE	DLPFC
ENSE00001592652	25	ENSG00000147133.15	71401528	71401739	-0.0323746	-0.681682	0.496015	0.921265	C_vs_D	DLPFC
ENSE00001592652	25	ENSG00000147133.15	71401528	71401739	0.371029	4.65998	4.94e-06	7.35e-06	C_vs_PRE	DLPFC
ENSE00001592652	25	ENSG00000147133.15	71401528	71401739	0.403403	5.04281	8.35e-07	1.29e-06	D_vs_PRE	DLPFC
ENSE00001592652	25	ENSG00000147133.15	71401528	71401739	-0.0947545	-1.6465	0.1009	0.258454	A_vs_B	hippocampus
ENSE00001592652	25	ENSG00000147133.15	71401528	71401739	0.079548	1.47318	0.141944	0.332983	A_vs_C	hippocampus
ENSE00001592652	25	ENSG00000147133.15	71401528	71401739	0.204321	3.14938	0.00183244	0.0154339	A_vs_D	hippocampus
ENSE00001592652	25	ENSG00000147133.15	71401528	71401739	0.24001	2.74737	0.00643896	0.00935313	A_vs_PRE	hippocampus
ENSE00001592652	25	ENSG00000147133.15	71401528	71401739	0.174302	3.90436	0.000121198	0.00838984	B_vs_C	hippocampus
ENSE00001592652	25	ENSG00000147133.15	71401528	71401739	0.299076	5.11012	6.34e-07	0.000477307	B_vs_D	hippocampus
ENSE00001592652	25	ENSG00000147133.15	71401528	71401739	0.334765	3.92519	0.000111725	0.000182771	B_vs_PRE	hippocampus
ENSE00001592652	25	ENSG00000147133.15	71401528	71401739	0.124773	2.4546	0.0147773	0.674767	C_vs_D	hippocampus
ENSE00001592652	25	ENSG00000147133.15	71401528	71401739	0.160462	1.83733	0.0673317	0.0834784	C_vs_PRE	hippocampus
ENSE00001592652	25	ENSG00000147133.15	71401528	71401739	0.0356887	0.376088	0.707167	0.738941	D_vs_PRE	hippocampus
ENSE00003785247	26	ENSG00000147133.15	71406638	71406746
ENSE00001710784	27	ENSG00000147133.15	71407574	71407672
ENSE00001716532	28	ENSG00000147133.15	71407974	71408151	-0.266486	-3.66203	0.00030877	0.00128262	A_vs_B	caudate
ENSE00001716532	28	ENSG00000147133.15	71407974	71408151	-0.298805	-4.71474	4.14e-06	2.12e-05	A_vs_C	caudate
ENSE00001716532	28	ENSG00000147133.15	71407974	71408151	-0.280473	-4.37906	1.79e-05	7.77e-05	A_vs_D	caudate
ENSE00001716532	28	ENSG00000147133.15	71407974	71408151	-0.0323199	-0.611199	0.541655	0.888497	B_vs_C	caudate
ENSE00001716532	28	ENSG00000147133.15	71407974	71408151	-0.013987	-0.259986	0.795101	0.880851	B_vs_D	caudate
ENSE00001716532	28	ENSG00000147133.15	71407974	71408151	0.0183329	0.461613	0.644784	0.813389	C_vs_D	caudate
ENSE00001716532	28	ENSG00000147133.15	71407974	71408151	0.0195823	0.330146	0.741542	0.814212	A_vs_B	DLPFC
ENSE00001716532	28	ENSG00000147133.15	71407974	71408151	0.0931762	1.73329	0.0841673	0.130202	A_vs_C	DLPFC
ENSE00001716532	28	ENSG00000147133.15	71407974	71408151	0.088181	1.61534	0.107386	0.157425	A_vs_D	DLPFC
ENSE00001716532	28	ENSG00000147133.15	71407974	71408151	0.559012	7.52827	7.42e-13	1.9e-12	A_vs_PRE	DLPFC
ENSE00001716532	28	ENSG00000147133.15	71407974	71408151	0.0735938	1.50971	0.132269	0.456949	B_vs_C	DLPFC
ENSE00001716532	28	ENSG00000147133.15	71407974	71408151	0.0685986	1.33231	0.183864	0.395492	B_vs_D	DLPFC
ENSE00001716532	28	ENSG00000147133.15	71407974	71408151	0.53943	7.53041	7.32e-13	1.57e-12	B_vs_PRE	DLPFC
ENSE00001716532	28	ENSG00000147133.15	71407974	71408151	-0.0049952	-0.120051	0.904531	0.992043	C_vs_D	DLPFC
ENSE00001716532	28	ENSG00000147133.15	71407974	71408151	0.465836	6.75782	8.38e-11	1.57e-10	C_vs_PRE	DLPFC
ENSE00001716532	28	ENSG00000147133.15	71407974	71408151	0.470831	6.81509	5.96e-11	1.12e-10	D_vs_PRE	DLPFC
ENSE00001716532	28	ENSG00000147133.15	71407974	71408151	-0.0802012	-1.37747	0.169582	0.357295	A_vs_B	hippocampus
ENSE00001716532	28	ENSG00000147133.15	71407974	71408151	-0.00372204	-0.0675389	0.946206	0.97623	A_vs_C	hippocampus
ENSE00001716532	28	ENSG00000147133.15	71407974	71408151	0.0917211	1.38216	0.16814	0.361326	A_vs_D	hippocampus
ENSE00001716532	28	ENSG00000147133.15	71407974	71408151	0.418323	4.86051	2.06e-06	4.32e-06	A_vs_PRE	hippocampus
ENSE00001716532	28	ENSG00000147133.15	71407974	71408151	0.0764791	1.68726	0.0927833	0.314191	B_vs_C	hippocampus
ENSE00001716532	28	ENSG00000147133.15	71407974	71408151	0.171922	2.88329	0.00427346	0.0473521	B_vs_D	hippocampus
ENSE00001716532	28	ENSG00000147133.15	71407974	71408151	0.498524	5.90006	1.16e-08	2.61e-08	B_vs_PRE	hippocampus
ENSE00001716532	28	ENSG00000147133.15	71407974	71408151	0.0954432	1.83663	0.0674359	0.718257	C_vs_D	hippocampus
ENSE00001716532	28	ENSG00000147133.15	71407974	71408151	0.422045	4.87071	1.96e-06	3.82e-06	C_vs_PRE	hippocampus
ENSE00001716532	28	ENSG00000147133.15	71407974	71408151	0.326601	3.45163	0.000652725	0.00105895	D_vs_PRE	hippocampus
ENSE00001598091	29	ENSG00000147133.15	71421309	71421376
ENSE00000978923	30	ENSG00000147133.15	71423117	71423239
ENSE00003523014	31	ENSG00000147133.15	71423974	71424066
ENSE00003549981	32	ENSG00000147133.15	71424154	71424238
ENSE00003598018	33	ENSG00000147133.15	71454170	71454237
ENSE00003631125	34	ENSG00000147133.15	71454741	71454857
ENSE00003655608	35	ENSG00000147133.15	71458241	71458366
ENSE00003692594	36	ENSG00000147133.15	71459552	71459708
ENSE00003576755	37	ENSG00000147133.15	71460626	71460803
ENSE00001942720	38	ENSG00000147133.15	71463824	71466005	-0.105618	-1.79313	0.0742309	0.132543	A_vs_B	caudate
ENSE00001942720	38	ENSG00000147133.15	71463824	71466005	-0.127845	-2.4704	0.0142029	0.029715	A_vs_C	caudate
ENSE00001942720	38	ENSG00000147133.15	71463824	71466005	-0.134456	-2.5729	0.0106965	0.0229826	A_vs_D	caudate
ENSE00001942720	38	ENSG00000147133.15	71463824	71466005	-0.0222275	-0.518048	0.604909	0.910636	B_vs_C	caudate
ENSE00001942720	38	ENSG00000147133.15	71463824	71466005	-0.028838	-0.660658	0.509475	0.67339	B_vs_D	caudate
ENSE00001942720	38	ENSG00000147133.15	71463824	71466005	-0.00661042	-0.203924	0.838589	0.924124	C_vs_D	caudate
ENSE00001942720	38	ENSG00000147133.15	71463824	71466005	0.0618308	1.38989	0.165689	0.255721	A_vs_B	DLPFC
ENSE00001942720	38	ENSG00000147133.15	71463824	71466005	0.103769	2.55022	0.011309	0.0222171	A_vs_C	DLPFC
ENSE00001942720	38	ENSG00000147133.15	71463824	71466005	0.0697881	1.6619	0.0976739	0.144988	A_vs_D	DLPFC
ENSE00001942720	38	ENSG00000147133.15	71463824	71466005	0.463834	8.11267	1.67e-14	4.72e-14	A_vs_PRE	DLPFC
ENSE00001942720	38	ENSG00000147133.15	71463824	71466005	0.0419386	1.14316	0.253969	0.616821	B_vs_C	DLPFC
ENSE00001942720	38	ENSG00000147133.15	71463824	71466005	0.00795733	0.20391	0.838575	0.921378	B_vs_D	DLPFC
ENSE00001942720	38	ENSG00000147133.15	71463824	71466005	0.402003	7.34524	2.35e-12	4.92e-12	B_vs_PRE	DLPFC
ENSE00001942720	38	ENSG00000147133.15	71463824	71466005	-0.0339813	-1.06958	0.285749	0.851733	C_vs_D	DLPFC
ENSE00001942720	38	ENSG00000147133.15	71463824	71466005	0.360064	6.80918	6.18e-11	1.17e-10	C_vs_PRE	DLPFC
ENSE00001942720	38	ENSG00000147133.15	71463824	71466005	0.394046	7.40927	1.57e-12	3.19e-12	D_vs_PRE	DLPFC
ENSE00001942720	38	ENSG00000147133.15	71463824	71466005	0.00832497	0.18458	0.853706	0.923959	A_vs_B	hippocampus
ENSE00001942720	38	ENSG00000147133.15	71463824	71466005	-0.0286201	-0.67686	0.499113	0.709728	A_vs_C	hippocampus
ENSE00001942720	38	ENSG00000147133.15	71463824	71466005	0.0311371	0.60999	0.542415	0.734843	A_vs_D	hippocampus
ENSE00001942720	38	ENSG00000147133.15	71463824	71466005	0.246472	3.57961	0.000412316	0.000684255	A_vs_PRE	hippocampus
ENSE00001942720	38	ENSG00000147133.15	71463824	71466005	-0.036945	-1.0563	0.291838	0.568575	B_vs_C	hippocampus
ENSE00001942720	38	ENSG00000147133.15	71463824	71466005	0.0228121	0.496106	0.62025	0.794087	B_vs_D	hippocampus
ENSE00001942720	38	ENSG00000147133.15	71463824	71466005	0.238147	3.54684	0.000464357	0.00071934	B_vs_PRE	hippocampus
ENSE00001942720	38	ENSG00000147133.15	71463824	71466005	0.0597571	1.49587	0.135933	0.772695	C_vs_D	hippocampus
ENSE00001942720	38	ENSG00000147133.15	71463824	71466005	0.275092	4.00136	8.27e-05	0.000139435	C_vs_PRE	hippocampus
ENSE00001942720	38	ENSG00000147133.15	71463824	71466005	0.215335	2.88062	0.00430867	0.00636644	D_vs_PRE	hippocampus
